# Supplementary material for: Research status and trends of the diabetic cardiomyopathy in the past 10 years (2012–2021): A bibliometric analysis
Source: Front Cardiovasc Med. 2022 Oct 20;9:1018841. doi: 10.3389/fcvm.2022.1018841 (PMC9630656; doi:10.3389/fcvm.2022.1018841)
Supplement: Supplementary file 2 [file Table_1.XLSX]

## Sheet: Sheet 1
Study:Research Status and Trends of the Diabetic Cardiomyopathy in the Past 10 Years (2012-2021): A Bibliometric Analysis
n = 1887
作者	摘要	机构名称	检索日期	关键词plus	DOI	文献类型	联系邮箱	基金项目	关键词	杂志	语言	地址	出版日期	页数	机构位置	杂志公司	出版年限	通讯作者信息	杂志类别	SN	总引用	题目	TCpY	NTC
HUANGSHANJUN;WANGWEIQI;LILI;WANGTING;ZHAOYIHAN;LINYA;HUANGWEIJIAN;WANGYONGHUA;HUANGZHOUQING	DIABETIC CARDIOMYOPATHY (DCM) IS A COMPLICATION OF DIABETES MELLITUS WHICH RESULT IN CARDIAC REMODELING AND SUBSEQUENT HEART FAILURE. HOWEVER, THE ROLE OF P2X7 RECEPTOR (P2X7R) IN DCM HAS YET TO BE ELUCIDATED. THE PRINCIPAL OBJECTIVE OF THIS STUDY WAS TO INVESTIGATE WHETHER P2X7R PARTICIPATES IN THE PATHOGENESIS OF DCM. IN THIS STUDY, THE C57BL/6 DIABETIC MOUSE MODEL WAS TREATED WITH A P2X7R INHI…	WENZHOU MED UNIV, DEPT CARDIOL, KEY LAB CARDIOVASC DIS WENZHOU, AFFILIATED HOSP 1, WENZHOU, PEOPLES R CHINA.; ZHEJIANG UNIV, AFFILIATED HOSP 4, DEPT CARDIOL, SCH MED, YIWU, PEOPLES R CHINA.; ZHEJIANG UNIV, AFFILIATED HOSP 4, DEPT ANESTHESIOL, SCH MED, YIWU, PEOPLES R CHINA.; WENZHOU MED UNIV, DEPT PHYS EDUC, WENZHOU, PEOPLES R CHINA.;	2022-06-24	DIABETIC CARDIOMYOPATHY; CARDIAC REMODELING; PKC BETA; ERK	10.3389/fcell.2021.692028	ARTICLE	9576369@QQ.COM; SUSIEHZQ@126.COM	NATIONAL NATURAL SCIENCE FOUNDATION OF CHINA [81670227, 82070446]; WENZHOU SCIENCE AND TECHNOLOGY BUREAU [Y2020242, Y20180099]; KEY RESEARCH AND DEVELOPMENT PROGRAM OF ZHEJIANG [2019C03012]	PROTEIN-KINASE-C; P2X(7) RECEPTOR; DIABETIC CARDIOMYOPATHY; CARDIOVASCULAR-DISEASE; EXTRACELLULAR ATP; OXIDATIVE STRESS; MAP KINASES; RATS; MECHANISMS; EXPRESSION	FRONT. CELL. DEV. BIOL.	ENGLISH	AVENUE DU TRIBUNAL FEDERAL 34, LAUSANNE, CH-1015, SWITZERLAND	JUL 29	14	LAUSANNE	FRONTIERS MEDIA SA	2021	HUANG, ZQ (通讯作者)，WENZHOU MED UNIV, DEPT CARDIOL, KEY LAB CARDIOVASC DIS WENZHOU, AFFILIATED HOSP 1, WENZHOU, PEOPLES R CHINA.; WANG, YH (通讯作者)，WENZHOU MED UNIV, DEPT PHYS EDUC, WENZHOU, PEOPLES R CHINA.	CELL BIOLOGY; DEVELOPMENTAL BIOLOGY	2296-634X	1	P2X7 RECEPTOR DEFICIENCY AMELIORATES STZ-INDUCED CARDIAC DAMAGE AND REMODELING THROUGH PKC BETA AND ERK	0.5	0.305634
SUDONGSHENG;JUYANSONG;HANWEI;YANGYANHUA;WANGFENGYUN;WANGTONG;TANGJIANMIN	DIABETIC CARDIOMYOPATHY CAN CAUSE CARDIAC DYSFUNCTION AND EVENTUALLY LEAD TO HEART FAILURE AND SUDDEN DEATH. LONG NONCODING RNA (LNCRNA) GAS5 HAS BEEN REPORTED TO PLAY A FUNCTION IN CARDIOMYOCYTE. HERE WE STUDIED THE FUNCTION OF GAS5 ON NEWBORN MOUSE CARDIOMYOCYTE (NMC) APOPTOSIS TO DETECT ITS MOLECULAR MECHANISM. HIGH-GLUCOSE TREATMENT WAS IMPLEMENTED TO INDUCE THE APOPTOSIS OF NMC IN THIS STUDY…	ZHENGZHOU UNIV, AFFILIATED HOSP 2, DEPT CARDIOL, 2 JINGBA RD, ZHENGZHOU 450000, HENAN, PEOPLES R CHINA.; RONGCHENG PEOPLES HOSP, DEPT CARDIOL, RONGCHENG, SHANDONG, PEOPLES R CHINA.; CAPITAL MED UNIV, BEIJING ANZHEN HOSP, DEPT CARDIOL, BEIJING, PEOPLES R CHINA.; ZHENGZHOU UNIV, AFFILIATED HOSP 2, DEPT INTERNAL MED CARDIOVASC, ZHENGZHOU, HENAN, PEOPLES R CHINA.;	2022-06-24	DIABETIC CARDIOMYOPATHY; GAS5; MIR-320-3P; TCF3	10.1002/jcb.29630	ARTICLE	TANGPINSHAI794@163.COM		INSIGHTS	J. CELL. BIOCHEM.	ENGLISH	111 RIVER ST, HOBOKEN 07030-5774, NJ USA	NOV	10	HOBOKEN	WILEY	2020	TANG, JM (通讯作者)，ZHENGZHOU UNIV, AFFILIATED HOSP 2, DEPT CARDIOL, 2 JINGBA RD, ZHENGZHOU 450000, HENAN, PEOPLES R CHINA.	BIOCHEMISTRY & MOLECULAR BIOLOGY; CELL BIOLOGY	0730-2312	1	TCF3-ACTIVATED LNCRNA GAS5 REGULATES NEWBORN MOUSE CARDIOMYOCYTE APOPTOSIS IN DIABETIC CARDIOMYOPATHY	0.33	0.0968486
HEJUN;QUINTANAMEGANT;SULLIVANJENYTH;PARRYTRACIL;GREVENGOEDTRISHAJ;SCHISLERJONATHANC;HILLJOSEPHA;YATESCECELIAC;MAPANGARUDOF;ESSOPMFAADIEL;STANSFIELDWILLIAME;BAINJAMESR;NEWGARDCHRISTOPHERB;MUEHLBAUERMICHAELJ;HANYIPIN;CLARKEBRIANA;WILLISMONTES	BACKGROUND: IN DIABETES MELLITUS THE MORBIDITY AND MORTALITY OF CARDIOVASCULAR DISEASE IS INCREASED AND REPRESENTS AN IMPORTANT INDEPENDENT MECHANISM BY WHICH HEART DISEASE IS EXACERBATED. THE PATHOGENESIS OF DIABETIC CARDIOMYOPATHY INVOLVES THE ENHANCED ACTIVATION OF PPAR TRANSCRIPTION FACTORS, INCLUDING PPAR ALPHA, AND TO A LESSER DEGREE PPAR BETA AND PPAR GAMMA 1. HOW THESE TRANSCRIPTION FACTO…	UNIV N CAROLINA, DEPT PATHOL & LAB MED, CHAPEL HILL, NC 27515 USA.; NINGXIA MED UNIV, GEN HOSP, NINGXIA, PEOPLES R CHINA.; UNIV N CAROLINA, DEPT SURG, CHAPEL HILL, NC USA.; UNIV N CAROLINA, DEPT BIOL, CHAPEL HILL, NC USA.; UNIV N CAROLINA, MCALLISTER HEART INST, CHAPEL HILL, NC USA.; UNIV N CAROLINA, DEPT NUTR, CHAPEL HILL, NC USA.; UNIV N CAROLINA, DEPT PHARMACOL, CHAPEL HILL, NC USA.; UNIV TEXA…	2022-06-24	MURF2; DIABETIC CARDIOMYOPATHY; POST-TRANSLATIONAL MODIFICATION; MULTI-UBIQUITIN; PPAR; UBIQUITIN LIGASE	10.1186/s12933-015-0252-x	ARTICLE	MONTE_WILLIS@MED.UNC.EDU	NATIONAL INSTITUTES OF HEALTH [R01HL104129]; JEFFERSON-PILOT CORPORATION; LEDUCQ FOUNDATION TRANSATLANTIC NETWORKS OF EXCELLENCE; UNC NUTRITION OBESITY RESEARCH CENTER [DK056350]; NATIONAL HEART, LUNG, AND BLOOD INSTITUTE [R01HL104129] FUNDING SOURCE: NIH REPORTER; NATIONAL INSTITUTE OF DIABETES AND DIGESTIVE AND KIDNEY DISEASES [P30DK056350] FUNDING SOURCE: NIH REPORTER	PROLIFERATOR-ACTIVATED RECEPTORS; METABOLOMIC DATA-ANALYSIS; SKELETAL-MUSCLE ATROPHY; CHRONIC HEART-FAILURE; E3 UBIQUITIN LIGASES; P53 NUCLEAR EXPORT; O-GLCNACYLATION; GENE-EXPRESSION; PPAR-GAMMA; CARDIAC DYSFUNCTION	CARDIOVASC. DIABETOL.	ENGLISH	236 GRAYS INN RD, FLOOR 6, LONDON WC1X 8HL, ENGLAND	AUG 5	24	LONDON	BIOMED CENTRAL LTD	2015	WILLIS, MS (通讯作者)，UNIV N CAROLINA, DEPT PATHOL & LAB MED, 111 MASON FARM RD,MBRB 2340B, CHAPEL HILL, NC 27515 USA.	CARDIOVASCULAR SYSTEM & CARDIOLOGY; ENDOCRINOLOGY & METABOLISM	1475-2840	25	MURF2 REGULATES PPAR GAMMA 1 ACTIVITY TO PROTECT AGAINST DIABETIC CARDIOMYOPATHY AND ENHANCE WEIGHT GAIN INDUCED BY A HIGH FAT DIET	3.12	0.780954
LIWEIFANG;WANGPENG;LIHUA;LITIANYI;FENGMING;CHENSUFANG	OLEANOLIC ACID (OL) IS A PENTACYCLIC TRITERPENE COMPOUND USED FOR THE TREATMENT OF HEPATITIS, LIVER FIBROSIS AND LIVER CIRRHOSIS. IN CHINA, THERE IS NO PUBLISHED RESEARCH ON THE EFFECT OR BIOLOGICAL UTILIZATION OF OL ON LIVER DISEASES. THE AIM OF THE PRESENT STUDY WAS TO INVESTIGATE THE PROTECTIVE EFFECTS OF OL AGAINST DIABETIC CARDIOMYOPATHY AND ITS POSSIBLE MECHANISM. A RAT MODEL OF DIABETES WA…	ZHENGZHOU UNIV, AFFILIATED HOSP 1, DEPT GERIATR ENDOCRINOL, 1 JIANSHE RD, ZHENGZHOU 450052, HENAN, PEOPLES R CHINA.; ZHENGZHOU UNIV, DEPT EPIDEMIOL, COLL PUBL HLTH, ZHENGZHOU 450001, HENAN, PEOPLES R CHINA.;	2022-06-24	OLEANOLIC ACID; DIABETIC CARDIOMYOPATHY; NUCLEAR FACTOR ERYTHROID 2; INSULIN	10.3892/etm.2017.4527	ARTICLE	QUEGANHEPO1262318@126.COM		ISCHEMIA-REPERFUSION INJURY; OXIDATIVE STRESS; PREVENTION; MELLITUS; THERAPY; DISEASE; BRAIN; HEART; MODEL; NRF2	EXP. THER. MED.	ENGLISH	POB 18179, ATHENS, 116 10, GREECE	JUL	7	ATHENS	SPANDIDOS PUBL LTD	2017	LI, WF (通讯作者)，ZHENGZHOU UNIV, AFFILIATED HOSP 1, DEPT GERIATR ENDOCRINOL, 1 JIANSHE RD, ZHENGZHOU 450052, HENAN, PEOPLES R CHINA.	RESEARCH & EXPERIMENTAL MEDICINE	1792-0981	9	OLEANOLIC ACID PROTECTS AGAINST DIABETIC CARDIOMYOPATHY VIA MODULATION OF THE NUCLEAR FACTOR ERYTHROID 2 AND INSULIN SIGNALING PATHWAYS	1.5	0.334258
WANGBO;WUYAN;GEZHUOWANG;ZHANGXUAN;YANYEXIANG;XIEYUQUAN	DIABETIC CARDIOMYOPATHY (DCM) IS ONE OF THE MAIN CAUSES OF HEART FAILURE IN PATIENTS WITH DIABETES. CARDIAC FIBROSIS CAUSED BY ENDOTHELIAL MESENCHYMAL TRANSFORMATION (ENDMT) PLAYS AN IMPORTANT ROLE IN THE PATHOGENESIS OF DCM. NLRC5 IS A RECENTLY DISCOVERED IMMUNE AND INFLAMMATORY REGULATORY MOLECULE IN THE NOD-LIKE RECEPTOR FAMILY, AND IS INVOLVED IN ORGAN FIBROSIS. IN THIS STUDY, WE FOUND THAT T…	SHANGHAI JIAO TONG UNIV, XINHUA HOSP, SCH MED, DEPT CARDIOL, 1665 KONGJIANG RD, SHANGHAI 200092, PEOPLES R CHINA.; FUDAN UNIV, DEPT NUTRIOL, SHANGHAI CANC CTR, 270 DONGAN RD, SHANGHAI 200032, PEOPLES R CHINA.; SHANGHAI TENTH PEOPLES HOSP, DEPT CARDIOL, CHONGMING BRANCH, 66 XIANGYANG EAST RD, SHANGHAI 202157, PEOPLES R CHINA.;	2022-06-24	NLRC5; ENDMT; SMAD2/3; SNAIL; DIABETIC CARDIOMYOPATHY	10.1016/j.bbrc.2020.05.151	ARTICLE	XYQAH@163.COM	NATIONAL KEY RESEARCH AND DEVELOPMENT PROGRAM OF CHINA [2016YFC0206600]; CHINESE NATIONAL NATURAL SCIENCE FOUNDATION [91543119]	TO-MESENCHYMAL TRANSITION; PROMOTES; NEPHROPATHY; INHIBITION; ACTIVATION; EXPRESSION; PROTECTS; CELLS; MICE	BIOCHEM. BIOPHYS. RES. COMMUN.	ENGLISH	525 B ST, STE 1900, SAN DIEGO, CA 92101-4495 USA	JUL 30	9	SAN DIEGO	ACADEMIC PRESS INC ELSEVIER SCIENCE	2020	XIE, YQ (通讯作者)，SHANGHAI JIAO TONG UNIV, XINHUA HOSP, SCH MED, DEPT CARDIOL, 1665 KONGJIANG RD, SHANGHAI 200092, PEOPLES R CHINA.	BIOCHEMISTRY & MOLECULAR BIOLOGY; BIOPHYSICS	0006-291X	7	NLRC5 DEFICIENCY AMELIORATES CARDIAC FIBROSIS IN DIABETIC CARDIOMYOPATHY BY REGULATING ENDMT THROUGH SMAD2/3 SIGNALING PATHWAY	2.33	0.67794
ZHAOSHUMEI;WANGYONGLIANG;GUOCHUNYAN;CHENJINLING;WUYONGQUAN	BACKGROUND: CARDIAC DYSFUNCTION IN DIABETIC CARDIOMYOPATHY MAY BE ASSOCIATED WITH ABNORMAL CA2+ HOMEOSTASIS. THIS STUDY INVESTIGATED THE EFFECTS OF ALTERATIONS IN CA2+ HOMEOSTASIS AND SARCOPLASMIC RETICULUM CA2+-ASSOCIATED PROTEINS ON CARDIAC FUNCTION IN THE DEVELOPMENT OF DIABETIC CARDIOMYOPATHY. METHODS: SPRAGUE-DAWLEY RATS WERE DIVIDED INTO 4 GROUPS (N = 12, EACH): A CONTROL GROUP, AND STREPTO…	CAPITAL MED UNIV, BEIJING FRIENDSHIP HOSP, CTR CARDIOVASC, BEIJING, PEOPLES R CHINA.;	2022-06-24	SPONTANEOUS CA2+ SPARK; CARDIAC DYSFUNCTION; CALCIUM-ASSOCIATED PROTEIN; DIABETIC CARDIOMYOPATHY	10.1186/1475-2840-13-75	ARTICLE	YD678182@163.COM	NATIONAL LABORATORY OF BIOMACROMOLECULES, INSTITUTE OF BIOPHYSICS OF CHINESE ACADEMY, BEIJING; BEIJING FRIENDSHIP HOSPITAL	LEFT-VENTRICULAR FUNCTION; CALCIUM; PHOSPHOLAMBAN; RELEASE; MECHANISMS; RECEPTOR; FAILURE	CARDIOVASC. DIABETOL.	ENGLISH	CAMPUS, 4 CRINAN ST, LONDON N1 9XW, ENGLAND	APR 9	10	LONDON	BMC	2014	WU, YQ (通讯作者)，CAPITAL MED UNIV, BEIJING FRIENDSHIP HOSP, CTR CARDIOVASC, 95 YONGAN RD, BEIJING, PEOPLES R CHINA.	CARDIOVASCULAR SYSTEM & CARDIOLOGY; ENDOCRINOLOGY & METABOLISM	1475-2840	34	PROGRESSIVE DECAY OF CA2+ HOMEOSTASIS IN THE DEVELOPMENT OF DIABETIC CARDIOMYOPATHY	3.78	0.973958
MAWENSHUAI;GUOWANGANG;SHANGFUJUN;LIYAN;LIWEI;LIUJING;MACHAO;TENGJIWEI	BAKUCHIOL (BAK), A MONOTERPENE PHENOL REPORTED TO HAVE EXERTED A VARIETY OF PHARMACOLOGICAL EFFECTS, HAS BEEN RELATED TO MULTIPLE DISEASES, INCLUDING MYOCARDIAL ISCHEMIA REPERFUSION INJURY, PRESSURE OVERLOAD-INDUCED CARDIAC HYPERTROPHY, DIABETES, LIVER FIBROSIS, AND CANCER. HOWEVER, THE EFFECTS OF BAK ON HYPERGLYCEMIA-CAUSED DIABETIC CARDIOMYOPATHY AND ITS UNDERLYING MECHANISMS REMAIN UNCLEAR. IN…	AIR FORCE MED UNIV, AFFILIATED HOSP 2, DEPT CARDIOL, 1 XINSI RD, XIAN 710038, PEOPLES R CHINA.;	2022-06-24		10.1155/2020/3732718	ARTICLE	WENSHUAIMA@126.COM; GUOWAGON@QQ.COM; SHANGFUJUN4@163.COM; 307712565@QQ.COM; 52714290@QQ.COM; LIUJING1314AIWOJIA@163.COM; WPCXIAOMA@163.COM; TENGJIWEI@SINA.COM	BASIC RESEARCH PROGRAM OF NATURAL SCIENCE OF SHAANXI PROVINCE [2016JM8062]	ISCHEMIA-REPERFUSION INJURY; MOLECULAR-MECHANISMS; PSORALEA-CORYLIFOLIA; FIBROSIS; HEART; NRF2; PREVENTS; SIRTUINS; DISEASE	OXIDATIVE MED. CELL. LONGEV.	ENGLISH	ADAM HOUSE, 3RD FLR, 1 FITZROY SQ, LONDON, W1T 5HF, ENGLAND	SEP 30	15	LONDON	HINDAWI LTD	2020	TENG, JW (通讯作者)，AIR FORCE MED UNIV, AFFILIATED HOSP 2, DEPT CARDIOL, 1 XINSI RD, XIAN 710038, PEOPLES R CHINA.	CELL BIOLOGY	1942-0900	14	BAKUCHIOL ALLEVIATES HYPERGLYCEMIA-INDUCED DIABETIC CARDIOMYOPATHY BY REDUCING MYOCARDIAL OXIDATIVE STRESS VIA ACTIVATING THE SIRT1/NRF2 SIGNALING PATHWAY	4.67	1.35588
ZOUCHUNPENG;LIWEIXIN;PANYONG;KHANZIAA;LIJIELI;WUXIXI;WANGYI;DENGLIANCHENG;LIANGGUANG;ZHAOYUNJIE	11 BETA-HSD1 HAS BEEN RECOGNIZED AS A POTENTIAL THERAPEUTIC TARGET FOR TYPE 2 DIABETES. RECENT STUDIES HAVE SHOWN THAT HYPERGLYCEMIA LEADS TO ACTIVATION OF 11 BETA-HSD1, INCREASING THE INTRACELLULAR GLUCOCORTICOID LEVELS. EXCESS GLUCOCORTICOIDS MAY LEAD TO THE CLINICAL MANIFESTATIONS OF CARDIAC INJURY. THEREFORE, THE AIM OF THIS STUDY IS TO INVESTIGATE WHETHER 11 BETA-HSD1 ACTIVATION CONTRIBUTES …	WENZHOU MED UNIV, SCH PHARMACEUT SCI, CHEM BIOL RES CTR, WENZHOU, ZHEJIANG, PEOPLES R CHINA.; WENZHOU MED UNIV, AFFILIATED HOSP 2, DEPT ULTRASONOG, WENZHOU, ZHEJIANG, PEOPLES R CHINA.; WENZHOU MED UNIV, AFFILIATED YUEQING HOSP, WENZHOU, ZHEJIANG, PEOPLES R CHINA.; WESTERN UNIV, DEPT PATHOL & LAB MED, LONDON, ON, CANADA.;	2022-06-24	DIABETIC CARDIOMYOPATHY; 11BETA-HSD; GLUCOCORTICOIDS; FIBROSIS; EGFR	10.18632/oncotarget.22015	ARTICLE	WZMCLIANGGUANG@163.COM; AABYE1100@YAHOO.COM.CN	MOST [2017YFA0506000]; NATIONAL NATURAL SCIENCE FOUNDATION OF CHINA [21572166, 81500291, 81603180, 81670768, 81770825]; NATURAL SCIENCE FOUNDATION OF ZHEJIANG PROVINCE [LY18H310012, LR18H160003]	EPIDERMAL-GROWTH-FACTOR; 11-BETA-HYDROXYSTEROID DEHYDROGENASE TYPE-1; STREPTOZOTOCIN-TREATED RAT; RECEPTOR TYROSINE KINASE; GLUCOCORTICOID-RECEPTOR; METABOLIC SYNDROME; EXPRESSION; MICE; MODEL; DYSFUNCTION	ONCOTARGET	ENGLISH	6666 E QUAKER ST, STE 1, ORCHARD PARK, NY 14127 USA	NOV 10	13	ORCHARD PARK	IMPACT JOURNALS LLC	2017	LIANG, G; ZHAO, YJ (通讯作者)，WENZHOU MED UNIV, SCH PHARMACEUT SCI, CHEM BIOL RES CTR, WENZHOU, ZHEJIANG, PEOPLES R CHINA.; LIANG, G; ZHAO, YJ (通讯作者)，WENZHOU MED UNIV, AFFILIATED YUEQING HOSP, WENZHOU, ZHEJIANG, PEOPLES R CHINA.	ONCOLOGY; CELL BIOLOGY		9	11 BETA-HSD1 INHIBITION AMELIORATES DIABETES-INDUCED CARDIOMYOCYTE HYPERTROPHY AND CARDIAC FIBROSIS THROUGH MODULATION OF EGFR ACTIVITY	1.5	0.334258
HENSELKAIO	CARDIOVASCULAR COMPLICATIONS ARE THE KEY CAUSE FOR MORTALITY IN DIABETES MELLITUS. BESIDES ISCHEMIA-RELATED CARDIAC MALFUNCTION THERE IS GROWING EVIDENCE FOR NON-ISCHEMIC DIABETES-ASSOCIATED HEART FAILURE IN BOTH TYPE 1 AND TYPE 2 DIABETES MELLITUS. THE UNDERLYING PATHOPHYSIOLOGY OF NON-ISCHEMIC DIABETIC CARDIOMYOPATHY (NIDC) IS POORLY UNDERSTOOD AND DATA ON MYOCARDIAL MECHANICS IN EARLY STAGES O…	UNIV WITTEN HERDECKE, CCTR, DEPT PEDIAT, HELIOS UNIV HOSP WUPPERTAL,FAC HLTH, WITTEN, GERMANY.; HELIOS UNIV HOSP WUPPERTAL, DEPT PEDIAT, HEUSNERSTR 40, D-42283 WUPPERTAL, GERMANY.;	2022-06-24	DIABETES MELLITUS; MYOCARDIAL DYSFUNCTION; DIABETIC CARDIOMYOPATHY; SYSTOLIC FUNCTION; NORMAL EJECTION FRACTION; SUBCLINICAL LV IMPAIRMENT	10.1016/j.mehy.2016.06.002	ARTICLE	KAI.HENSEL@UNI-WH.DE		LEFT-VENTRICULAR DYSFUNCTION; LONGITUDINAL STRAIN; CONTRACTILE DYSFUNCTION; DIASTOLIC DYSFUNCTION; CARDIAC DYSFUNCTION; TYPE-1; MELLITUS; MECHANISMS; HEART; ECHOCARDIOGRAPHY	MED. HYPOTHESES	ENGLISH	JOURNAL PRODUCTION DEPT, ROBERT STEVENSON HOUSE, 1-3 BAXTERS PLACE, LEITH WALK, EDINBURGH EH1 3AF, MIDLOTHIAN, SCOTLAND	SEP	4	EDINBURGH	CHURCHILL LIVINGSTONE	2016	HENSEL, KO (通讯作者)，UNIV WITTEN HERDECKE, CCTR, DEPT PEDIAT, HELIOS UNIV HOSP WUPPERTAL,FAC HLTH, WITTEN, GERMANY.; HENSEL, KO (通讯作者)，HELIOS UNIV HOSP WUPPERTAL, DEPT PEDIAT, HEUSNERSTR 40, D-42283 WUPPERTAL, GERMANY.	RESEARCH & EXPERIMENTAL MEDICINE	0306-9877	3	NON-ISCHEMIC DIABETIC CARDIOMYOPATHY MAY INITIALLY EXHIBIT A TRANSIENT SUBCLINICAL PHASE OF HYPERDYNAMIC MYOCARDIAL PERFORMANCE	0.43	0.115946
PANYONG;WANGYI;ZHAOYUNJIE;PENGKESONG;LIWEIXIN;WANGYONGGANG;ZHANGJINGJING;ZHOUSHANSHAN;LIUQUAN;LIXIAOKUN;CAILU;LIANGGUANG	HYPERGLYCEMIA-INDUCED INFLAMMATION AND APOPTOSIS HAVE IMPORTANT ROLES IN THE PATHOGENESIS OF DIABETIC CARDIOMYOPATHY. WE RECENTLY FOUND THAT A NOVEL CURCUMIN DERIVATIVE, C66, IS ABLE TO REDUCE THE HIGH GLUCOSE (HG)-INDUCED INFLAMMATORY RESPONSE. THIS STUDY WAS DESIGNED TO INVESTIGATE THE PROTECTIVE EFFECTS ON DIABETIC CARDIOMYOPATHY AND ITS UNDERLYING MECHANISMS. PRETREATMENT WITH C66 SIGNIFICANT…	WENZHOU MED UNIV, CHINESE AMER RES INST DIABET COMPLICAT, SCH PHARMACEUT SCI, WENZHOU, ZHEJIANG, PEOPLES R CHINA.; WENZHOU MED UNIV, SCH PHARMACEUT SCI, CHEM BIOL RES CTR, WENZHOU, ZHEJIANG, PEOPLES R CHINA.; JILIN UNIV, HOSP 1, CHANGCHUN 130023, JILIN, PEOPLES R CHINA.; UNIV LOUISVILLE, DEPT PEDIAT, KOSAIR CHILDRENS HOSP, RES INST, LOUISVILLE, KY 40292 USA.; PEOPLES HOSP LIAONING PROV, DEPT CARD…	2022-06-24		10.2337/db13-1577	ARTICLE	L0CAI001@LOUISVILLE.EDU; WZMCLIANGGUANG@163.COM	NATIONAL "863" KEY PROJECT [2011AA02A113]; NATURAL SCIENCE FUNDING OF CHINA [81302821, 81261120560, 81072683]; HIGH-LEVEL INNOVATIVE TALENT FUNDING OF THE ZHEJIANG DEPARTMENT OF HEALTH; ZHEJIANG KEY GROUP IN SCIENTIFIC INNOVATION [2010R50042]; WENZHOU MEDICAL UNIVERSITY	TUMOR-NECROSIS-FACTOR; FACTOR-KAPPA-B; JUN NH2-TERMINAL KINASE; OXIDATIVE STRESS; CELL-DEATH; CARDIAC DYSFUNCTION; TNF-ALPHA; C-JUN; MACROPHAGE INFILTRATION; ACTIVATION	DIABETES	ENGLISH	1701 N BEAUREGARD ST, ALEXANDRIA, VA 22311-1717 USA	OCT	15	ALEXANDRIA	AMER DIABETES ASSOC	2014	LIANG, G (通讯作者)，WENZHOU MED UNIV, SCH PHARMACEUT SCI, CHEM BIOL RES CTR, WENZHOU, ZHEJIANG, PEOPLES R CHINA.	ENDOCRINOLOGY & METABOLISM	0012-1797	139	INHIBITION OF JNK PHOSPHORYLATION BY A NOVEL CURCUMIN ANALOG PREVENTS HIGH GLUCOSE-INDUCED INFLAMMATION AND APOPTOSIS IN CARDIOMYOCYTES AND THE DEVELOPMENT OF DIABETIC CARDIOMYOPATHY	15.44	3.98177
XIONGJIE;DONGXUEFEI;LISHENGNAN;JIANGFAN;CHENJING;YUSHIRAN;DONGBO;SUQING	DIABETIC CARDIOMYOPATHY (DCM) IS A COMMON COMPLICATION ASSOCIATED WITH DIABETES. THE (PRO)RENIN RECEPTOR (PRR) IS AN IMPORTANT MEMBER OF THE LOCAL TISSUE RENIN-ANGIOTENSIN SYSTEM AND PLAYS A VITAL ROLE IN MANY CARDIOVASCULAR DISEASES. YES-ASSOCIATED PROTEIN (YAP) ALSO PLAYS A CRUCIAL ROLE IN MANY CARDIOVASCULAR DISEASES. HOWEVER, THE MECHANISM RESPONSIBLE FOR THE EFFECTS OF PRR AND YAP ON DCM REM…	SHANDONG UNIV, SHANDONG PROV HOSP, DEPT CARDIOL, JINAN, PEOPLES R CHINA.; SHANDONG UNIV, QILU HOSP, CHINESE MINIST EDUC, KEY LAB CARDIOVASC REMODELING & FUNCT RES, JINAN, PEOPLES R CHINA.; UNIV HULL, DEPT SPORT HLTH & EXERCISE SCI, KINGSTON UPON HULL, N HUMBERSIDE, ENGLAND.; UNIV WARWICK, WARWICK MED SCH, COVENTRY, W MIDLANDS, ENGLAND.; SHANGHAI JIAO TONG UNIV, SCH MED, DEPT ENDOCRINOL, XINHUA HO…	2022-06-24	DIABETIC CARDIOMYOPATHY; (PRO)RENIN RECEPTOR; YES-ASSOCIATED PROTEIN; AMPK; MYOCARDIAL FIBROSIS; INFLAMMATION	10.3389/fphys.2021.657378	ARTICLE	DBSH2004@163.COM; MJYSR0809@163.COM; BODONG@SDU.EDU.CN	NATIONAL NATURAL SCIENCE FOUNDATION OF CHINA [81870283, 81570729, 82070382]; PROGRAM OF TAISHAN SCHOLARS PROGRAMME [TS 20190979]	RENIN/PRORENIN RECEPTOR; MECHANISMS; INJURY; RENIN; CELLS	FRONT. PHYSIOL.	ENGLISH	AVENUE DU TRIBUNAL FEDERAL 34, LAUSANNE, CH-1015, SWITZERLAND	MAY 27	11	LAUSANNE	FRONTIERS MEDIA SA	2021	LI, SN; YU, SR; DONG, B (通讯作者)，SHANDONG UNIV, SHANDONG PROV HOSP, DEPT CARDIOL, JINAN, PEOPLES R CHINA.; YU, SR; DONG, B (通讯作者)，SHANDONG UNIV, QILU HOSP, CHINESE MINIST EDUC, KEY LAB CARDIOVASC REMODELING & FUNCT RES, JINAN, PEOPLES R CHINA.	PHYSIOLOGY	1664-042X	2	EFFECTS OF (PRO)RENIN RECEPTOR ON DIABETIC CARDIOMYOPATHY PATHOLOGICAL PROCESSES IN RATS VIA THE PRR-AMPK-YAP PATHWAY	1	0.611268
DONGXIAOYAN;ZHUFEN;LIUQUN;ZHANGYUANHENG;WUJUN;JIANGWEN;ZHANGLEI;DONGSHUGUANG	OBJECTIVE: THIS STUDY EXAMINED THE MECHANISM OF BONE MARROW MESENCHYMAL STEM CELLS (BMSCS) UP-REGULATING THE EXPRESSION OF 14-3-3 PROTEIN, BLOCKING THE MYOCARDIAL APOPTOSIS IN DIABETIC CARDIOMYOPATHY AND THEREBY IMPROVING CARDIAC FUNCTION. METHODS AND RESULTS: (1) RAT MODEL OF DIABETIC CARDIOMYOPATHY WAS MADE BY FEEDING RATS WITH HIGH FAT/HIGH SUGAR DIET AND INTRAPERITONEAL INJECTION OF SMALL DOS…	WUHAN 3 HOSP, DEPT CARDIOL, WUHAN 430060, HUBEI, PEOPLES R CHINA.;	2022-06-24	DIABETIC CARDIOMYOPATHY; BONE MARROW MESENCHYMAL STEM CELLS; 14-3-3 PROTEIN; ASK1; CASPASE-3		ARTICLE	DSG1@163.COM		OXIDATIVE STRESS; HEART-FAILURE; APOPTOSIS; FIBROSIS; HYPERTROPHY; DEATH	INT. J. CLIN. EXP. PATHOL.	ENGLISH	40 WHITE OAKS LN, MADISON, WI 53711 USA		10	MADISON	E-CENTURY PUBLISHING CORP	2014	DONG, SG (通讯作者)，WUHAN 3 HOSP, DEPT CARDIOL, WUHAN 430060, HUBEI, PEOPLES R CHINA.	ONCOLOGY; PATHOLOGY	1936-2625	11	TRANSPLANTED BONE MARROW MESENCHYMAL STEM CELLS PROTECTS MYOCARDIUM BY REGULATING 14-3-3 PROTEIN IN A RAT MODEL OF DIABETIC CARDIOMYOPATHY	1.22	0.315104
SEFEROVICPM;MILINKOVICI;RISTICAD;MITROVICJPSEFEROVIC;LALICK;JOTICA;KANJUHV;LALICN;MAISCHB	DIABETIC CARDIOMYOPATHY IS A CONTROVERSIAL CLINICAL ENTITY THAT IN ITS INITIAL STATE IS USUALLY CHARACTERIZED BY LEFT VENTRICULAR DIASTOLIC DYSFUNCTION IN PATIENTS WITH DIABETES MELLITUS THAT CANNOT BE EXPLAINED BY CORONARY ARTERY DISEASE, HYPERTENSION, OR ANY OTHER KNOWN CARDIAC DISEASE. IT WAS REPORTED IN UP TO 52-60% OF WELL-CONTROLLED TYPE-II DIABETIC SUBJECTS, BUT MORE RECENT STUDIES, USING …	UNIV BELGRADE, SCH MED, DEPT CARDIOL, BELGRADE 11000, SERBIA.; CLIN CTR SERBIA, BELGRADE 11000, SERBIA.; UNIV BELGRADE, SCH MED, DEPT ENDOCRINOL DIABET & METAB DIS, BELGRADE 11000, SERBIA.; SERBIAN ACAD ARTS & SCI, BELGRADE, SERBIA.; UNIV MARBURG, DEPT INTERNAL MED & CARDIOL, MARBURG, GERMANY.;	2022-06-24	DIABETIC CARDIOMYOPATHY; HEART FAILURE; DIABETES MELLITUS; LEFT VENTRICULAR DYSFUNCTION; CARDIAC AUTONOMIC NEUROPATHY	10.1007/s00059-012-3720-z	ARTICLE	SEFEROVIC@MED.BG.AC.RS		PRESERVED EJECTION FRACTION; HEART-FAILURE; INSULIN-RESISTANCE; GLYCEMIC CONTROL; CARDIOVASCULAR-DISEASE; METABOLIC SYNDROME; EUROPEAN-SOCIETY; DIASTOLIC DYSFUNCTION; DIAGNOSED PATIENTS; CARDIAC STRUCTURE	HERZ	ENGLISH	NEUMARKTER STRASSE 43, D-81673 MUNICH, GERMANY	DEC	7	MUNICH	URBAN & VOGEL	2012	SEFEROVIC, PM (通讯作者)，UNIV BELGRADE, SCH MED, DEPT CARDIOL, KOSTE TODOROVICA 8, BELGRADE 11000, SERBIA.	CARDIOVASCULAR SYSTEM & CARDIOLOGY	0340-9937	14	DIABETIC CARDIOMYOPATHY: ONGOING CONTROVERSIES IN 2012	1.27	0.375765
YINMAOSHAN;ZHANGYICHI;XUSHUHONG;LIUJINGJING;SUNXIAOHUI;LIANGCHEN;WANGYAN;LIJIE;WANGFUWEN;WANGQINGLI;MUYANLING	DIABETIC CARDIOMYOPATHY (DCM) IS ONE OF THE CHIEF DIABETES MELLITUS COMPLICATIONS. INFLAMMATION FACTORS MAY BE ONE REASON FOR THE DAMAGE FROM DM. THE PURPOSE OF THIS RESEARCH IS TO STUDY THE POTENTIAL PROTECTIVE EFFECTS OF PUERARIN ON DM AND THE POSSIBLE MECHANISMS OF ACTION RELATED TO NF-KAPPA B SIGNAL PATHWAY. FOLLOWING ADMINISTRATION OF PUERARIN TO THE DISEASE MODEL RAT, SEVERAL CHANGES WERE O…	FOOD & DRUG ADM, CTR DRUG EVALUAT, BEIJING 100038, PEOPLES R CHINA.; SHANDONG ACAD MED SCI, INST MAT MED, DEPT PHARMACOL, KEY LAB RARE DIS SHANDONG PROV, JINAN, SHANDONG, PEOPLES R CHINA.; JINAN CHILDRENS HOSP, DEPT PHARM, JINAN 250022, SHANDONG, PEOPLES R CHINA.; CHINESE ACAD MED SCI, INST MAT MED, STATE KEY LAB BIOACT SUBST & FUNCT NAT MED, BEIJING 100050, PEOPLES R CHINA.; PEKING UNION MED COL…	2022-06-24	DIABETIC CARDIOMYOPATHY; PUERARIN; MYOCARDIAL INJURY; NF-KAPPA B SIGNALING; INFLAMMATION	10.1080/10286020.2017.1405941	ARTICLE	MYLING501@HOTMAIL.COM	NATIONAL NATURAL SCIENCE FOUNDATION OF CHINA [30701022]; RESEARCH AWARD FUND FOR OUTSTANDING YOUNG SCIENTISTS PLAN IN SHANDONG PROVINCE, CHINA [BS2013SW008]	NF-KAPPA-B; OXIDATIVE STRESS; EXPRESSION; HYPERTROPHY; APOPTOSIS; EXTRACT; DISEASE; GLUCOSE; ROLES; CELLS	J. ASIAN NAT. PROD. RES.	ENGLISH	2-4 PARK SQUARE, MILTON PARK, ABINGDON OR14 4RN, OXON, ENGLAND	MAY 4	18	ABINGDON	TAYLOR & FRANCIS LTD	2019	MU, YL (通讯作者)，SHANDONG ACAD MED SCI, INST MAT MED, DEPT PHARMACOL, KEY LAB RARE DIS SHANDONG PROV, JINAN, SHANDONG, PEOPLES R CHINA.	PLANT SCIENCES; CHEMISTRY; PHARMACOLOGY & PHARMACY	1028-6020	7	PUERARIN PREVENTS DIABETIC CARDIOMYOPATHY IN VIVO AND IN VITRO BY INHIBITION OF INFLAMMATION	1.75	0.410123
LIUXIAOLIANG;QIFANG;WUWEI	THIS STUDY AIMED TO INVESTIGATE THE EXPRESSION OF SIGNALING MOLECULES, SUCH AS C-JUN N-TERMINAL KINASE 1 (JNK1) AND INSULIN RECEPTOR SUBSTRATE 1 (IRS1), IN THE MYOCARDIUM OF DIABETIC RATS FOLLOWING INTERVENTION IN THE DIACYLGLYCEROL-PROTEIN KINASE C (DAG-PKC) SIGNAL TRANSDUCTION PATHWAY. THE RATS WERE DIVIDED INTO THREE GROUPS, THE DIABETIC MODEL, CONTROL AND BREVISCAPINE-TREATED DIABETES (INTERV…	CHINA MED UNIV, AFFILIATED HOSP 1, DEPT EMERGENCY MED, SHENYANG 110000, LIAONING, PEOPLES R CHINA.; SHENYANG MED COLL, FENGTIAN HOSP, DEPT GEN SURG, SHENYANG 110000, LIAONING, PEOPLES R CHINA.;	2022-06-24	DAG-PKC SIGNAL TRANSDUCTION PATHWAY; DIABETIC CARDIOMYOPATHY; JNK1	10.3892/mmr.2014.1904	ARTICLE	XLWWCN@YEAH.NET	CHINESE PHARMACEUTICAL SCIENCE DEVELOPMENT PRIZE [L2012057]; FIRST HOSPITAL OF CHINA MEDICAL UNIVERSITY [FSFH1207]	CARDIAC DYSFUNCTION; OXIDATIVE STRESS; HYPERGLYCEMIA; ACTIVATION; RETICULUM; HEART	MOL. MED. REP.	ENGLISH	POB 18179, ATHENS, 116 10, GREECE	MAR	6	ATHENS	SPANDIDOS PUBL LTD	2014	WU, W (通讯作者)，CHINA MED UNIV, AFFILIATED HOSP 1, DEPT EMERGENCY MED, NANJING NORTH ST 155, SHENYANG 110000, LIAONING, PEOPLES R CHINA.	ONCOLOGY; RESEARCH & EXPERIMENTAL MEDICINE	1791-2997	6	EFFECT OF INTERVENTION IN THE DIACYLGLYCEROL-PROTEIN KINASE C SIGNALING PATHWAY ON JNK1 EXPRESSION AND ITS DOWNSTREAM SIGNALING IN DIABETIC CARDIOMYOPATHY	0.67	0.171875
TATEMITCHEL;PERERANIMNA;PRAKOSODARNEL;WILLISANDREWM;DEOMINH;OSEGHALEOSEZUA;QIANHONGWEI;DONNERDANIELG;KIRIAZISHELEN;DEBLASIOMILESJ;GREGOREVICPAUL;RITCHIEREBECCAH	DIABETES IS A MAJOR CONTRIBUTOR TO THE INCREASING BURDEN OF HEART FAILURE PREVALENCE GLOBALLY, AT LEAST IN PART DUE TO A DISEASE PROCESS TERMED DIABETIC CARDIOMYOPATHY. DIABETIC CARDIOMYOPATHY IS CHARACTERISED BY CARDIAC STRUCTURAL CHANGES THAT ARE CAUSED BY CHRONIC EXPOSURE TO THE DIABETIC MILIEU. THESE STRUCTURAL CHANGES ARE A MAJOR CAUSE OF LEFT VENTRICULAR (LV) WALL STIFFNESS AND THE DEVELOPM…	MONASH INST PHARMACEUT SCI, DRUG DISCOVERY BIOL, PARKVILLE, VIC, AUSTRALIA.; BAKER HEART & DIABET INST, HEART FAILURE PHARMACOL, MELBOURNE, VIC, AUSTRALIA.; UNIV MELBOURNE, SCH BIOSCI, PARKVILLE, VIC, AUSTRALIA.; UNIV MELBOURNE, CTR MUSCLE RES, DEPT ANAT & PHYSIOL, PARKVILLE, VIC, AUSTRALIA.; BAKER HEART & DIABET INST, PRECLIN MICROSURG & IMAGING, MELBOURNE, VIC, AUSTRALIA.; UNIV MELBOURNE, DEPT …	2022-06-24	BONE MORPHOGENETIC PROTEIN 7; DIABETIC CARDIOMYOPATHY; ADENO-ASSOCIATED VIRUS; CARDIAC REMODELLING; GENE THERAPY	10.3389/fphar.2021.719290	ARTICLE	REBECCA.RITCHIE@MONASH.EDU	DIABETES AUSTRALIA [Y16G-TATM]; VICTORIAN GOVERNMENT OF AUSTRALIAS OPERATIONAL INFRASTRUCTURE SUPPORT PROGRAM; NATIONAL HEALTH AND MEDICAL RESEARCH COUNCIL (NHMRC) OF AUSTRALIA [ID1059960, ID1046782]	MOUSE MODEL; CARDIOVASCULAR OUTCOMES; OXIDATIVE STRESS; HEART-FAILURE; UP-REGULATION; CELL-DEATH; MECHANISMS; THERAPY; HYPERTROPHY; DYSFUNCTION	FRONT. PHARMACOL.	ENGLISH	AVENUE DU TRIBUNAL FEDERAL 34, LAUSANNE, CH-1015, SWITZERLAND	OCT 8	12	LAUSANNE	FRONTIERS MEDIA SA	2021	RITCHIE, RH (通讯作者)，MONASH INST PHARMACEUT SCI, DRUG DISCOVERY BIOL, PARKVILLE, VIC, AUSTRALIA.; RITCHIE, RH (通讯作者)，BAKER HEART & DIABET INST, HEART FAILURE PHARMACOL, MELBOURNE, VIC, AUSTRALIA.; RITCHIE, RH (通讯作者)，MONASH UNIV, DEPT PHARMACOL, CLAYTON, VIC, AUSTRALIA.	PHARMACOLOGY & PHARMACY		1	BONE MORPHOGENETIC PROTEIN 7 GENE DELIVERY IMPROVES CARDIAC STRUCTURE AND FUNCTION IN A MURINE MODEL OF DIABETIC CARDIOMYOPATHY	0.5	0.305634
WANGPEIJIAN;WANGDAN;YANGYI;HOUJIXIN;WANJINDONG;RANFEI;DAIXIAOZHEN;ZHOUPENG;YANGYONGJIAN	MITOCHONDRIAL DYSFUNCTION PLAYS A CRITICAL ROLE IN THE PATHOGENESIS OF DIABETIC CARDIOMYOPATHY. TRANSLOCASE OF MITOCHONDRIAL OUTER MEMBRANE 70 (TOM70) PRIMARILY FACILITATES THE IMPORT OF MITOCHONDRIAL PREPROTEINS THAT MAY BE INVOLVED IN THE REGULATION OF OXIDATIVE STRESS AND MITOCHONDRIAL FUNCTION. THIS STUDY AIMED TO INVESTIGATE THE ROLE OF TOM70 IN THE DEVELOPMENT OF MYOCARDIAL INJURY IN LEPTIN…	GEN HOSP WESTERN THEATER COMMAND, DEPT CARDIOL, CHENGDU 610083, SICHUAN, PEOPLES R CHINA.; CHENGDU MED COLL, AFFILIATED HOSP 1, DEPT CARDIOL, CHENGDU 610500, SICHUAN, PEOPLES R CHINA.; CHENGDU MED COLL, AFFILIATED HOSP 1, KEY LAB AGING & VASC HOMEOSTASIS SICHUAN HIGHER E, CHENGDU 610500, SICHUAN, PEOPLES R CHINA.; CHENGDU MED COLL, SCH BIOSCI & TECHNOL, CHENGDU 610500, SICHUAN, PEOPLES R CHINA.;	2022-06-24	DIABETIC CARDIOMYOPATHY; TOM70; MITOCHONDRIA; OXIDATIVE STRESS; APOPTOSIS	10.1038/s41440-020-0518-x	ARTICLE	YANGYONGJIAN38@SINA.COM	NATIONAL NATURAL SCIENCE FOUNDATION OF CHINA [81970262]; INNOVATION TEAM PROJECT FROM THE DEPARTMENT OF EDUCATION OF SICHUAN PROVINCE [18TD0030]	MITOCHONDRIAL DYSFUNCTION; UP-REGULATION; HEART; ACTIVATION; MECHANISMS; MEMBRANE	HYPERTENS. RES.	ENGLISH	MACMILLAN BUILDING, 4 CRINAN ST, LONDON N1 9XW, ENGLAND	OCT	10	LONDON	NATURE PUBLISHING GROUP	2020	YANG, YJ (通讯作者)，GEN HOSP WESTERN THEATER COMMAND, DEPT CARDIOL, CHENGDU 610083, SICHUAN, PEOPLES R CHINA.	CARDIOVASCULAR SYSTEM & CARDIOLOGY	0916-9636	6	TOM70 PROTECTS AGAINST DIABETIC CARDIOMYOPATHY THROUGH ITS ANTIOXIDANT AND ANTIAPOPTOTIC PROPERTIES	2	0.581091
GUPTARAJESH;LIULIJUN;ZHANGXIAOLU;FANXIAOMING;KRISHNAMURTHYPRASANNA;VERMASURESH;TONGERSJOERN;MISENERSOL;ASHCHERKINNIKITA;SUNHONGLIU;TIANJIANG;KISHORERAJ	DIABETES IS A RISK FACTOR FOR MYOCARDIAL INFARCTION, AND OUTCOMES AFTER MYOCARDIAL INFARCTION ARE WORSE AMONG DIABETICS COMPARED WITH NONDIABETICS. DIABETES IS ASSOCIATED WITH IMPAIRED HEME CLEARANCE. HERE, WE DETERMINED WHETHER HEME TOXICITY AND IMPAIRED HEME CLEARANCE CONTRIBUTE TO DIABETIC MYOCARDIAL INFARCTION INJURY AND ASSESSED IL-10 AS A THERAPEUTIC AGENT FOR DIABETIC MYOCARDIAL INFARCTION…	UNIV TOLEDO, DEPT MED, DIV CARDIOVASC MED, COLL MED, TOLEDO, OH USA.; NORTHWESTERN UNIV, FEINBERG CARDIOVASC RES INST, FEINBERG SCH MED, CHICAGO, IL USA.; UNIV ALABAMA BIRMINGHAM, DEPT BIOMED ENGN, BIRMINGHAM, AL 35294 USA.; UNIV ALABAMA BIRMINGHAM, DEPT MED, DIV CARDIOVASC DIS, BIRMINGHAM, AL 35294 USA.; MARTIN LUTHER UNIV HALLE WITTENBERG, UNIV HOSP HALLE, MIDGERMAN HEART CTR, DIV CARDIOL ANGIO…	2022-06-24		10.1172/jci.insight.133050	ARTICLE	RAJESH.GUPTA@UTOLEDO.EDU	NIH [F32 HL099283, HL091983, HL126186, HL134608, HL105647]; AMERICAN HEART ASSOCIATION [09POST2230297]	MAGNETIC-RESONANCE; MELLITUS; INFLAMMATION; OXYGENASE-1; HEMORRHAGE; EXPRESSION; DISEASE; CD163; HEART	JCI INSIGHT	ENGLISH	2015 MANCHESTER RD, ANN ARBOR, MI 48104 USA	SEP 3	14	ANN ARBOR	AMER SOC CLINICAL INVESTIGATION INC	2020	GUPTA, R (通讯作者)，3000 ARLINGTON AVE,MS 1118, TOLEDO, OH 43614 USA.	RESEARCH & EXPERIMENTAL MEDICINE		8	IL-10 PROVIDES CARDIOPROTECTION IN DIABETIC MYOCARDIAL INFARCTION VIA UPREGULATION OF HEME CLEARANCE PATHWAYS	2.67	0.774789
ZHANGZHIHAO;ZHANGDUODUO;DOUMENGMENG;LIZHUBO;ZHANGJIE;ZHAOXIAOYAN	DENDROBIUM OFFICINALE KIMURA ET MIGO (DENDROBIUM CATENATUM LINDLEY), A PRIZED TRADITIONAL CHINESE MEDICINE, HAS BEEN USED IN CHINA AND SOUTHEAST ASIAN COUNTRIES FOR CENTURIES. THE PRESENT STUDY WAS AIMED TO INVESTIGATE THE EFFECTS AND THE POSSIBLE MECHANISMS OF THE DENDROBIUM OFFICINALE EXTRACTS (DOE) ON DIABETIC CARDIOMYOPATHY IN MICE. THE DIABETIC MODEL WAS INDUCED BY INTRAPERITONEAL INJECTION …	SOUTHWEST UNIV, COLL PHARMACEUT SCI, 2,TIANSHENG RD BEIBEI, CHONGQING 400716, PEOPLES R CHINA.; NINTH PEOPLES HOSP CHONGQING, DEPT NEUROL, CHONGQING 400700, PEOPLES R CHINA.;	2022-06-24	DENDROBIUM OFFICINALE; DIABETIC CARDIOMYOPATHY; OXIDATIVE STRESS; LIPID ACCUMULATION; INFLAMMATION; FIBROSIS	10.1016/j.biopha.2016.10.074	ARTICLE	SUNSHINE9118@163.COM; DUOZHANG1023@163.COM; DOUMENG7768@SINA.COM; ZB63@163.COM; ZHJZHJ121@163.COM; ZHAOXIAOYAN67@163.COM	CHONGQING SCIENCE AND TECHNOLOGY COMMISSION [CSTC2016JCYJA0296]; FUNDAMENTAL RESEARCH FUNDS FOR THE CENTRAL UNIVERSITY [XDJK2014B024, XDJK2016E137]; INNOVATIVE PROJECT ON DESIGNING AND SCREENING DRUG CANDIDATES OF CHONGQING [CSTC2015ZDCY-ZTZX120003]	DYSFUNCTION; POLYSACCHARIDES; SULFORAPHANE; EXPRESSION; APOPTOSIS; STEM	BIOMED. PHARMACOTHER.	ENGLISH	65 RUE CAMILLE DESMOULINS, CS50083, 92442 ISSY-LES-MOULINEAUX, FRANCE	DEC	9	ISSY-LES-MOULINEAUX	ELSEVIER FRANCE-EDITIONS SCIENTIFIQUES MEDICALES ELSEVIER	2016	ZHAO, XY (通讯作者)，SOUTHWEST UNIV, COLL PHARMACEUT SCI, 2,TIANSHENG RD BEIBEI, CHONGQING 400716, PEOPLES R CHINA.	RESEARCH & EXPERIMENTAL MEDICINE; PHARMACOLOGY & PHARMACY	0753-3322	46	DENDROBIUM OFFICINALE KIMURA ET MIGO ATTENUATES DIABETIC CARDIOMYOPATHY THROUGH INHIBITING OXIDATIVE STRESS, INFLAMMATION AND FIBROSIS IN STREPTOZOTOCIN-INDUCED MICE	6.57	1.77784
TAPPIAPARAMJITS;DHALLANARANJANS	ALTHOUGH DIABETIC CARDIOMYOPATHY IS ASSOCIATED WITH HEART DYSFUNCTION AND DISTURBANCE IN CARDIAC SARCOLEMMAL MEMBRANE PHOSPHOLIPID COMPOSITION, THE ROLE OF THE DIFFERENT PHOSPHOLIPASES AND THEIR RELATED SIGNALING MECHANISMS TO ALTERED FUNCTION OF THE HEART IN DIABETES IS NOT COMPLETELY UNDERSTOOD. THUS, UNDERSTANDING THE PATHOPHYSIOLOGY OF CARDIOVASCULAR ABNORMALITIES IN DIABETES, AS WELL AS IDEN…	UNIV MANITOBA, ST BONIFACE HOSP RES, ASPER CLIN RES INST, WINNIPEG, MB, CANADA.; UNIV MANITOBA, INST CARDIOVASC SCI, COLL MED, FAC HLTH SCI,DEPT PHYSIOL & PATHOPHYSIOL, WINNIPEG, MB, CANADA.;	2022-06-24	DIABETES; HEART DYSFUNCTION; DIABETIC CARDIOMYOPATHY; PHOSPHOLIPASES; SIGNAL TRANSDUCTION		ARTICLE	PTAPPIA@SBRC.CA		PHOSPHATIDIC-ACID INCREASES; CONGESTIVE-HEART-FAILURE; INTRACELLULAR FREE CA2+; CARDIAC MYOCYTES; OXIDATIVE STRESS; A(2) ENZYMES; C ISOZYMES; CALCIUM; ALPHA; BETA	INDIAN J. BIOCHEM. BIOPHYS.	ENGLISH	DR K S KRISHNAN MARG, PUSA CAMPUS, NEW DELHI 110 012, INDIA	DEC	10	NEW DELHI	NATL INST SCIENCE COMMUNICATION-NISCAIR	2014	TAPPIA, PS (通讯作者)，UNIV MANITOBA, ST BONIFACE HOSP RES, ASPER CLIN RES INST, WINNIPEG, MB, CANADA.	BIOCHEMISTRY & MOLECULAR BIOLOGY; BIOPHYSICS	0301-1208	2	MECHANISMS FOR THE DEFECTS IN PHOSPHOLIPID SIGNAL TRANSDUCTION IN DIABETIC CARDIOMYOPATHY	0.22	0.0572917
LIUMINGFEI;CHENHAN;JIANGJUN;ZHANGZHAOCAI;WANGCHEN;ZHANGNA;DONGLIANG;HUXINYANG;ZHUWEI;YUHONG;WANGJIAN'AN	THE WORLDWIDE INCREASE TREND IN THE PREVALENCE OF DIABETES HAS HIGHLIGHTED THE NEED FOR INCREASED RESEARCH EFFORTS INTO TREATMENT OPTIONS FOR BOTH THE DISEASE ITSELF AND ITS ASSOCIATED COMPLICATIONS. DIABETES HAS BEEN WIDELY RECOGNIZED AS A MAJOR RISK FACTOR FOR CARDIOVASCULAR DISEASES, SUCH AS CORONARY HEART DISEASE AND HYPERTENSION. DIABETIC CARDIOMYOPATHY (DCM) IS A MAIN COMPLICATION OF DIABET…	ZHEJIANG UNIV, AFFILIATED HOSP 2, CARDIOVASC KEY LAB ZHEJIANG PROV, DEPT CARDIOL,SCH MED, HANGZHOU 310009, ZHEJIANG, PEOPLES R CHINA.; ZHEJIANG UNIV, AFFILIATED HOSP 2, DEPT INTENS CARE UNIT, SCH MED, HANGZHOU 310009, ZHEJIANG, PEOPLES R CHINA.;	2022-06-24	STEM CELL; CELL THERAPY; DIABETIC CARDIOMYOPATHY; HEART FAILURE	10.1007/s10741-016-9565-4	ARTICLE	JIAN_AN_WANG@YAHOO.COM	NATIONAL SCIENCE FOUNDATION OF CHINA [81570322, 81100141, 81500334]; NATURAL SCIENCE FOUNDATION OF ZHEJIANG PROVINCE [Y14H020003]; QIANJIANG TALENTS PROJECT OF SCIENCE AND TECHNOLOGY BUREAU OF ZHEJIANG PROVINCE [2013R10032]; EXPERIMENTAL ANIMAL SCIENCE PROJECT OF SCIENCE AND TECHNOLOGY BUREAU OF ZHEJIANG PROVINCE [2015C37109]	ENDOTHELIAL PROGENITOR CELLS; LEFT-VENTRICULAR DYSFUNCTION; DIASTOLIC HEART-FAILURE; BONE-MARROW-CELLS; GROWTH-FACTOR; CARDIAC-FUNCTION; NITRIC-OXIDE; HIGH GLUCOSE; VASCULAR COMPLICATIONS; ISLET TRANSPLANTATION	HEART FAIL. REV.	ENGLISH	VAN GODEWIJCKSTRAAT 30, 3311 GZ DORDRECHT, NETHERLANDS	NOV	14	DORDRECHT	SPRINGER	2016	WANG, JA (通讯作者)，ZHEJIANG UNIV, AFFILIATED HOSP 2, CARDIOVASC KEY LAB ZHEJIANG PROV, DEPT CARDIOL,SCH MED, HANGZHOU 310009, ZHEJIANG, PEOPLES R CHINA.	CARDIOVASCULAR SYSTEM & CARDIOLOGY	1382-4147	13	STEM CELLS AND DIABETIC CARDIOMYOPATHY: FROM PATHOLOGY TO THERAPY	1.86	0.502433
KOSHUNYAO;CHANGSHUSHING;LINIHSUAN;CHENHONGI	DIABETIC CARDIOMYOPATHY IS RELATED TO OXIDATIVE STRESS AND CORRELATED WITH THE PRESENCE OF ADVANCED GLYCATION END PRODUCTS (AGES). IN A CLINICAL SETTING, AGES CAN BE DETECTED IN PATIENTS PRESENTING DIABETIC CARDIOMYOPATHY; HOWEVER, THE UNDERLYING MECHANISM HAS YET TO BE ELUCIDATED. IN OUR PREVIOUS STUDY, AGES INCREASE CELL HYPERTROPHY VIA ERK PHOSPHORYLATION IN A PROCESS CLOSELY RELATED TO ROS PR…	COLLAGE HLTH SCI, GRAD INST MED SCI, TAINAN, TAIWAN.; CHANG JUNG CHRISTIAN UNIV, INNOVATE RES CTR MED, TAINAN, TAIWAN.;	2022-06-24	ADVANCED GLYCATION END PRODUCTS; DIABETIC CARDIOMYOPATHY; ERK; NUCLEAR FACTOR-ERYTHROID 2 RELATED FACTOR; ROS	10.1016/j.biochi.2015.07.019	ARTICLE	SYKO@MAIL.CJCU.EDU.TW	INNOVATE RESEARCH CENTER OF MEDICINE, CHANG JUNG CHRISTIAN UNIVERSITY, TAINAN, TAIWAN [CJCU-IRCM-103-001]	NEONATAL-RAT CARDIOMYOCYTES; GLYCERALDEHYDE-DERIVED AGES; AMYLOID PRECURSOR PROTEIN; NITRIC-OXIDE SYNTHASE; OXIDATIVE STRESS; DIABETIC CARDIOMYOPATHY; TRANSCRIPTION FACTOR; GENE-EXPRESSION; HEART-FAILURE; IN-VIVO	BIOCHIMIE	ENGLISH	65 RUE CAMILLE DESMOULINS, CS50083, 92442 ISSY-LES-MOULINEAUX, FRANCE	NOV	7	ISSY-LES-MOULINEAUX	ELSEVIER FRANCE-EDITIONS SCIENTIFIQUES MEDICALES ELSEVIER	2015	KO, SY (通讯作者)，CHANG JUNG CHRISTIAN UNIV, GRAD INST MED SCI, COLLAGE HLTH SCI, INNOVATE RES CTR MED, 396 CHANG JUNG RD,SEC 1, TAINAN, TAIWAN.	BIOCHEMISTRY & MOLECULAR BIOLOGY	0300-9084	14	SUPPRESSION OF ANTIOXIDANT NRF-2 AND DOWNSTREAM PATHWAY IN H9C2 CELLS BY ADVANCED GLYCATION END PRODUCTS (AGES) VIA ERR PHOSPHORYLATION	1.75	0.437334
LINCHEN;ZHANGMINGMING;ZHANGYINGMEI;YANGKEJIAN;HUJIANGIANG;SIRUI;ZHANGGUOYONG;GAOBEILEI;LIXIANG;XUCHENNIAN;LICONGYE;HAOQIMENG;GUOWENYI	BACKGROUND: ERYTHROPOIETIN (EPO) HAS BEEN REPORTED TO EXERT PROTECTIVE EFFECTS ON A HOST OF DAMAGED TISSUES. HOWEVER, THE ERYTHROPOIETIC EFFECT OF THIS HORMONE CAN RESULT IN HIGH RISKS OF THROMBOSIS, STROKE, AND HYPERTENSION, REMARKABLY LIMITING THE CLINICAL USE OF EPO. HELIX B SURFACE PEPTIDE (HBSP) IS A SMALL PEPTIDE DERIVED FROM THE HELIX-B DOMAIN OF EPO. SURPRISINGLY, HBSP RETAINS THE TISSUE …	FOURTH MIL MED UNIV, XIJING HOSP, DEPT CARDIOL, 127 WEST CHANGLE RD, XIAN 710032, SHAANXI, PEOPLES R CHINA.; FUDAN UNIV, ZHONGSHAN HOSP, DEPT CARDIOL, SHANGHAI, PEOPLES R CHINA.; FOURTH MIL MED UNIV, TANGDU HOSP, DEPT CARDIOL, XIAN, PEOPLES R CHINA.;	2022-06-24	DIABETIC CARDIOMYOPATHY; HELIX B SURFACE PEPTIDE; APOPTOSIS; AUTOPHAGY	10.1016/j.bbrc.2016.11.091	ARTICLE	DOCGUO196@163.COM	NATIONAL NATURAL SCIENCE FOUNDATION OF CHINA [81200100]	HEART-FAILURE; DEHYDROGENASE 2; ERYTHROPOIETIN; DYSFUNCTION; INHIBITION; PROTECTION; APOPTOSIS; ALDEHYDE; STRESS	BIOCHEM. BIOPHYS. RES. COMMUN.	ENGLISH	525 B ST, STE 1900, SAN DIEGO, CA 92101-4495 USA	JAN 22	7	SAN DIEGO	ACADEMIC PRESS INC ELSEVIER SCIENCE	2017	GUO, WY (通讯作者)，FOURTH MIL MED UNIV, XIJING HOSP, DEPT CARDIOL, 127 WEST CHANGLE RD, XIAN 710032, SHAANXI, PEOPLES R CHINA.	BIOCHEMISTRY & MOLECULAR BIOLOGY; BIOPHYSICS	0006-291X	24	HELIX B SURFACE PEPTIDE ATTENUATES DIABETIC CARDIOMYOPATHY VIA AMPK-DEPENDENT AUTOPHAGY	4	0.891354
BATTIPROLUPAVANK;HOJAYEVBERDYMAMMET;JIANGNAN;WANGZHAOV;LUOXIANG;IGLEWSKIMYRIAM;SHELTONJOHNM;GERARDROBERTD;ROTHERMELBEVERLYA;GILLETTETHOMASG;LAVANDEROSERGIO;HILLJOSEPHA	THE LEADING CAUSE OF DEATH IN DIABETIC PATIENTS IS CARDIOVASCULAR DISEASE; DIABETIC CARDIOMYOPATHY IS TYPIFIED BY ALTERATIONS IN CARDIAC MORPHOLOGY AND FUNCTION, INDEPENDENT OF HYPERTENSION OR CORONARY DISEASE. HOWEVER, THE MOLECULAR MECHANISM THAT LINKS DIABETES TO CARDIOMYOPATHY IS INCOMPLETELY UNDERSTOOD. INSULIN RESISTANCE IS A HALLMARK FEATURE OF DIABETES, AND THE FOXO FAMILY OF TRANSCRIPTIO…	UNIV TEXAS SW MED CTR DALLAS, DIV CARDIOL, DEPT INTERNAL MED CARDIOL, DALLAS, TX 75390 USA.; UNIV CHILE, CTR ESTUDIOS MOL CELULA, FAC CIENCIAS QUIM & FARMACEUT, SANTIAGO, CHILE.; UNIV CHILE, FAC MED, SANTIAGO 7, CHILE.; UNIV TEXAS SW MED CTR DALLAS, DEPT MOL BIOL, DALLAS, TX 75390 USA.;	2022-06-24		10.1172/JCI60329	ARTICLE	JOSEPH.HILL@UTSOUTHWESTERN.EDU	NIH [HL-075173, HL-080144, HL-090842, HL-072016, HL 097768]; AMERICAN HEART ASSOCIATION [0640084N, 0655202Y]; AMERICAN DIABETES ASSOCIATION [7-08-MN-21-ADA]; AMERICAN HEART ASSOCIATION-JON HOLDEN DEHAAN FOUNDATION [0970518N]; FONDO NACIONAL DE DESARROLLO CIENTIFICO Y TECNOLOGICO, CHILE [FONDECYT 1120212, FONDAP 1500006]; NATIONAL HEART, LUNG, AND BLOOD INSTITUTE [R01HL075173, R01HL072016, R01HL09…	FATTY-ACID UTILIZATION; CARDIAC DYSFUNCTION; GLUCOSE-UPTAKE; HEART-FAILURE; TRANSCRIPTION; FAT/CD36; PHOSPHORYLATION; DEGRADATION; MECHANISMS; P27(KIP1)	J. CLIN. INVEST.	ENGLISH	35 RESEARCH DR, STE 300, ANN ARBOR, MI 48103 USA	MAR	10	ANN ARBOR	AMER SOC CLINICAL INVESTIGATION INC	2012	HILL, JA (通讯作者)，UNIV TEXAS SW MED CTR DALLAS, DIV CARDIOL, DEPT INTERNAL MED CARDIOL, NB11-200,6000 HARRY HINES BLVD, DALLAS, TX 75390 USA.	RESEARCH & EXPERIMENTAL MEDICINE	0021-9738	220	METABOLIC STRESS-INDUCED ACTIVATION OF FOXO1 TRIGGERS DIABETIC CARDIOMYOPATHY IN MICE	20	5.90488
QIBINGCHAO;HELINJIE;ZHAOYA;ZHANGLING;HEYUANFANG;LIJUN;LICONGYE;ZHANGBO;HUANGQICHAO;XINGJINLIANG;LIFEI;LIYAN;JILELE	AIMS/HYPOTHESIS DIABETIC CARDIOMYOPATHY, CHARACTERISED BY INCREASED OXIDATIVE DAMAGE AND MITOCHONDRIAL DYSFUNCTION, CONTRIBUTES TO THE INCREASED RISK OF HEART FAILURE IN INDIVIDUALS WITH DIABETES. CONSIDERING THAT A-KINASE ANCHORING PROTEIN 121 (AKAP1) IS LOCALISED IN THE MITOCHONDRIAL OUTER MEMBRANE AND PLAYS KEY ROLES IN THE REGULATION OF MITOCHONDRIAL FUNCTION, THIS STUDY AIMED TO INVESTIGATE …	FOURTH MIL MED UNIV, TANGDU HOSP, DEPT CARDIOL, 1 XINSI RD, XIAN 710038, PEOPLES R CHINA.; FOURTH MIL MED UNIV, STATE KEY LAB CANC BIOL, XIAN, PEOPLES R CHINA.; FOURTH MIL MED UNIV, DEPT PHYSIOL & PATHOPHYSIOL, XIAN, PEOPLES R CHINA.; FOURTH MIL MED UNIV, LAB ANIM CTR, XIAN, PEOPLES R CHINA.; FOURTH MIL MED UNIV, XIJING HOSP, DEPT CARDIOL, 169 CHANGLE WEST RD, XIAN 710032, PEOPLES R CHINA.; FOURT…	2022-06-24	AKAP1; APOPTOSIS; DIABETIC CARDIOMYOPATHY; MITOCHONDRIAL DYSFUNCTION; NDUFS1	10.1007/s00125-020-05103-w	ARTICLE	LIFEI2288@HOTMAIL.COM; PROFLEEYAN@163.COM; JILELE@FMMU.EDU.CN	NATIONAL NATURAL SCIENCE FOUNDATION OF CHINA [81772935, 81972590, 81400197, 81770369, 81570252]	OXIDATIVE STRESS; HEART-FAILURE; GENE-THERAPY; COMPLEX-I; INJURY; ACID; COMPLICATIONS; INCREASES; DISEASE; MOUSE	DIABETOLOGIA	ENGLISH	ONE NEW YORK PLAZA, SUITE 4600, NEW YORK, NY, UNITED STATES	MAY	16	NEW YORK	SPRINGER	2020	LI, Y (通讯作者)，FOURTH MIL MED UNIV, TANGDU HOSP, DEPT CARDIOL, 1 XINSI RD, XIAN 710038, PEOPLES R CHINA.; LI, F (通讯作者)，FOURTH MIL MED UNIV, XIJING HOSP, DEPT CARDIOL, 169 CHANGLE WEST RD, XIAN 710032, PEOPLES R CHINA.; JI, LL (通讯作者)，FOURTH MIL MED UNIV, EXPT TEACHING CTR BASIC MED, 169 CHANGLE WEST RD, XIAN 710032, PEOPLES R CHINA.	ENDOCRINOLOGY & METABOLISM	0012-186X	16	AKAP1 DEFICIENCY EXACERBATES DIABETIC CARDIOMYOPATHY IN MICE BY NDUFS1-MEDIATED MITOCHONDRIAL DYSFUNCTION AND APOPTOSIS	5.33	1.54958
CHENCHEN;YANGSHENGLAN;LIHUAPING;YINZHONGWEI;FANJIAHUI;ZHAOYANRU;GONGWEI;YANMENGWEN;WANGDAOWEN	MULTIPLE FACTORS HAVE BEEN SHOWN TO PROMOTE THE PROGRESSION OF DIABETIC CARDIOMYOPATHY. A LINK HAS PREVIOUSLY BEEN FOUND BETWEEN MIR30 AND AUTOPHAGY IN CANCER CELLS AND IN THE HEART, BUT THE ROLE OF MIR30 IN DIABETIC HEART HAS NOT BEEN STUDIED. USING IN VITRO AND IN VIVO APPROACHES, WE FOUND THAT THE DEPLETION OF MIR30C AND INDUCTION OF BECN1 ENHANCED AUTOPHAGY IN DIABETIC (DB/DB) HEARTS AND IN C…	HUAZHONG UNIV SCI & TECHNOL, TONGJI HOSP, TONGJI MED COLL,HUBEI KEY LAB GENET & MOL MECH CA, INST HYPERTENS,DEPT INTERNAL MED,DIV CARDIOL, WUHAN 430030, PEOPLES R CHINA.; CHONGQING MED UNIV, AFFILIATED HOSP 1, DEPT CARDIOL, CHONGQING 400046, PEOPLES R CHINA.;	2022-06-24		10.1016/j.omtn.2017.03.005	ARTICLE	DWWANG@TJH.TJMU.EDU.CN	NATIONAL NATURE SCIENCE FOUNDATION OF CHINA [91439203, 31130031, 31571197, 31400997]; NATIONAL 973 PROGRAM [2012CB518004, 2012CB517801]	HEART; MECHANISMS; HYPERTROPHY; DEATH; CARDIOMYOCYTES; DYSFUNCTION; METABOLISM; GUIDELINES; MICRORNAS; DISEASE	MOL. THER.-NUCL. ACIDS	ENGLISH	50 HAMPSHIRE ST, FLOOR 5, CAMBRIDGE, MA 02139 USA	JUN 16	13	CAMBRIDGE	CELL PRESS	2017	WANG, DW (通讯作者)，HUAZHONG UNIV SCI & TECHNOL, TONGJI HOSP, TONGJI MED COLL, DEPT INTERNAL MED,DIV CARDIOL, 1095 JIEFANG AVE, WUHAN 430030, PEOPLES R CHINA.	RESEARCH & EXPERIMENTAL MEDICINE	2162-2531	32	MIR30C IS INVOLVED IN DIABETIC CARDIOMYOPATHY THROUGH REGULATION OF CARDIAC AUTOPHAGY VIA BECN1	5.33	1.18847
SHENNANNAN;LIXIAOGUANG;ZHOUTONG;BILALMUHAMMADU;DUNING;HUYINGYING;QINWEI;XIEYINGMING;WANGHONGTAO;WUJIANWEI;JUJIAMING;FANGZHIWEI;WANGLIHONG;ZHANGYONG	ETHNOPHARMACOLOGICAL RELEVANCE: SHENSONG YANGXIN CAPSULE (SSYX), A TRADITIONAL CHINESE HERBAL MEDICINE, HAS LONG BEEN USED CLINICALLY TO TREAT ARRHYTHMIAS IN CHINA. HOWEVER, THE EFFECT OF SSYX ON INTERSTITIAL FIBROSIS IN DIABETIC CARDIOMYOPATHY IS UNKNOWN. THE OBJECTIVE OF THIS STUDY WAS TO INVESTIGATE THE EFFECTS OF SSYX ON MYOCARDIAL FIBROSIS IN DIABETIC RATS. MATERIALS AND METHODS: THE ANTIFIB…	HARBIN MED UNIV, DEPT PHARMACOL, STATE PROV KEY LABS BIOMED PHARMACEUT CHINA, KEY LAB CARDIOVASC RES,MINIST EDUC, HARBIN 150081, PEOPLES R CHINA.; HARBIN MED UNIV, AFFILIATED HOSP 2, DEPT ENDOCRINOL, HARBIN 150086, PEOPLES R CHINA.; HEBEI YILING PHARMACEUT RES INST, SHIJIAZHUANG 050035, PEOPLES R CHINA.; HARBIN MED UNIV, INST CARDIOVASC RES, HARBIN 150081, PEOPLES R CHINA.;	2022-06-24	SHENSONG YANGXIN CAPSULE; DIABETIC CARDIOMYOPATHY; CARDIAC FIBROSIS; TGF-BETA 1; SMAD	10.1016/j.jep.2014.09.035	ARTICLE	ND6688@163.COM; HMUZHANGYONG@HOTMAIL.COM	FUNDS FOR CREATIVE RESEARCH GROUPS [81121003]; MAJOR PROGRAM OF NATIONAL NATURAL SCIENCE FOUNDATION OF CHINA [81130088]; NATIONAL NATURAL SCIENCE FOUNDATION OF CHINA [30901208, 81270042, 81200593]; NATIONAL BASIC RESEARCH PROGRAM OF CHINA (973 PROGRAM) [2012CB518606]	INSULIN-RESISTANCE; RAT MODEL; EXPRESSION; CARDIOMYOPATHY; CONSTITUENTS; DYSFUNCTION; CONTRIBUTES; DECOCTION; MECHANISM; CHANNELS	J. ETHNOPHARMACOL.	ENGLISH	ELSEVIER HOUSE, BROOKVALE PLAZA, EAST PARK SHANNON, CO, CLARE, 00000, IRELAND	NOV 18	10	CLARE	ELSEVIER IRELAND LTD	2014	WANG, LH (通讯作者)，HARBIN MED UNIV, DEPT PHARMACOL, STATE PROV KEY LABS BIOMED PHARMACEUT CHINA, KEY LAB CARDIOVASC RES,MINIST EDUC, HARBIN 150081, PEOPLES R CHINA.	PLANT SCIENCES; PHARMACOLOGY & PHARMACY; INTEGRATIVE & COMPLEMENTARY MEDICINE	0378-8741	51	SHENSONG YANGXIN CAPSULE PREVENTS DIABETIC MYOCARDIAL FIBROSIS BY INHIBITING TGF-BETA 1/SMAD SIGNALING	5.67	1.46094
QUHUA;LINKE;WANGHANG;WEIHUILI;JIBAOLAN;YANGZENGSONG;PENGCHUAN;XIAOXIAOQIU;DENGHUACONG	SCOPE: DIABETIC CARDIOMYOPATHY IS ONE OF THE MOST IMPORTANT CARDIAC COMPLICATIONS ASSOCIATED WITH DIABETES. HOWEVER, THE MECHANISMS UNDERLYING DIABETIC CARDIOMYOPATHY REMAIN UNCLEAR. THE PARP1, SIRT1, AND MTOR PATHWAYS HAVE BEEN IMPLICATED IN CARDIAC DISEASES, AND THEY ARE ALSO ASSOCIATED WITH DIABETES. 1,25(OH)(2)D-3 WAS RECENTLY RECOGNIZED AS A POTENTIAL PARP1INHIBITOR IN A MACROPHAGE CELL LINE…	CHONGQING MED UNIV, DEPT ENDOCRINOL, AFFILIATED HOSP 1, CHONGQING, PEOPLES R CHINA.; FOURTH PEOPLES HOSP CHONGQING, DEPT NEUROL, CHONGQING EMERGENCY MED CTR, CHONGQING, PEOPLES R CHINA.; CHONGQING MED UNIV, LAB LIPID & GLUCOSE METAB, AFFILIATED HOSP 1, CHONGQING, PEOPLES R CHINA.;	2022-06-24	CARDIAC DYSFUNCTION; DIABETES MELLITUS; FIBROSIS; HYPERTROPHY; VITAMIN D	10.1002/mnfr.201600338	ARTICLE	276647689@QQ.COM	NATIONAL NATURE SCIENCE FOUNDATION OF CHINA [81070639, 81270911, 30771038, 30570744]; NATIONAL KEY CLINICAL SPECIALTIES CONSTRUCTION PROGRAM OF CHINA	VITAMIN-D-RECEPTOR; POLY(ADP-RIBOSE) POLYMERASE ACTIVATION; CONGESTIVE-HEART-FAILURE; INSULIN-RESISTANCE; CARDIOMYOPATHY; INHIBITION; SIRT1; RISK; CELL; HYPERTENSION	MOL. NUTR. FOOD RES.	ENGLISH	111 RIVER ST, HOBOKEN 07030-5774, NJ USA	MAY	11	HOBOKEN	WILEY	2017	DENG, HC (通讯作者)，CHONGQING MED UNIV, DEPT ENDOCRINOL, AFFILIATED HOSP 1, CHONGQING, PEOPLES R CHINA.	FOOD SCIENCE & TECHNOLOGY	1613-4125	67	1,25(OH)(2)D-3 IMPROVES CARDIAC DYSFUNCTION, HYPERTROPHY, AND FIBROSIS THROUGH PARP1/SIRT1/MTOR-RELATED MECHANISMS IN TYPE 1 DIABETES	11.17	2.48836
LASHERASJAIME;VILAMARIA;ZAMORAMONICA;RIUEFREN;PARDOROSARIO;PONCELASMARCOS;CASESILDEFONSO;RUIZMEANAMARISOL;HERNANDEZCRISTINA;FELIUJUANE;SIMORAFAEL;GARCIADORADODAVID;VILLENAJOSEPA	DIABETIC CARDIOMYOPATHY IS CHARACTERIZED BY AN ABNORMAL OXIDATIVE METABOLISM, BUT THE UNDERLYING MECHANISMS REMAIN TO BE DEFINED. TO UNCOVER POTENTIAL MECHANISMS INVOLVED IN THE PATHOPHYSIOLOGY OF DIABETIC CARDIOMYOPATHY, WE PERFORMED A GENE EXPRESSION PROFILING STUDY IN HEARTS OF DIABETIC DB/DB MICE. DIABETIC HEARTS SHOWED A GENE EXPRESSION PATTERN CHARACTERIZED BY THE UP-REGULATION OF GENES INV…	UNIV AUTONOMA BARCELONA, VALL DHEBRON INST RECERCA, LAB METAB & OBES, BARCELONA 08035, SPAIN.; UNIV POMPEU FABRA, DEPT EXPT & HLTH SCI, CELL BIOL GRP, BARCELONA, SPAIN.; CIBER NEURODEGENERAT DIS CIBERNED, BARCELONA, SPAIN.; UNIV AUTONOMA BARCELONA, CTR ANIM BIOTECHNOL & GENE THERAPY, BELLATERRA, SPAIN.; CIBER DIABET & ASSOCIATED METAB DIS CIBERDEM, BARCELONA, SPAIN.; UNIV AUTONOMA BARCELONA, VALL…	2022-06-24	ESTROGEN-RELATED RECEPTORS; DIABETES; FATTY ACID OXIDATION; LIPID METABOLISM; ORPHAN NUCLEAR RECEPTOR; TRANSCRIPTIONAL REGULATION OF GENE EXPRESSION	10.1016/j.mce.2016.04.004	ARTICLE	JOSEP.VILLENA@VHIR.ORG	"FUNDACIO LA MARATO DE TV3", SPAIN [082610]	PROLIFERATOR-ACTIVATED RECEPTOR; FATTY-ACID OXIDATION; DB/DB MICE; PPAR-ALPHA; MITOCHONDRIAL DYSFUNCTION; DIASTOLIC DYSFUNCTION; MOLECULAR-MECHANISMS; CONTRACTILE FUNCTION; CARDIAC EFFICIENCY; INSULIN-RESISTANCE	MOL. CELL. ENDOCRINOL.	ENGLISH	ELSEVIER HOUSE, BROOKVALE PLAZA, EAST PARK SHANNON, CO, CLARE, 00000, IRELAND	JUL 15	12	CLARE	ELSEVIER IRELAND LTD	2016	VILLENA, JA (通讯作者)，UNIV AUTONOMA BARCELONA, VALL DHEBRON INST RECERCA, LAB METAB & OBES, BARCELONA 08035, SPAIN.	CELL BIOLOGY; ENDOCRINOLOGY & METABOLISM	0303-7207	9	GENE EXPRESSION PROFILING IN HEARTS OF DIABETIC MICE UNCOVERS A POTENTIAL ROLE OF ESTROGEN-RELATED RECEPTOR GAMMA IN DIABETIC CARDIOMYOPATHY	1.29	0.347838
JAROSZJAN;GHOSHSHOURYADIPTA;DELBRIDGELEAMD;PETZERAMORITA;HICKEYANTHONYJR;CRAMPINEDMUNDJ;HANSSENERIC;RAJAGOPALVIJAY	DIABETIC CARDIOMYOPATHY IS ACCOMPANIED BY METABOLIC AND ULTRASTRUCTURAL ALTERATIONS, BUT THE IMPACT OF THE STRUCTURAL CHANGES ON METABOLISM ITSELF IS YET TO BE DETERMINED. MORPHOMETRIC ANALYSIS OF MITOCHONDRIAL SHAPE AND SPATIAL ORGANIZATION WITHIN TRANSVERSE SECTIONS OF CARDIOMYOCYTES FROM CONTROL AND STREPTOZOTOCIN-INDUCED TYPE I DIABETIC SPRAGUE-DAWLEY RATS REVEALED THAT MITOCHONDRIA ARE 20% S…	UNIV MELBOURNE, DEPT MECH ENGN, CELL STRUCT & MECHANOBIOL GRP, PARKVILLE, VIC, AUSTRALIA.; UNIV MELBOURNE, MELBOURNE SCH ENGN, SYST BIOL LAB, PARKVILLE, VIC, AUSTRALIA.; UNIV MELBOURNE, DEPT PHYSIOL, PARKVILLE, VIC, AUSTRALIA.; UNIV AUCKLAND, SCH BIOL SCI, AUCKLAND, NEW ZEALAND.; UNIV MELBOURNE, FAC SCI, SCH MATH & STAT, PARKVILLE, VIC, AUSTRALIA.; UNIV MELBOURNE, FAC MED DENT & HLTH SCI, SCH MED…	2022-06-24	DIABETIC CARDIOMYOPATHY; OXIDATIVE PHOSPHORYLATION; MITOCHONDRION DYNAMICS; CARDIAC ULTRASTRUCTURE	10.1152/ajpcell.00298.2016	ARTICLE	VIJAY.RAJAGOPAL@UNIMELB.EDU.AU	ROYAL SOCIETY OF NEW ZEALAND [11-UOA-184]; UNIVERSITY OF MELBOURNE DYASON FELLOWSHIP; COLLIER CHARITABLE FUND	CARDIAC MITOCHONDRIA; HEART; MODEL; RATS; MEMBRANE; DYNAMICS; STRESS; CARDIOMYOCYTES; SUBPOPULATIONS; RESPIRATION	AM. J. PHYSIOL.-CELL PHYSIOL.	ENGLISH	9650 ROCKVILLE PIKE, BETHESDA, MD 20814 USA	FEB	8	BETHESDA	AMER PHYSIOLOGICAL SOC	2017	RAJAGOPAL, V (通讯作者)，UNIV MELBOURNE, DEPT MECH ENGN, LEVEL 4,BLDG 170, PARKVILLE, VIC 3010, AUSTRALIA.	CELL BIOLOGY; PHYSIOLOGY	0363-6143	19	CHANGES IN MITOCHONDRIAL MORPHOLOGY AND ORGANIZATION CAN ENHANCE ENERGY SUPPLY FROM MITOCHONDRIAL OXIDATIVE PHOSPHORYLATION IN DIABETIC CARDIOMYOPATHY	3.17	0.705655
AHMEDUZAIR;KHALIQSABA;AHMADHAFIZUSMAN;AHMADIMTIAZ;ASHFAQUSMANALI;QASIMMUHAMMAD;MASOUDMUHAMMADSHAREEF	DIABETIC CARDIOMYOPATHY IS CHARACTERIZED AS ABNORMAL FUNCTION AND STRUCTURE OF MYOCARDIUM ASSOCIATED WITH DIABETES IRRESPECTIVE OF OTHER CARDIAC RISK FACTORS LIKE HYPERTENSION OR CORONARY ARTERY DISEASE (CAD). THE PATHOGENESIS OF DCM WAS NOT WELL UNDERSTOOD IN THE PAST DUE TO ITS COMPLEXITY BUT IT HAS BEEN DISCOVERED RECENTLY. VARIOUS FACTORS ARE FOUND TO BE ASSOCIATED WITH THE ONSET OF DCM INCLU…	GOVT COLL UNIV, DEPT BIOINFORMAT & BIOTECHNOL, FAISALABAD, PAKISTAN.; UNIV HLTH SCI, DEPT PHYSIOL & CELL BIOL, LAHORE, PAKISTAN.; PUNJAB INST CARDIOL, DEPT CARDIOL, LAHORE, PAKISTAN.;	2022-06-24	MIRNAS; DIABETIC CARDIOMYOPATHY; PATHOGENESIS; HEART DISEASES; GENE EXPRESSION		ARTICLE	SABAKHALIQ@UHS.EDU.PK; MASOUDSHAREEF@GCUF.EDU.PK		GLYCATION END-PRODUCTS; DIASTOLIC DYSFUNCTION; CARDIAC-HYPERTROPHY; OXIDATIVE STRESS; HEART-FAILURE; CIRCULATING MICRORNAS; MYOCARDIAL STEATOSIS; NUCLEAR EXPORT; CELL-DEATH; COMPLICATIONS	CRIT. REV. EUKARYOT. GENE EXPR.	ENGLISH	50 NORTH ST, DANBURY, CT 06810 USA		14	DANBURY	BEGELL HOUSE INC	2021	MASOUD, MS (通讯作者)，GOVT COLL UNIV, DEPT BIOINFORMAT & BIOTECHNOL, FAISALABAD, PAKISTAN.; KHALIQ, S (通讯作者)，UNIV HLTH SCI, DEPT PHYSIOL & CELL BIOL, LAHORE, PAKISTAN.	BIOTECHNOLOGY & APPLIED MICROBIOLOGY; GENETICS & HEREDITY	1045-4403	2	PATHOGENESIS OF DIABETIC CARDIOMYOPATHY AND ROLE OF MIRNA	1	0.611268
QIANZHENGYAO;WANGHAIBO;LIULEI;CHESHUQIANG	HUANGQI GEGEN DECOCTION (HGD) HAS BEEN REPORTED TO EXHIBIT PROTECTIVE EFFECTS AGAINST VARIOUS CARDIOVASCULAR DISEASE MODELS. HOWEVER, THE ROLE LITTLE IS CURRENTLY KNOWN REGARDING THE ROLE AND MECHANISM OF HGD ON DIABETIC CARDIOMYOPATHY. IN THE PRESENT STUDY, HEALTHY MALE WISTAR RATS WERE INJECTED WITH STZ TO INDUCE DIABETIC RATS. WE FOUND THAT A SIGNIFICANT INCREASE IN THE BODY WEIGHT (BW) AND LO…	TIANJIN HOSP, DEPT CARDIOVASC INTERNAL MED, TIANJIN 300211, PEOPLES R CHINA.; TIANJIN NANKAI HOSP, DEPT HEPATOBILIARY & PANCREAT SURG 2, TIANJIN 300100, PEOPLES R CHINA.; TIANJIN MED UNIV CANC INST & HOSP, DEPT BREAST CANC 3, NATL CLIN RES CANC, KEY LAB CANC PREVENT & THERAPY, TIANJIN 300060, PEOPLES R CHINA.; TIANJIN ACAD, TRADIT CHINESE MED AFFILIATED HOSP, DEPT NEPHROL, TIANJIN 300120, PEOPLES…	2022-06-24	HUANGQI GEGEN DECOCTION (HGD); DIABETIC CARDIOMYOPATHY; CARDIAC FIBROSIS		ARTICLE	TOMATOSESAMEYAO@163.COM		INFLAMMATION; FIBROSIS; FAILURE; ALPHA	INT. J. CLIN. EXP. MED.	ENGLISH	40 WHITE OAKS LN, MADISON, WI 53711 USA		7	MADISON	E-CENTURY PUBLISHING CORP	2016	QIAN, ZY (通讯作者)，TIANJIN HOSP, DEPT CARDIOVASC INTERNAL MED, TIANJIN 300211, PEOPLES R CHINA.	RESEARCH & EXPERIMENTAL MEDICINE	1940-5901	0	EFFECT AND MECHANISM OF HUANGQI GEGEN DECOCTION (HGD) ON DIABETIC CARDIOMYOPATHY OF DIABETIC RATS	0	0
GUITING;LIYUNLUN;ZHANGSHIJUN;ZHANGNAN;SUNYING;LIUFENGZHEN;CHENQINGFA;GAIZHIBO	OBJECTIVE: REGULAR CONSUMPTION OF N-3 POLYUNSATURATED FATTY ACIDS IS ASSOCIATED WITH DECREASED CARDIOVASCULAR MORBIDITY AND MORTALITY. THIS STUDY ASSESSED THE THERAPEUTIC EFFECT OF DOCOSAHEXAENOIC ACID (DHA) IN PALMITIC ACID (PA)-INDUCED CYTOTOXICITY IN VITRO AND IN RATS FED A HIGH-FAT DIET (HFD). METHODS: H9C2 CELLS AND RAT PRIMARY CARDIOMYOBLASTS WERE EXPOSED TO PA OR PA + DHA FOR 24 H. PA-INDU…	SHANDONG UNIV TRADIT CHINESE MED, EXPT CTR, JINAN 250355, PEOPLES R CHINA.; SHANDONG UNIV TRADIT CHINESE MED, KEY LAB TRADIT CHINESE MED CLASS THEORY, MINIST EDUC, JINAN 250355, PEOPLES R CHINA.; SHANDONG UNIV TRADIT CHINESE MED, SHANDONG PROV KEY LAB TRADIT CHINESE MED BASIC RE, JINAN 250355, PEOPLES R CHINA.; SHANDONG UNIV TRADIT CHINESE MED, CLIN MED COLL 1, JINAN 250355, PEOPLES R CHINA.; SHA…	2022-06-24	DOCOSAHEXAENOIC ACID; PALMITIC ACID; CARDIAC LIPOTOXICITY; MITOCHONDRIAL FUNCTION; DIABETIC CARDIOMYOPATHY	10.1016/j.biopha.2020.110306	ARTICLE	TSINGFACHAN@163.COM; ZHIBO.GAI@SDUTCM.EDU.CN	NATIONAL NATURAL SCIENCE FOUNDATION OF CHINA [81774242, 81974566, 81800980]; MAJOR BASIC RESEARCH PROJECTS OF SHANDONG NATURAL SCIENCE FOUNDATION [ZR2018ZC1157]; SHANDONG NATURAL SCIENCE FOUNDATION [ZR2017BH094, ZR2019PC017]	POLYUNSATURATED FATTY-ACIDS; HEART-FAILURE; OXIDATIVE STRESS; MECHANISMS; GLUCOSE; UPDATE; TISSUE; OIL	BIOMED. PHARMACOTHER.	ENGLISH	65 RUE CAMILLE DESMOULINS, CS50083, 92442 ISSY-LES-MOULINEAUX, FRANCE	AUG	8	ISSY-LES-MOULINEAUX	ELSEVIER FRANCE-EDITIONS SCIENTIFIQUES MEDICALES ELSEVIER	2020	GAI, ZB (通讯作者)，SHANDONG UNIV TRADIT CHINESE MED, EXPT CTR, JINAN 250355, PEOPLES R CHINA.; CHEN, QF (通讯作者)，LIAOCHENG UNIV, LIAOCHENG PEOPLES HOSP, INST TISSUE ENGN & REGENERAT MED, MED COLL, LIAOCHENG 252000, SHANDONG, PEOPLES R CHINA.	RESEARCH & EXPERIMENTAL MEDICINE; PHARMACOLOGY & PHARMACY	0753-3322	7	DOCOSAHEXAENOIC ACID PROTECTS AGAINST PALMITATE-INDUCED MITOCHONDRIAL DYSFUNCTION IN DIABETIC CARDIOMYOPATHY	2.33	0.67794
URIBECOPIERCAMILA;LEONLUIS;FERNANDEZMAURICIO;CONTADORDAVID;CALLIGARISSEBASTIAND	DIABETIC CARDIOMYOPATHY IS CHARACTERIZED BY METABOLIC CHANGES IN THE MYOCARDIUM THAT PROMOTE A SLOW AND SILENT DYSFUNCTION OF MUSCLE FIBERS, LEADING TO MYOCARDIUM REMODELLING AND HEART FAILURE, INDEPENDENTLY OF THE PRESENCE OF CORONARY ARTERY DISEASES OR HYPERTENSION. AT PRESENT, NO IMAGING METHODS ALLOW AN EARLY DIAGNOSIS OF THIS DISEASE. CIRCULATING MIRNAS IN PLASMA HAVE BEEN PROPOSED AS BIOMAR…	UNIV DESARROLLO, FAC MED, CTR MED REGENERAT, CLIN ALEMANA, AV LAS CONDES 12-438, SANTIAGO, CHILE.; UNIV AUTONOMA CHILE, FAC CIENCIAS SALUD, INST CIENCIAS BIOMED, PEDRO DE VALDIVIA 425, SANTIAGO, CHILE.; UNIV DESARROLLO, CLIN ALEMANA SANTIAGO, DEPT CARDIOL, VITACURA 5951, SANTIAGO, SPAIN.;	2022-06-24		10.1038/s41598-017-13875-2	ARTICLE	SCALLIGARIS@UDD.CL	CHILEAN MINISTRY OF EDUCATION [MINEDUC - UDD PMI 1204]	INDUCED CARDIAC DYSFUNCTION; GLUCOSE-HOMEOSTASIS; INSULIN SENSITIVITY; MICRORNAS; HEART; EXPRESSION; DISEASE; FAMILY; PREVALENCE; SIGNATURE	SCI REP	ENGLISH	HEIDELBERGER PLATZ 3, BERLIN, 14197, GERMANY	OCT 18	11	BERLIN	NATURE PORTFOLIO	2017	CALLIGARIS, SD (通讯作者)，UNIV DESARROLLO, FAC MED, CTR MED REGENERAT, CLIN ALEMANA, AV LAS CONDES 12-438, SANTIAGO, CHILE.	SCIENCE & TECHNOLOGY - OTHER TOPICS	2045-2322	41	CIRCULATING MIR-19B AND MIR-181B ARE POTENTIAL BIOMARKERS FOR DIABETIC CARDIOMYOPATHY	6.83	1.52273
CALLIGARISSEBASTIAND;CONGETPAULETTE	OBESITY IS A MAJOR GLOBAL HEALTH ISSUE. OBESE PATIENTS DEVELOP METABOLIC SYNDROME, WHICH IS A CLUSTER OF CLINICAL FEATURES CHARACTERIZED BY INSULIN RESISTANCE AND DYSLIPIDEMIA. ITS CARDIAC MANIFESTATION, DIABETIC CARDIOMYOPATHY, LEADS TO HEART FAILURE. BONE MARROW-DERIVED MULTIPOTENT MESENCHYMAL STROMAL CELLS, ALSO REFERRED TO AS MESENCHYMAL STEM CELLS (MSC) ARE ENVISIONED AS A THERAPEUTIC TOOL N…	UNIV DESARROLLO, INST CIENCIAS, FAC MED, CLIN ALEMANA, SANTIAGO, CHILE.;	2022-06-24	OBESITY; METABOLIC SYNDROME; DIABETIC CARDIOMYOPATHY; MULTIPOTENT MESENCHYMAL STROMAL CELLS; CARDIAC FUNCTION; DOBUTAMINE	10.4067/S0716-97602013000300005	ARTICLE	SCALLIGARIS@UDD.CL	FONDECYT [11090114]	PREVENTS; THERAPY; MICE	BIOL. RES.	ENGLISH	CASILLA 16164, SANTIAGO 9, CHILE		5	SANTIAGO	SOC BIOLGIA CHILE	2013	CALLIGARIS, SD (通讯作者)，UNIV DESARROLLO, INST CIENCIAS, FAC MED, CLIN ALEMANA, AV LAS CONDES 12-438, SANTIAGO, CHILE.	LIFE SCIENCES & BIOMEDICINE - OTHER TOPICS	0716-9760	8	INTRAVENOUS ADMINISTRATION OF BONE MARROW-DERIVED MULTIPOTENT MESENCHYMAL STROMAL CELLS HAS A NEUTRAL EFFECT ON OBESITY-INDUCED DIABETIC CARDIOMYOPATHY	0.8	0.247512
GOPALKESHAV;ALBATRANRAMI;ALTAMIMITARIQR;GREENWELLAMANDAA;SAEDCHRISTINAT;DAKHILISEYEDAMIRHOSSEINTABATABAEI;DIMAANOMTONIE;ZHANGYONGNENG;EATONFARAH;SUTENDRAGOPINATH;USSHERJOHNR	TYPE 2 DIABETES (T2D) INCREASES THE RISK FOR DIABETIC CARDIOMYOPATHY AND IS CHARACTERIZED BY DIASTOLIC DYSFUNCTION. MYOCARDIAL FORKHEAD BOX O1 (FOXO1) ACTIVITY IS ENHANCED IN T2D AND UPREGULATES PYRUVATE DEHYDROGENASE (PDH) KINASE 4 EXPRESSION, WHICH INHIBITS PDH ACTIVITY, THE RATE-LIMITING ENZYME OF GLUCOSE OXIDATION. BECAUSE LOW GLUCOSE OXIDATION PROMOTES CARDIAC INEFFICIENCY, WE HYPOTHESIZE TH…	UNIV ALBERTA, FAC PHARM & PHARMACEUT SCI, EDMONTON, AB, CANADA.; UNIV ALBERTA, ALBERTA DIABET INST, EDMONTON, AB, CANADA.; UNIV ALBERTA, CARDIOVASC RES CTR, EDMONTON, AB, CANADA.; UNIV ALBERTA, DEPT MED, EDMONTON, AB, CANADA.; UNIV MONTREAL, FAC PHARM, MONTREAL, PQ, CANADA.;	2022-06-24		10.1016/j.celrep.2021.108935	ARTICLE	JUSSHER@UALBERTA.CA	CIHR; HEART AND STROKE FOUNDATION OF CANADA		CELL REPORTS	ENGLISH	50 HAMPSHIRE ST, FLOOR 5, CAMBRIDGE, MA 02139 USA	APR 6	14	CAMBRIDGE	CELL PRESS	2021	USSHER, JR (通讯作者)，UNIV ALBERTA, FAC PHARM & PHARMACEUT SCI, EDMONTON, AB, CANADA.; USSHER, JR (通讯作者)，UNIV ALBERTA, ALBERTA DIABET INST, EDMONTON, AB, CANADA.; USSHER, JR (通讯作者)，UNIV ALBERTA, CARDIOVASC RES CTR, EDMONTON, AB, CANADA.	CELL BIOLOGY	2211-1247	5	FOXO1 INHIBITION ALLEVIATES TYPE 2 DIABETES-RELATED DIASTOLIC DYSFUNCTION BY INCREASING MYOCARDIAL PYRUVATE DEHYDROGENASE ACTIVITY	2.5	1.52817
QIAOYU;ZHAOYANLI;LIUYAN;MANING;WANGCHUXUAN;ZOUJIAQI;LIUZHIYAN;ZHOUZHONGQIU;HANDONG;HEJUN;SUNQIAN;LIUYICONG;XUCHANGQING;DUZHIMIN;HUANGHUI	DIABETIC CARDIOMYOPATHY REPRESENTS SEVERE HEART COMPLICATIONS, AND IS THE LEADING CAUSE OF MORBIDITY AND MORTALITY AMONG PATIENTS WITH DIABETES. ALTHOUGH A FEW MICRORNAS (MIRNAS) HAVE BEEN IMPLICATED IN DIABETES-RELATED COMPLICATIONS, A FUNCTIONAL ASSOCIATION BETWEEN MIRNAS AND CARDIAC DYSFUNCTION IN DIABETIC CARDIOMYOPATHY REMAINS TO BE DEMONSTRATED. OUR RESULTS SHOW THAT MIR-483-3P IS UPREGULAT…	HARBIN MED UNIV, DEPT BIOCHEM & MOL BIOL, HARBIN, PEOPLES R CHINA.; QINGHAI UNIV, COLL MED, DEPT BIOCHEM, XINING, QINGHAI, PEOPLES R CHINA.; TRANSLAT MED CTR NORTHERN CHINA, HARBIN, PEOPLES R CHINA.; HARBIN MED UNIV, DEPT PATHOPHYSIOL, HARBIN, PEOPLES R CHINA.; HARBIN MED UNIV, AFFILIATED HOSP 2, INST CLIN PHARM, HARBIN, PEOPLES R CHINA.; UNIV KEY LAB DRUG RES HEILONGJIANG PROV, HARBIN, HEILONGJI…	2022-06-24	MICRORNA; DIABETIC CARDIOMYOPATHY; APOPTOSIS; IGF1	10.1016/j.bbrc.2016.06.051	ARTICLE	HUANGHUIQY@163.COM	NATURAL SCIENCE FUND KEY PROJECTS [81230081]; NATIONAL NATURAL SCIENCE FOUNDATION OF CHINA [81401146]; CHINA POSTDOCTORAL SCIENCE FOUNDATION [2013M540304]; DOCTORAL SCIENTIFIC FUND PROJECT OF THE MINISTRY OF EDUCATION OF CHINA [20132307120030]; HEILONGJIANG POSTDOCTORAL FOUNDATION [LBH-Z12216]; RESEARCH FUND FOR THE DOCTORAL PROGRAM OF HIGHER EDUCATION [20122307110002]; SCIENCE AND TECHNOLOGY PRO…	OXIDATIVE STRESS; MICRORNAS; DEATH	BIOCHEM. BIOPHYS. RES. COMMUN.	ENGLISH	525 B ST, STE 1900, SAN DIEGO, CA 92101-4495 USA	SEP 2	7	SAN DIEGO	ACADEMIC PRESS INC ELSEVIER SCIENCE	2016	HUANG, H (通讯作者)，HARBIN MED UNIV, DEPT BIOCHEM & MOL BIOL, HARBIN, PEOPLES R CHINA.; DU, ZM (通讯作者)，HARBIN MED UNIV, AFFILIATED HOSP 2, INST CLIN PHARM, HARBIN, PEOPLES R CHINA.	BIOCHEMISTRY & MOLECULAR BIOLOGY; BIOPHYSICS	0006-291X	35	MIR-483-3P REGULATES HYPERGLYCAEMIA-INDUCED CARDIOMYOCYTE APOPTOSIS IN TRANSGENIC MICE	5	1.3527
DIAMAYA;GOMEZLUDOVIC;THIBAULTHELENE;TESSIERNOLWENN;LEONCHRISTELLE;CHOUABECHRISTOPHE;DUCREUXSYLVIE;GALLOBONANOELLE;TUBBSEMILY;BENDRIDINADIA;CHANONSTEPHANIE;LERAYAYMERIC;BELMUDESLUCID;COUTEYOHANN;KURDIMAZEN;OVIZEMICHEL;RIEUSSETJENNIFER;PAILLARDMELANIE	TYPE 2 DIABETIC CARDIOMYOPATHY FEATURES CA2+ SIGNALING ABNORMALITIES, NOTABLY AN ALTERED MITOCHONDRIAL CA2+ HANDLING. WE HERE AIMED TO STUDY IF IT MIGHT BE DUE TO A DYSREGULATION OF EITHER THE WHOLE CA2+ HOMEOSTASIS, THE RETICULUM-MITOCHONDRIAL CA2+ COUPLING, AND/OR THE MITOCHONDRIAL CA2+ ENTRY THROUGH THE UNIPORTER. FOLLOWING A 16-WEEK HIGH-FAT HIGH-SUCROSE DIET (HFHSD), MICE DEVELOPED CARDIAC I…	UNIV CLAUDE BERNARD LYON 1, UNIV LYON, LAB CARMEN EQUIPE CARDIOPROTECT 5,INSA LYON, INSERM,INRA,U1060 CARMEN,EQUIPE CARDIOPROTECT 5,G, BATIMENT B13,59 BLVD PINEL, F-69500 BRON, FRANCE.; LEBANESE UNIV BEIRUT, FAC SCI, LAB EXPT & CLIN PHARMACOL, BEIRUT, LEBANON.; UNIV CLAUDE BERNARD LYON 1, UNIV LYON, INSA LYON, LAB CARMEN EQUIPE 3,INSERM,INRA, F-69921 OULLINS, FRANCE.; UNIV BOURGOGNE FRANCHE COMTE…	2022-06-24	DIABETIC CARDIOMYOPATHY; CA2+ FLUX; METABOLIC SYNDROME DISEASE; PROTEIN DATABASE; MITOCHONDRIA-ASSOCIATED MEMBRANES MAM; PROTEOMIC ANALYSIS OF CARDIAC MAM PROTEOME	10.1007/s00395-020-00835-7	ARTICLE	MELANIE.PAILLARD@UNIV-LYON1.FR	FONDATION DE FRANCE [00056853]; FONDATION LEDUCQ [16CVD04]; FONDATION LEFOULON-DELALANDE; FONDATION POUR LA RECHERCHE MEDICALE [ARF20160936149]; INNOVATIVE MEDICINES INITIATIVE 2 JOINT UNDERTAKING [821508]; EUROPEAN UNION; EFPIA; OPERA PROGRAM [ANR-10-IBHU-0004 OPERA]; RHU MARVELOUS PROGRAM [ANR-16-RHUS-0009]; NATIONAL COUNCIL FOR SCIENTIFIC RESEARCH OF LEBANON (CNRS-L); AGENCE UNIVERSITAIRE DE L…	MEMBRANE MAM INTEGRITY; ENDOPLASMIC-RETICULUM; INSULIN-RESISTANCE; CALCIUM; CARDIOMYOCYTES; MICE; ER; OVEREXPRESSION; COMMUNICATION; DISRUPTION	BASIC RES. CARDIOL.	ENGLISH	TIERGARTENSTRASSE 17, D-69121 HEIDELBERG, GERMANY	NOV 30	21	HEIDELBERG	SPRINGER HEIDELBERG	2020	PAILLARD, M (通讯作者)，UNIV CLAUDE BERNARD LYON 1, UNIV LYON, LAB CARMEN EQUIPE CARDIOPROTECT 5,INSA LYON, INSERM,INRA,U1060 CARMEN,EQUIPE CARDIOPROTECT 5,G, BATIMENT B13,59 BLVD PINEL, F-69500 BRON, FRANCE.	CARDIOVASCULAR SYSTEM & CARDIOLOGY	0300-8428	22	REDUCED RETICULUM-MITOCHONDRIA CA2+ TRANSFER IS AN EARLY AND REVERSIBLE TRIGGER OF MITOCHONDRIAL DYSFUNCTIONS IN DIABETIC CARDIOMYOPATHY	7.33	2.13067
JILELE;LIUFENGZHOU;JINGZHE;HUANGQICHAO;ZHAOYA;CAOHAIYAN;LIJUN;YINCHUN;XINGJINLIANG;LIFEI	DIABETIC CARDIOMYOPATHY IS A MAJOR CAUSE OF MORTALITY IN PATIENTS WITH DIABETES, BUT SPECIFIC STRATEGIES FOR PREVENTING OR TREATING DIABETIC CARDIOMYOPATHY HAVE NOT BEEN CLARIFIED YET. MICU1 IS A KEY REGULATOR OF MITOCHONDRIAL CA2+ UPTAKE, WHICH PLAYS IMPORTANT ROLES IN REGULATING MITOCHONDRIAL OXIDATIVE PHOSPHORYLATION AND REDOX BALANCE. TO DATE, HOWEVER, THE SIGNIFICANCE OF MICU1 IN DIABETIC HE…	FOURTH MIL MED UNIV, STATE KEY LAB CANC BIOL, XIAN, PEOPLES R CHINA.; FOURTH MIL MED UNIV, EXPT TEACHING CTR BASIC MED, XIAN, PEOPLES R CHINA.; FOURTH MIL MED UNIV, XIJING HOSP, DEPT CARDIOL, XIAN, PEOPLES R CHINA.; LANZHOU MIL AREA COMMAND, DEPT CARDIOL, GEN HOSP, LANZHOU, PEOPLES R CHINA.; FOURTH MIL MED UNIV, DEPT PHYSIOL, XIAN, PEOPLES R CHINA.;	2022-06-24		10.2337/db16-1237	ARTICLE	XINGJINLIANG@163.COM; LIFEI2288@HOTMAIL.COM	NATIONAL NATURAL SCIENCE FOUNDATION OF CHINA [81400197, 81320108021, 81170183]	CA2+ UPTAKE; ESSENTIAL COMPONENT; OXIDATIVE STRESS; CALCIUM-UPTAKE; REDOX BALANCE; GATEKEEPER; METABOLISM; MECHANISMS; SURVIVAL; PROTEIN	DIABETES	ENGLISH	1701 N BEAUREGARD ST, ALEXANDRIA, VA 22311-1717 USA	JUN 1	15	ALEXANDRIA	AMER DIABETES ASSOC	2017	XING, JL (通讯作者)，FOURTH MIL MED UNIV, STATE KEY LAB CANC BIOL, XIAN, PEOPLES R CHINA.; XING, JL (通讯作者)，FOURTH MIL MED UNIV, EXPT TEACHING CTR BASIC MED, XIAN, PEOPLES R CHINA.; LI, F (通讯作者)，FOURTH MIL MED UNIV, XIJING HOSP, DEPT CARDIOL, XIAN, PEOPLES R CHINA.	ENDOCRINOLOGY & METABOLISM	0012-1797	43	MICU1 ALLEVIATES DIABETIC CARDIOMYOPATHY THROUGH MITOCHONDRIAL CA2+-DEPENDENT ANTIOXIDANT RESPONSE	7.17	1.59701
AKHTARMDSAYEED;PILLAIKRISHNAKOLAPPA;HASSANQUAMRUL;ANSARISHAHIDHUSAIN;ALIJAVED;AKHTARMOHAMMED;NAJMIABULKALAM	DIABETIC CARDIOMYOPATHY PLAYS A MAJOR ROLE IN MORBIDITY AND MORTALITY AMONG CARDIOVASCULAR DISORDER-RELATED COMPLICATIONS. THIS STUDY WAS DESIGNED TO EXPLORE LONG- TERM BENEFITS OF LEVOSIMENDAN ( LEVO) ALONG WITH RAMIPRIL AND INSULIN. DIABETIC CARDIOMYOPATHY WAS INDUCED USING STREPTOZOTOCIN ( STZ) AT THE DOSE OF 25 MG/ KG/ BODY WEIGHT/ DAY FOR THREE CONSECUTIVE DAYS IN WISTAR RATS. RATS WERE RAND…	JAMIA HAMDARD, FAC PHARM, DEPT PHARMACOL, NEW DELHI 110062, INDIA.; JAMIA HAMDARD, FAC PHARM, DEPT PHARMACOGNOSY, NEW DELHI 110062, INDIA.; JAMIA HAMDARD, FAC PHARM, DEPT PHARMACEUT, NEW DELHI 110062, INDIA.;	2022-06-24	CARDIOMYOPATHY; DIABETES; LEVOSIMENDAN; MITOCHONDRIAL DAMAGE; OXIDATIVE DAMAGE; STREPTOZOTOCIN	10.3109/10641963.2015.1047947	ARTICLE	AKNAJMI@JAMIAHAMDARD.AC.IN	UNIVERSITY GRANT COMMISSION [F1-17.1/2011/MANF-MUS-BIH-1328]	LOW-DOSE STREPTOZOTOCIN; HEART-FAILURE; RAT; STRESS; CA2+; SYSTEM; ATP	CLIN. EXP. HYPERTENS.	ENGLISH	530 WALNUT STREET, STE 850, PHILADELPHIA, PA 19106 USA	JAN 2	13	PHILADELPHIA	TAYLOR & FRANCIS INC	2016	NAJMI, AK (通讯作者)，JAMIA HAMDARD, FAC PHARM, DEPT PHARMACOL, NEW DELHI 110062, INDIA.	PHARMACOLOGY & PHARMACY; CARDIOVASCULAR SYSTEM & CARDIOLOGY	1064-1963	11	LEVOSIMENDAN SUPPRESSES OXIDATIVE INJURY, APOPTOTIC SIGNALING AND MITOCHONDRIAL DEGENERATION IN STREPTOZOTOCIN-INDUCED DIABETIC CARDIOMYOPATHY	1.57	0.425136
TONGFEI;CHAIRONGKUI;JIANGHAIYING;DONGBO	BACKGROUND: THE OBJECTIVE OF THIS STUDY WAS TO SURVEY THE THERAPEUTIC FUNCTION OF CURCUMIN-ENCAPSULATED POLY(GAMMA-BENZYL L-GLUTAMATE)-POLY(ETHYLENE GLYCOL)POLY(GAMMABENZYL L-GLUTAMATE) (PBLG-PEG-PBLG) (P) ON DIABETIC CARDIOMYOPATHY (DCM) VIA CROSS REGULATION EFFECT OF CALCIUM-SENSING RECEPTOR (CASR) AND ENDOGENOUS CYSTATHIONINE GAMMA-LYASE (CSE)/HYDROGEN SULFIDE (H2S). METHODS: DIABETIC RATS WER…	JIAXING UNIV MED COLL, DEPT PATHOL & PATHOPHYSIOL, PROV KEY DISCIPLINE PHARMACOL, JIAXING, ZHEJIANG, PEOPLES R CHINA.;	2022-06-24	PBLG-PEG-PBLG; CURCUMIN; DIABETIC CARDIOMYOPATHY; CASR; CSE	10.2147/IJN.S153763	ARTICLE	DONGBO5000@163.COM	SCIENCE AND TECHNOLOGY PLANNING PROJECT OF JIAXING, ZHEJIANG PROVINCE [2017AY33076]	CALCIUM-SENSING RECEPTOR; CHEMOPREVENTIVE AGENT CURCUMIN; POLY(L-LYSINE) BLOCK-COPOLYMER; SMOOTH-MUSCLE-CELLS; HYDROGEN-SULFIDE; ISCHEMIA/REPERFUSION INJURY; POTENTIAL IMPLICATIONS; INDUCED APOPTOSIS; OXIDATIVE STRESS; NITRIC-OXIDE	INT. J. NANOMED.	ENGLISH	PO BOX 300-008, ALBANY, AUCKLAND 0752, NEW ZEALAND		18	ALBANY	DOVE MEDICAL PRESS LTD	2018	DONG, B (通讯作者)，JIAXING UNIV MED COLL, DEPT PATHOL & PATHOPHYSIOL, JIAXING 314001, ZHEJIANG, PEOPLES R CHINA.	SCIENCE & TECHNOLOGY - OTHER TOPICS; PHARMACOLOGY & PHARMACY	1178-2013	21	IN VITRO/VIVO DRUG RELEASE AND ANTI-DIABETIC CARDIOMYOPATHY PROPERTIES OF CURCUMIN/PBLG-PEG-PBLG NANOPARTICLES	4.2	0.935424
KANWALABHINAV;PILLAIVINODKUMARB;SAMANTSADHANA;GUPTAMADHU;GUPTAMAHESHP	SIRTUINS (SIRTS) ARE IMPLICATED IN REGULATING A MYRIAD OF BIOLOGIC FUNCTIONS RANGING FROM CELL GROWTH AND METABOLISM TO LONGEVITY. HERE, WE SHOW THAT NUCLEAR SIRT, SIRT6, AND MITOCHONDRIAL SIRT, SIRT3, REGULATE EACH OTHER'S ACTIVITY AND PROTECT THE HEART FROM DEVELOPING DIABETIC CARDIOMYOPATHY. WE FOUND THAT EXPRESSION OF BOTH SIRT6 AND SIRT3 WAS REDUCED IN CARDIOMYOCYTES TREATED WITH PALMITATE A…	UNIV CHICAGO, DEPT SURG, 5841 SOUTH MARYLAND AVE,MC-5040, CHICAGO, IL 60637 USA.; UNIV CHICAGO, PRITZKER SCH MED, CHICAGO, IL 60637 USA.; MANIPAL ACAD HIGHER EDUC, MANIPAL, KARNATAKA, INDIA.;	2022-06-24	DIABETES; INSULIN RESISTANCE; DIABETIC CARDIOMYOPATHY; NRF2; KEAP1	10.1096/fj.201900767R	ARTICLE	MGUPTA@SURGERY.BSD.UCHICAGO.EDU	U.S. NATIONAL INSTITUTES OF HEALTH, NATIONAL HEART, LUNG, AND BLOOD INSTITUTE [HL136712, HL143488]; NATIONAL HEART, LUNG, AND BLOOD INSTITUTE [R01HL143488, R01HL136712] FUNDING SOURCE: NIH REPORTER	FATTY-ACID OXIDATION; CALORIE RESTRICTION; CARDIAC-HYPERTROPHY; INSULIN-RESISTANCE; GENE-EXPRESSION; LIFE-SPAN; METABOLISM; BLOCKS; STRESS; ACTIVATION	FASEB J.	ENGLISH	9650 ROCKVILLE PIKE, BETHESDA, MD 20814-3998 USA	OCT	17	BETHESDA	FEDERATION AMER SOC EXP BIOL	2019	GUPTA, MP (通讯作者)，UNIV CHICAGO, DEPT SURG, 5841 SOUTH MARYLAND AVE,MC-5040, CHICAGO, IL 60637 USA.	BIOCHEMISTRY & MOLECULAR BIOLOGY; LIFE SCIENCES & BIOMEDICINE - OTHER TOPICS; CELL BIOLOGY	0892-6638	38	THE NUCLEAR AND MITOCHONDRIAL SIRTUINS, SIRT6 AND SIRT3, REGULATE EACH OTHER'S ACTIVITY AND PROTECT THE HEART FROM DEVELOPING OBESITY-MEDIATED DIABETIC CARDIOMYOPATHY	9.5	2.22638
LIJIE;MAWENXIA;YUEGUIHUA;TANGYAOLIANG;KIMILMAN;WEINTRAUBNEALL;WANGXUEJUN;SUHUABO	BACKGROUND: DIABETIC CARDIOMYOPATHY IS A MAJOR RISK FACTOR IN DIABETIC PATIENTS BUT ITS PATHOGENESIS REMAINS POORLY UNDERSTOOD. THE UBIQUITIN-PROTEASOME SYSTEM (UPS) FACILITATES PROTEIN QUALITY CONTROL BY DEGRADING UNNECESSARY AND DAMAGED PROTEINS IN EUKARYOTIC CELLS, AND DYSFUNCTION OF UPS IS IMPLICATED IN VARIOUS CARDIAC DISEASES. HOWEVER, THE OVERALL FUNCTIONAL STATUS OF THE UPS AND ITS PATHOP…	AUGUSTA UNIV, MED COLL GEORGIA, VASC BIOL CTR, 1459 LANEY WALKER BLVD, AUGUSTA, GA 30912 USA.; UNIV SOUTH DAKOTA, SANFORD SCH MED, DIV BASIC BIOMED SCI, VERMILLION, SD USA.; GUANGXI UNIV CHINESE MED, DEPT CARDIOL, NANNING, GUANGXI, PEOPLES R CHINA.; AUGUSTA UNIV, MED COLL GEORGIA, DEPT PHARMACOL & TOXICOL, AUGUSTA, GA USA.;	2022-06-24	PA28 ALPHA; UBIQUITIN; PROTEASOME; DIABETIC CARDIOMYOPATHY	10.1016/j.yjmcc.2016.11.013	ARTICLE	HSU@AUGUSTA.EDU	NATIONAL INSTITUTE OF HEALTH [R01HL124248, R01HL072166, R01HL124251, R01HL112640, R01HL126949, R01HL134354, R01AR070029]; AMERICAN HEART ASSOCIATION [11SDG6960011, 16SDG30940002, 14SDG18970040]; NATIONAL HEART, LUNG, AND BLOOD INSTITUTE [R01HL112640, R01HL126949, R01HL124251, R01HL085629, R01HL124248, R01HL072166, R01HL134354] FUNDING SOURCE: NIH REPORTER; NATIONAL INSTITUTE OF ARTHRITIS AND MUSC…	INDUCED MODERATE INHIBITION; PROTEIN-QUALITY CONTROL; OXIDATIVE-STRESS; MISFOLDED PROTEINS; OXIDIZED PROTEINS; 20S PROTEASOME; HEART-FAILURE; MOUSE HEARTS; CARDIOMYOCYTES; DEGRADATION	J. MOL. CELL. CARDIOL.	ENGLISH	THE BOULEVARD, LANGFORD LANE, KIDLINGTON, OXFORD OX5 1GB, OXON, ENGLAND	JAN	8	OXFORD	ELSEVIER SCI LTD	2017	SU, HB (通讯作者)，AUGUSTA UNIV, MED COLL GEORGIA, VASC BIOL CTR, 1459 LANEY WALKER BLVD, AUGUSTA, GA 30912 USA.	CARDIOVASCULAR SYSTEM & CARDIOLOGY; CELL BIOLOGY	0022-2828	20	CARDIAC PROTEASOME FUNCTIONAL INSUFFICIENCY PLAYS A PATHOGENIC ROLE IN DIABETIC CARDIOMYOPATHY	3.33	0.742795
XINGRUINAN;LIUDAN;CHENGXIAOLI;TIANXIAOXIANG;YANCHENGHUI;HANYALING	AUTOPHAGY DYSFUNCTION PLAYS A CRITICAL ROLE IN DIABETIC CARDIOMYOPATHY (DCM). MIR-207 REGULATES THE EXPRESSION OF LYSOSOMAL-ASSOCIATED MEMBRANE PROTEIN 2 (LAMP2), AN AUTOPHAGY-RELATED PROTEIN, FOLLOWING ISCHEMIC STROKE IN NEUROCYTES. HOWEVER, THE ROLES AND MECHANISMS OF MIR-207 IN DCM REMAIN UNKNOWN. THEREFORE, IN THIS STUDY, WE AIM TO INVESTIGATE THE ROLES AND MECHANISMS OF MIR-207 IN TYPE 2 DCM…	DALIAN MED UNIV, DALIAN 116044, LIAONING, PEOPLES R CHINA.; GEN HOSP NORTHERN THEATER COMMAND, DEPT CARDIOL, SHENYANG 110016, LIAONING, PEOPLES R CHINA.; GEN HOSP NORTHERN THEATER COMMAND, CARDIOVASC RES INST PLA, SHENYANG 110016, LIAONING, PEOPLES R CHINA.;	2022-06-24	MIR-207; AUTOPHAGY; APOPTOSIS; DIABETIC CARDIOMYOPATHY; LAMP2	10.1016/j.bbrc.2019.09.092	ARTICLE	YALING.HAN1953@GMAIL.COM	NATIONAL NATURAL SCIENCE FOUNDATION OF CHINA [81570265, 81670276, 81770303]; NATURAL SCIENCE FOUNDATION OF LIAONING PROVINCE [20180550368]; SCIENCE AND TECHNOLOGY PROJECT OF SHENYANG [19-112-4-056]	DIFFERENTIAL EXPRESSION; LIPID-ACCUMULATION; MICRORNAS; STRESS; GENES; HEART	BIOCHEM. BIOPHYS. RES. COMMUN.	ENGLISH	525 B ST, STE 1900, SAN DIEGO, CA 92101-4495 USA	NOV 26	8	SAN DIEGO	ACADEMIC PRESS INC ELSEVIER SCIENCE	2019	HAN, YL (通讯作者)，DALIAN MED UNIV, DALIAN 116044, LIAONING, PEOPLES R CHINA.	BIOCHEMISTRY & MOLECULAR BIOLOGY; BIOPHYSICS	0006-291X	15	MIR-207 INHIBITS AUTOPHAGY AND PROMOTES APOPTOSIS OF CARDIOMYOCYTES BY DIRECTLY TARGETING LAMP2 IN TYPE 2 DIABETIC CARDIOMYOPATHY	3.75	0.878835
WANGSHANJIE;ZHAOZHIJING;FANYANHONG;ZHANGMINGMING;FENGXINYU;LINJIE;HUJIANQIANG;CHENGZHENG;SUNCHUANG;LIUTINGTING;XIONGZHENYU;YANGZHI;WANGHAICHANG;SUNDONGDONG	MITOCHONDRIAL DYSFUNCTION CONTRIBUTES TO HEART FAILURE INDUCED MORTALITY IN APPROXIMATELY 80% OF DIABETIC PATIENTS. MITOPHAGY DEGRADES DEFECTIVE MITOCHONDRIA AND MAINTAINS A HEALTHY MITOCHONDRIAL POPULATION, WHICH IS ESSENTIAL FOR CARDIOMYOCYTE SURVIVAL IN DIABETIC STRESS. HEREIN, WE DETERMINED WHETHER MST1 REGULATED MITOPHAGY AND INVESTIGATED THE DOWNSTREAM SIGNALING PATHWAY IN THE DEVELOPMENT O…	FOURTH MIL MED UNIV, XIJING HOSP, DEPT CARDIOL, 127 WEST CHANGLE RD, XIAN 710032, SHAANXI, PEOPLES R CHINA.; FOURTH MIL MED UNIV, TANGDU HOSP, DEPT CARDIOL, 569 XINSI RD, XIAN 710038, SHAANXI, PEOPLES R CHINA.; FOURTH MIL MED UNIV, XIJING HOSP, DEPT RADIOL, XIAN, SHAANXI, PEOPLES R CHINA.;	2022-06-24	MST1; SIRT3; PARKIN; MITOPHAGY; DIABETIC CARDIOMYOPATHY	10.1016/j.bbadis.2018.04.009	ARTICLE	WANGHC@FMMU.EDU.CN; WINTERSUN3@GMAIL.COM	NATIONAL NATURAL SCIENCE FOUNDATION OF CHINA [81770224, 81570318, 81570361, 81670204, 81370194]	UP-REGULATING AUTOPHAGY; MITOCHONDRIAL BIOGENESIS; APOPTOSIS; DYSFUNCTION; DYNAMICS; DISEASE; OVEREXPRESSION; DEPOLARIZATION; DEGRADATION; MECHANISMS	BIOCHIM. BIOPHYS. ACTA-MOL. BASIS DIS.	ENGLISH	PO BOX 211, 1000 AE AMSTERDAM, NETHERLANDS	JUL 1	10	AMSTERDAM	ELSEVIER SCIENCE BV	2019	SUN, DD (通讯作者)，FOURTH MIL MED UNIV, XIJING HOSP, DEPT CARDIOL, 127 WEST CHANGLE RD, XIAN 710032, SHAANXI, PEOPLES R CHINA.; WANG, HC (通讯作者)，FOURTH MIL MED UNIV, TANGDU HOSP, DEPT CARDIOL, 569 XINSI RD, XIAN 710038, SHAANXI, PEOPLES R CHINA.	BIOCHEMISTRY & MOLECULAR BIOLOGY; BIOPHYSICS; CELL BIOLOGY	0925-4439	29	MST1 INHIBITS SIRT3 EXPRESSION AND CONTRIBUTES TO DIABETIC CARDIOMYOPATHY THROUGH INHIBITING PARKIN-DEPENDENT MITOPHAGY	7.25	1.69908
ROHITSHISHIR;BALUPURIANAND;SOBHIAMELIZABETH	DIABETIC CARDIOMYOPATHY (DCM) IS A CLINICAL CONDITION CHARACTERIZED BY VENTRICULAR DYSFUNCTION WHICH DEVELOPS IN DIABETIC PATIENTS IN THE ABSENCE OF A CORONARY DISEASE. THE LINK BETWEEN THE CARDIOVASCULAR DISEASE AND DIABETIC COMPLICATIONS IS UNVEILED BY MANY EXPERIMENTAL STUDIES. ACTIVATION OF PKC-BETA II, WHICH IS A MEMBER OF PROTEIN KINASE C (PKC) FAMILY, PLAYS A KEY ROLE IN DIABETES-INDUCED C…	NIPER, DEPT PHARMACOINFORMAT, SECT 67, SAS NAGAR 160062, PUNJAB, INDIA.;	2022-06-24	PEPTIDOMIMETICS; PKC-BETA II; DIABETIC CARDIOMYOPATHY; MOLECULAR DOCKING; PROTEIN-PROTEIN INTERACTIONS	10.1007/s00044-012-0378-2	ARTICLE	MESOPHIA@NIPER.AC.IN		PROTEIN-KINASE-C; VASCULAR COMPLICATIONS; ACTIVATION; DOCKING; DYSFUNCTION; ISOFORM	MED. CHEM. RES.	ENGLISH	233 SPRING STREET, 6TH FLOOR, NEW YORK, NY 10013 USA	AUG	8	NEW YORK	SPRINGER BIRKHAUSER	2013	SOBHIA, ME (通讯作者)，NIPER, DEPT PHARMACOINFORMAT, SECT 67, SAS NAGAR 160062, PUNJAB, INDIA.	PHARMACOLOGY & PHARMACY	1054-2523	1	IN SILICO DESIGN OF PEPTIDOMIMETICS FOR PKC-BETA II INHIBITION: PERSPECTIVES FOR DIABETIC CARDIOMYOPATHY THERAPY	0.1	0.0309391
ZENGHENG;HEXIAOCHEN;HOUXUWEI;LILANFANG;CHENJIANXIONG	MICROVASCULAR INSUFFICIENCY CONTRIBUTES TO CARDIAC HYPERTROPHY AND WORSENS HEART DYSFUNCTION IN DIABETIC CARDIOMYOPATHY. OUR RECENT STUDY SHOWS THAT APELIN MAY PROTECT ISCHEMIC HEART FAILURE VIA UPREGULATION OF SIRTUIN 3 (SIRT3) AND ANGIOGENESIS. THIS STUDY INVESTIGATED WHETHER APELIN PROMOTES ANGIOGENESIS AND AMELIORATES DIABETIC CARDIOMYOPATHY VIA ACTIVATION OF SIRT3. WILD-TYPE (WT) AND DIABETI…	UNIV MISSISSIPPI, MED CTR, DEPT PHARMACOL & TOXICOL, JACKSON, MS 39216 USA.;	2022-06-24	APELIN; SIRTUIN 3; ANG-1/TIE-2; VEGF/VEGFR2; ANGIOGENESIS; DIABETIC CARDIOMYOPATHY	10.1152/ajpheart.00821.2013	ARTICLE	JCHEN3@UMC.EDU	NATIONAL HEART, LUNG, AND BLOOD INSTITUTE [HL-102042]; NATIONAL HEART, LUNG, AND BLOOD INSTITUTE [R01HL102042] FUNDING SOURCE: NIH REPORTER	ENDOTHELIAL GROWTH-FACTOR; ORPHAN RECEPTOR APJ; CARDIAC-HYPERTROPHY; PEPTIDE APELIN; ANGIOGENESIS; EXPRESSION; LIGAND; HEART; OVEREXPRESSION; ANGIOPOIETINS	AM. J. PHYSIOL.-HEART CIRCUL. PHYSIOL.	ENGLISH	9650 ROCKVILLE PIKE, BETHESDA, MD 20814 USA	FEB	13	BETHESDA	AMER PHYSIOLOGICAL SOC	2014	CHEN, JX (通讯作者)，UNIV MISSISSIPPI, MED CTR, DEPT PHARMACOL & TOXICOL, 2500 NORTH STATE ST, JACKSON, MS 39216 USA.	CARDIOVASCULAR SYSTEM & CARDIOLOGY; PHYSIOLOGY	0363-6135	76	APELIN GENE THERAPY INCREASES MYOCARDIAL VASCULAR DENSITY AND AMELIORATES DIABETIC CARDIOMYOPATHY VIA UPREGULATION OF SIRTUIN 3	8.44	2.17708
ZHUCHUNPING;ZHANGHAIJUN;WEIDONGMEI;SUNZHE	BACKGROUND LNCRNA GAS5 IS ASSOCIATED WITH HIGH GLUCOSE-INDUCED CARDIOMYOCYTE INJURY, BUT ITS ROLE IN DIABETIC CARDIOMYOPATHY (DCM) REMAINS UNCLEAR. METHODS MICE WERE ADMINISTERED WITH STREPTOZOTOCIN TO CONSTRUCT THE DIABETIC MODEL (DM). PRIMARY MOUSE CARDIOMYOCYTES WERE ISOLATED AND TREATED WITH 30 MMOL/L HIGH GLUCOSE TO MIMIC THE DIABETIC CONDITION IN VITRO. GAS5 EXPRESSION WAS DETECTED BY QUANT…	SOUTHERN MED UNIV, HOSP QIQIHAR 1, DEPT CARDIAC FUNCT, QIQIHAR 161005, HEILONGJIANG, PEOPLES R CHINA.; SOUTHERN MED UNIV, AFFILIATED QIQIHAR HOSP, DEPT CARDIAC FUNCT, QIQIHAR 161005, HEILONGJIANG, PEOPLES R CHINA.; SOUTHERN MED UNIV, HOSP QIQIHAR 1, DEPT ENDOCRINOL 2, 30 PK RD, QIQIHAR 161005, HEILONGJIANG, PEOPLES R CHINA.; SOUTHERN MED UNIV, AFFILIATED QIQIHAR HOSP, DEPT ENDOCRINOL 2, 30 PK RD,…	2022-06-24	DIABETIC CARDIOMYOPATHY; APOPTOSIS; GAS5; MIR-126A-5P; MIR-126B-5P	10.1007/s00592-021-01745-3	ARTICLE	HAIJUNZHANGQIQIHAR@163.COM		HEPATOCELLULAR-CARCINOMA; CARDIAC FIBROSIS; PYROPTOSIS	ACTA DIABETOL.	ENGLISH	VIA DECEMBRIO, 28, MILAN, 20137, ITALY	NOV	11	MILAN	SPRINGER-VERLAG ITALIA SRL	2021	ZHANG, HJ (通讯作者)，SOUTHERN MED UNIV, HOSP QIQIHAR 1, DEPT ENDOCRINOL 2, 30 PK RD, QIQIHAR 161005, HEILONGJIANG, PEOPLES R CHINA.; ZHANG, HJ (通讯作者)，SOUTHERN MED UNIV, AFFILIATED QIQIHAR HOSP, DEPT ENDOCRINOL 2, 30 PK RD, QIQIHAR 161005, HEILONGJIANG, PEOPLES R CHINA.	ENDOCRINOLOGY & METABOLISM	0940-5429	2	SILENCING LNCRNA GAS5 ALLEVIATES APOPTOSIS AND FIBROSIS IN DIABETIC CARDIOMYOPATHY BY TARGETING MIR-26A/B-5P	1	0.611268
HUMAOMAO;WANGHAN;LISHENGNAN;YANFENG;FUCHANGNING;LILEI;YUYALIN;XIONGJIE;DONGBO	INTRODUCTION: RECENT STUDIES HAVE SHOWN THAT YAP IS CLOSELY RELATED TO THE PATHOLOGICAL PROCESS OF CARDIOVASCULAR DISEASES. BUT THE ROLE OF YAP IN CARDIAC INJURY OF DIABETIC CARDIOMYOPATHY (DCM) IS STILL UNCLEAR. METHODS: DIABETIC CARDIOMYOPATHY RAT MODEL WAS ESTABLISHED AND DIVIDED INTO CONTROL GROUP, DCM GROUP, LV-SC-SHRNA GROUP AND LV-YAP-SHRNA GROUP. LV-SC-SHRNA GROUP AND LV-YAP-SHRNA GROUP W…	SHANDONG UNIV, DEPT CARDIOL, SHANDONG PROV HOSP, JINAN 250012, SHANDONG, PEOPLES R CHINA.; SHANDONG UNIV, QILU HOSP, KEY LAB CARDIOVASC REMODELING & FUNCT RES, JINAN, PEOPLES R CHINA.; SHANDONG FIRST MED UNIV, DEPT CARDIOL, SHANDONG PROV HOSP, JINAN, PEOPLES R CHINA.; SHANDONG TRADIT CHINESE MED UNIV, DEPT CARDIOL, JINAN, PEOPLES R CHINA.;	2022-06-24	DIABETIC CARDIOMYOPATHY; YES-ASSOCIATED PROTEIN; MYOCARDIAL FIBROSIS	10.2147/DMSO.S302466	ARTICLE	XIONGJIEDE163@163.COM; BODONG@SDU.EDU.CN	NATIONAL NATURAL SCIENCE FOUNDATION OF CHINA [81870283, 81570729, 82070382]; PROGRAM OF TAISHAN SCHOLARS PROGRAMME [TS 20190979]	YAP; MECHANISMS; INDUCTION; MORTALITY; STRESS; RISK	DIABETES METAB. SYNDR. OBES.	ENGLISH	PO BOX 300-008, ALBANY, AUCKLAND 0752, NEW ZEALAND		11	ALBANY	DOVE MEDICAL PRESS LTD	2021	XIONG, J; DONG, B (通讯作者)，SHANDONG UNIV, DEPT CARDIOL, SHANDONG PROV HOSP, JINAN 250012, SHANDONG, PEOPLES R CHINA.	ENDOCRINOLOGY & METABOLISM	1178-7007	0	YES-ASSOCIATED PROTEIN IS INVOLVED IN MYOCARDIAL FIBROSIS IN RATS WITH DIABETIC CARDIOMYOPATHY	0	0
BECHERPM;LINDNERD;FROEHLICHM;SAVVATISK;WESTERMANND;TSCHOEPEC	IN THIS STUDY, WE EXAMINED CARDIAC INFLAMMATION, FIBROSIS AND LEFT VENTRICULAR (LV) FUNCTION DURING THE DEVELOPMENT OF STREPTOZOTOCIN (STZ)-INDUCED DIABETIC CARDIOMYOPATHY USING AN ANIMAL MODEL OF DIABETES MELLITUS (DM). DIABETES WAS INDUCED IN 22 SPRAGUE-DAWLEY RATS BY AN INTRAPERITONEAL SINGLE INJECTION OF STZ (70 MG/KG). NON-DIABETIC ANIMALS SERVED AS THE CONTROLS (N=6). LV FUNCTION WAS DOCUME…	CHARITE, DEPT CARDIOL & PNEUMOL, D-12200 BERLIN, GERMANY.; CHARITE, BERLIN BRANDENBURG CTR REGENERAT THERAPIES, D-13353 BERLIN, GERMANY.; GERMAN CTR CARDIOVASC RES DZHK, CHARITE, D-13347 BERLIN, GERMANY.;	2022-06-24	DIABETIC CARDIOMYOPATHY; REMODELING; INFLAMMATION; CARDIAC FUNCTION	10.3892/ijmm.2013.1368	ARTICLE	CARSTEN.TSCHOEPE@CHARITE.DE	FP7-HEALTH, MEDIA [261409]	LEFT-VENTRICULAR DYSFUNCTION; AMERICAN-HEART-ASSOCIATION; HEALTH-CARE PROFESSIONALS; CARDIOVASCULAR-DISEASE; OXIDATIVE STRESS; NITRIC-OXIDE; FAILURE; ANGIOTENSIN; INHIBITION; ANTAGONISM	INT. J. MOL. MED.	ENGLISH	POB 18179, ATHENS, 116 10, GREECE	JUL	7	ATHENS	SPANDIDOS PUBL LTD	2013	TSCHOPE, C (通讯作者)，CHARITE, DEPT CARDIOL & PNEUMOL, CAMPUS BENJAMIN FRANKLIN,HINDENBURGDAMM 30, D-12200 BERLIN, GERMANY.	RESEARCH & EXPERIMENTAL MEDICINE	1107-3756	28	ASSESSMENT OF CARDIAC INFLAMMATION AND REMODELING DURING THE DEVELOPMENT OF STREPTOZOTOCIN-INDUCED DIABETIC CARDIOMYOPATHY IN VIVO: A TIME COURSE ANALYSIS	2.8	0.866294
RAJESHMOHANRAJ;BATKAISANDOR;KECHRIDMALEK;MUKHOPADHYAYPARTHA;LEEWENSHIN;HORVATHBELA;HOLOVACEILEEN;CINARRESAT;LIAUDETLUCAS;MACKIEKEN;HASKOGYOERGY;PACHERPAL	ENDOCANNABINOIDS AND CANNABINOID 1 (CB1) RECEPTORS HAVE BEEN IMPLICATED IN CARDIAC DYSFUNCTION, INFLAMMATION, AND CELL DEATH ASSOCIATED WITH VARIOUS FORMS OF SHOCK, HEART FAILURE, AND ATHEROSCLEROSIS, IN ADDITION TO THEIR RECOGNIZED ROLE IN THE DEVELOPMENT OF VARIOUS CARDIOVASCULAR RISK FACTORS IN OBESITY/METABOLIC SYNDROME AND DIABETES. IN THIS STUDY, WE EXPLORED THE ROLE OF CB1 RECEPTORS IN MYO…	NIAAA, LAB PHYSIOL STUDIES, NIH, BETHESDA, MD USA.; HANNOVER MED SCH, INST MOL & TRANSLAT THERAPEUT STRATEGIES, D-3000 HANNOVER, GERMANY.; UNIV LAUSANNE HOSP, DEPT INTENS CARE MED, LAUSANNE, SWITZERLAND.; INDIANA UNIV, DEPT PSYCHOL & BRAIN SCI, BLOOMINGTON, IN USA.; UNIV MED & DENT NEW JERSEY, NEW JERSEY MED SCH, DEPT SURG, NEWARK, NJ 07103 USA.;	2022-06-24		10.2337/db11-0477	ARTICLE	PACHER@MAIL.NIH.GOV	NIH/NIAAA; NATIONAL OFFICE FOR RESEARCH AND TECHNOLOGY-HUNGARIAN SCIENTIFIC RESEARCH FUND-EUROPEAN [MB08-A80238]; ALEXANDER VON HUMBOLDT FOUNDATION; EUROPEAN COMMISSION [FP7-CIG-294278]; NATIONAL INSTITUTE ON ALCOHOL ABUSE AND ALCOHOLISM [ZIAAA000375] FUNDING SOURCE: NIH REPORTER	GLYCATION END-PRODUCTS; ENDOCANNABINOID SYSTEM; CELL-DEATH; ANGIOTENSIN-II; ENDOTHELIAL-CELLS; BLOCKADE; OBESITY; ACTIVATION; COMPLICATIONS; INHIBITION	DIABETES	ENGLISH	1701 N BEAUREGARD ST, ALEXANDRIA, VA 22311-1717 USA	MAR	12	ALEXANDRIA	AMER DIABETES ASSOC	2012	PACHER, P (通讯作者)，NIAAA, LAB PHYSIOL STUDIES, NIH, BETHESDA, MD USA.	ENDOCRINOLOGY & METABOLISM	0012-1797	173	CANNABINOID 1 RECEPTOR PROMOTES CARDIAC DYSFUNCTION, OXIDATIVE STRESS, INFLAMMATION, AND FIBROSIS IN DIABETIC CARDIOMYOPATHY	15.73	4.64338
LAISHUIQING;FUXIAOYING;YANGSHUFEN;ZHANGSHUTING;LINQIUXIONG;ZHANGMENGZHEN;CHENHONGMEI	BACKGROUND G PROTEIN-COUPLED RECEPTOR KINASE-2 (GRK2) HAS BEEN SHOWN AS A KEY REGULATOR OF CARDIAC FUNCTION, AND THE MYOCARDIAL GRK2 LEVELS ARE MIRRORED BY THE LEVELS IN PERIPHERAL BLOOD MONONUCLEAR CELLS (PBMCS). IN THIS STUDY, WE EVALUATED THE MYOCARDIAL AND PBMCS GRK2 LEVELS IN EARLY DIABETIC CARDIOMYOPATHY (DCM). METHODS C57BL/KS-DB/DB MALE DIABETIC MICE AT 12 WEEKS OF AGE, AS THE TYPE 2 DIAB…	GUANGDONG ACAD MED SCI, GUANGDONG PROV PEOPLES HOSP, DEPT ENDOCRINOL, GUANGDONG PROV GERIATR INST, GUANGZHOU, GUANGDONG, PEOPLES R CHINA.; SHANTOU UNIV, MED COLL, SHANTOU, PEOPLES R CHINA.; GUANGDONG CARDIOVASC INST, GUANGDONG PROV KEY LAB CLIN PHARMACOL, GUANGZHOU, GUANGDONG, PEOPLES R CHINA.;	2022-06-24	DIABETIC CARDIOMYOPATHY; GRK2; LEFT VENTRICULAR DIASTOLIC DYSFUNCTION; MYOCARDIUM; PERIPHERAL BLOOD MONONUCLEAR CELLS	10.1111/1753-0407.12991	ARTICLE	CHENHONGMEI2823@GDPH.ORG.CN	SCIENCE AND TECHNOLOGY PLAN OF GUANGZHOU [201707010330]	HEART-FAILURE; DIASTOLIC FUNCTION; EJECTION FRACTION; IMPACT; EXPRESSION; HYPERTROPHY; POPULATION; MELLITUS; OUTCOMES; MODELS	J. DIABETES	ENGLISH	111 RIVER ST, HOBOKEN 07030-5774, NJ USA	MAR	12	HOBOKEN	WILEY	2020	CHEN, HM (通讯作者)，GUANGDONG ACAD MED SCI, DEPT ENDOCRINOL, GUANGDONG PROV PEOPLES HOSP, 106 ZHONGSHAN ER RD, GUANGZHOU 510080, GUANGDONG, PEOPLES R CHINA.	ENDOCRINOLOGY & METABOLISM	1753-0393	6	G PROTEIN-COUPLED RECEPTOR KINASE-2: A POTENTIAL BIOMARKER FOR EARLY DIABETIC CARDIOMYOPATHY	2	0.581091
WUMENG;YANGYEPING;WANGMENG;ZENGFANGFANG;LIQIN;LIUWENJUAN;GUOSHIZHE;HEMIN;WANGYI;HUANGJIE;ZHOULINUO;LIYIMING;HUJI;GONGWEI;ZHANGZHAOYUN	AIMS: TO EVALUATE THE PROTECTIVE EFFECTS OF EXOGENOUS PANCREATIC KALLIKREIN (PKK) TREATMENT ON DIABETIC CARDIOMYOPATHY (DCM) AND EXPLORE THE UNDERLYING MECHANISMS. METHODS AND RESULTS: STREPTOZOTOCIN (STZ)-INDUCED DIABETIC RATS, A TYPE 1 DIABETIC MODEL, WERE TREATED WITH EITHER PKK OR SALINE FOR 12 WEEKS. NON-DIABETIC RATS WERE USED AS CONTROLS. PKK ADMINISTRATION ATTENUATED THE MITOCHONDRIA SWEL…	FUDAN UNIV, HUASHAN HOSP, DIV ENDOCRINOL & METAB, SHANGHAI, PEOPLES R CHINA.; SOOCHOW UNIV, AFFILIATED HOSP 2, DEPT ENDOCRINOL, SUZHOU, PEOPLES R CHINA.; SHANGHAI JIAO TONG UNIV, SCH MED, SHANGHAI PEOPLES HOSP 9, DIV ENDOCRINOL & METAB, SHANGHAI, PEOPLES R CHINA.; FUDAN UNIV, INST ENDOCRINOL & DIABETOL, SHANGHAI, PEOPLES R CHINA.; CHANGZHOU QIANHONG BIOPHARMA CO LTD, CHANGZHOU, PEOPLES R CHINA.;	2022-06-24	PANCREATIC KALLIKREIN; DIABETIC CARDIOMYOPATHY; KALLIKREIN-KININ SYSTEM; FIBROSIS; INFLAMMATION; OXIDATIVE STRESS; CA2+-HANDLING PROTEIN	10.3389/fphar.2018.00855	ARTICLE	GONGWEI@HUASHAN.ORG.CN; ZHAOYUNZHANG@FUDAN.EDU.CN	NATURAL SCIENCE FOUNDATION OF CHINA [81370938]; SHANGHAI MUNICIPAL COMMISSION OF HEALTH AND FAMILY PLANNING [XYQ201100]	BRAIN NATRIURETIC PEPTIDE; NITRIC-OXIDE SYNTHASE; OXIDATIVE STRESS; KININ SYSTEM; BLOOD-PRESSURE; ENDOTHELIAL DYSFUNCTION; MYOCARDIAL-INFARCTION; INFLAMMATORY RESPONSE; CARDIAC CONTRACTILITY; HYPERTENSIVE-RATS	FRONT. PHARMACOL.	ENGLISH	AVENUE DU TRIBUNAL FEDERAL 34, LAUSANNE, CH-1015, SWITZERLAND	AUG 7	13	LAUSANNE	FRONTIERS MEDIA SA	2018	GONG, W; ZHANG, ZY (通讯作者)，FUDAN UNIV, HUASHAN HOSP, DIV ENDOCRINOL & METAB, SHANGHAI, PEOPLES R CHINA.; ZHANG, ZY (通讯作者)，FUDAN UNIV, INST ENDOCRINOL & DIABETOL, SHANGHAI, PEOPLES R CHINA.	PHARMACOLOGY & PHARMACY	1663-9812	4	EXOGENOUS PANCREATIC KALLIKREIN IMPROVES DIABETIC CARDIOMYOPATHY IN STREPTOZOTOCIN-INDUCED DIABETES	0.8	0.178176
DONGLI;LIJIANCHUN;HUZHONGJING;HUANGXIAORU;WANGLI;WANGHONGLIAN;MARONALDCW;LANHUIYAO;YANGSIJIN	DIABETIC CARDIOMYOPATHY (DCM) IS A COMMON DIABETIC COMPLICATION CHARACTERIZED BY DIASTOLIC RELAXATION ABNORMALITIES, MYOCARDIAL FIBROSIS AND CHRONIC HEART FAILURE. ALTHOUGH TGF-BETA/SMAD3 SIGNALLING HAS BEEN SHOWN TO PLAY A CRITICAL ROLE IN CHRONIC HEART DISEASE, THE ROLE AND MECHANISMS OF SMAD3 IN DCM REMAIN UNCLEAR. WE REPORTED HERE THE POTENTIAL ROLE OF SMAD3 IN THE DEVELOPMENT OF DCM BY GENET…	SOUTHWEST MED UNIV, DEPT CARDIOVASC MED, RES CTR INTEGRATED TRADIT CHINESE & WESTERN MED, TCM AFFILIATED HOSP, LUZHOU, PEOPLES R CHINA.; CHINESE UNIV HONG KONG, LUI CHE WOO INST INNOVAT MED, LI KA SHING INST HLTH SCI, DEPT MED & THERAPEUT, HONG KONG, PEOPLES R CHINA.; GUANGDONG ACAD MED SCI, GUANGDONG HONG KONG JOINT LAB IMMUNOL & GENET KID, GUANGDONG PROV PEOPLES HOSP, GUANGZHOU, PEOPLES R CHINA…	2022-06-24	DIABETIC MYOCARDIOPATHY; FIBROSIS; INFLAMMATION; MIR&#8208; 21; MIR&#8208; 29; SMAD3	10.1111/jcmm.16464	ARTICLE	HYLAN@CUHK.EDU.HK; YSJIMN@SWMU.EDU.CN	LUZHOU MUNICIPAL-SOUTHWEST MEDICAL UNIVERSITY JOINT SPECIAL GRANT FOR THE INTRODUCTION OF HIGH-LEVEL TALENTS (LAN HUI-YAO TEAM); LUI CHE WOO INSTITUTE OF INNOVATIVE MEDICINE; RESEARCH GRANTS COUNCIL, UNIVERSITY GRANTS COMMITTEE [GRF 14163317, 14117418, 14104019, R4012-18]; HEALTH AND MEDICAL RESEARCH FUND OF HONG KONG [HMRF 14152321, 05161326, 06173986, 07180516]; GUANGDONG-HONG KONG-MACAO-JOINT …	TGF-BETA; FIBROSIS; MIR-21; CARDIOMYOPATHY; INFLAMMATION; FIBROBLAST; MECHANISMS	J. CELL. MOL. MED.	ENGLISH	111 RIVER ST, HOBOKEN 07030-5774, NJ USA	MAY	10	HOBOKEN	WILEY	2021	LAN, HY (通讯作者)，CHINESE UNIV HONG KONG, DEPT MED & THERAPEUT, LI KA SHING INST HLTH SCI, HONG KONG, PEOPLES R CHINA.; YANG, SJ (通讯作者)，SOUTHWEST MED UNIV, TCM AFFILIATED HOSP, DEPT CARDIOVASC MED, 182 CHUNHUI RD, LUZHOU 646000, SICHUAN, PEOPLES R CHINA.	CELL BIOLOGY; RESEARCH & EXPERIMENTAL MEDICINE	1582-1838	1	DELETION OF SMAD3 PROTECTS AGAINST DIABETIC MYOCARDIOPATHY IN DB/DB MICE	0.5	0.305634
ZHANGBINGSHAN;XUDI	THIS STUDY INVESTIGATED THE PROTECTIVE EFFECTS OF ASTAXANTHIN ON DIABETIC CARDIOMYOPATHY IN RATS. THE RAT DIABETES MELLITUS MODEL WAS TREATED WITH ASTAXANTHIN. COMPARED WITH THE MODEL GROUP, IN THE 20MG/KG ASTAXANTHIN GROUP THE LVSP (92.0311.96MMHG), +DP/DT(MAX) (6045.36 +/- 52.74MMHG/S) AND -DP/DT(MAX) (4956.33 +/- 448.21MMHG/S), MYOCARDIAL SUPEROXIDE DISMUTASE (163.41 +/- 17.42U/MG) AND GLUTATH…	NANJING MED UNIV, AFFILIATED WUXI PEOPLES HOSP, DEPT GERIATR, WUXI, PEOPLES R CHINA.; NANJING MED UNIV, AFFILIATED HOSP 1, DEPT GERIATR, JIANGSU PROV KEY LAB GERIATR, NANJING, JIANGSU, PEOPLES R CHINA.;	2022-06-24	ASTAXANTHIN; DIABETIC CARDIOMYOPATHY; OXIDATIVE STRESS; INFLAMMATORY REACTION; MAPK	10.1080/19476337.2018.1503617	ARTICLE	XUDINJ@YEAH.NET	JIANGSU PROVINCIAL KEY DISCIPLINE OF MEDICINE [ZDXKA2016003]	NF-KAPPA-B; OXIDATIVE STRESS; TNF-ALPHA; INHIBITION; EXPRESSION; METABOLISM; ACTIVATION; KINASES; P38MAPK; MUSCLE	CYTA-J. FOOD	ENGLISH	2-4 PARK SQUARE, MILTON PARK, ABINGDON OR14 4RN, OXON, ENGLAND		7	ABINGDON	TAYLOR & FRANCIS LTD	2018	XU, D (通讯作者)，NANJING MED UNIV, AFFILIATED HOSP 1, DEPT GERIATR CARDIOL, 300 GUANGZHOU RD, NANJING 210029, JIANGSU, PEOPLES R CHINA.	FOOD SCIENCE & TECHNOLOGY	1947-6337	3	PROTECTIVE EFFECTS OF ASTAXANTHIN ON DIABETIC CARDIOMYOPATHY IN RATS	0.6	0.133632
XIAOYANG;WUQINGQING;DUANMINGXIA;LIUCHEN;YUANYUAN;YANGZHENG;LIAOHAIHAN;FANDI;TANGQIZHU	DIABETIC CARDIOMYOPATHY IS ASSOCIATED WITH SUPPRESSED AUTOPHAGY AND AUGMENTED INFLAMMATION IN THE HEART. THE EFFECTS OF TAXL BINDING PROTEIN 1 (TAXIBP1) ON BOTH AUTOPHAGY AND INFLAMMATION SUGGEST THAT IT MAY PARTICIPATE IN THE PROGRESSION OF DIABETIC CARDIOMYOPATHY. MICE WERE INJECTED WITH STREPTOZOTOCIN (STZ) TO INDUCE EXPERIMENTAL DIABETES. AN ADENOVIRUS SYSTEM WAS USED TO INDUCE HEART SPECIFIC…	WUHAN UNIV, RENMIN HOSP, DEPT CARDIOL, JIEFANG RD 238, WUHAN 430060, HUBEI, PEOPLES R CHINA.; WUHAN UNIV, CARDIOVASC RES INST, WUHAN 430060, HUBEI, PEOPLES R CHINA.; HUBEI KEY LAB CARDIOL, WUHAN 430060, HUBEI, PEOPLES R CHINA.;	2022-06-24	AUTOPHAGY; DIABETIC CARDIOMYOPATHY; TAXL BINDING PROTEIN 1; NON-CANONICAL NF-KAPPA B; REIB	10.1016/j.bbadis.2018.02.012	ARTICLE	QZTANG@WHU.EDU.CN	NATIONAL NATURAL SCIENCE FOUNDATION OF CHINA [81700353, 81530012]; HUBEI PROVINCE'S OUTSTANDING MEDICAL ACADEMIC LEADER PROGRAM; CHINA POSTDOCTORAL SCIENCE FOUNDATION [2014M562068]; FUNDAMENTAL RESEARCH FUNDS OF THE CENTRAL UNIVERSITIES [2042017KF0060]	NF-KAPPA-B; PRESSURE-OVERLOAD; HYPERTROPHY; MECHANISMS; PROTEIN; STRESS	BIOCHIM. BIOPHYS. ACTA-MOL. BASIS DIS.	ENGLISH	RADARWEG 29, 1043 NX AMSTERDAM, NETHERLANDS	MAY	16	AMSTERDAM	ELSEVIER	2018	TANG, QZ (通讯作者)，WUHAN UNIV, RENMIN HOSP, DEPT CARDIOL, JIEFANG RD 238, WUHAN 430060, HUBEI, PEOPLES R CHINA.	BIOCHEMISTRY & MOLECULAR BIOLOGY; BIOPHYSICS; CELL BIOLOGY	0925-4439	28	TAX1BP1 OVEREXPRESSION ATTENUATES CARDIAC DYSFUNCTION AND REMODELING IN STZ-INDUCED DIABETIC CARDIOMYOPATHY IN MICE BY REGULATING AUTOPHAGY	5.6	1.24723
WENHELING;LIANGZHONGSHU;ZHANGRUI;YANGKAN	AIMS: GIVEN THE IMPORTANCE OF INFLAMMATION IN THE ONSET AND PROGRESSION OF DIABETIC CARDIOMYOPATHY, WE INVESTIGATED THE POTENTIAL PROTECTIVE EFFECTS OF TRIPTOLIDE, AN ANTI-INFLAMMATORY AGENT, IN STREPTOZOTOCIN-INDUCED DIABETIC RAT MODEL AND IN H9C2 RAT CARDIAC CELLS EXPOSED TO HIGH GLUCOSE. METHODS AND RESULTS: DIABETIC RATS WERE TREATED WITH TRIPTOLIDE (100, 200, OR 400 MU G/KG/DAY RESPECTIVELY)…	CENT S UNIV, DEPT CARDIOL, XIANGYA HOSP 3, CHANGSHA 410013, HUNAN, PEOPLES R CHINA.; SICHUAN ACAD MED SCI, DEPT CARDIOL, CHENGDU 610072, SICHUAN, PEOPLES R CHINA.; SICHUAN PROV PEOPLES HOSP, CHENGDU 610072, SICHUAN, PEOPLES R CHINA.; SEVENTH PEOPLES HOSP CHENGDU, DEPT CARDIOVASC & THORAC SURG, CHENGDU 610041, SICHUAN, PEOPLES R CHINA.;	2022-06-24	TRIPTOLIDE; DIABETIC CARDIOMYOPATHY; NF-KAPPA B; INFLAMMATION	10.1186/1475-2840-12-50	ARTICLE	KANYANG0731@163.COM		NECROSIS-FACTOR-ALPHA; WILFORDII HOOK-F; NF-KAPPA-B; TRIPTERYGIUM-WILFORDII; OXIDATIVE STRESS; DOUBLE-BLIND; RHEUMATOID-ARTHRITIS; CARDIAC FIBROSIS; HEART-FAILURE; INFLAMMATION	CARDIOVASC. DIABETOL.	ENGLISH	CAMPUS, 4 CRINAN ST, LONDON N1 9XW, ENGLAND	MAR 25	11	LONDON	BMC	2013	YANG, K (通讯作者)，CENT S UNIV, DEPT CARDIOL, XIANGYA HOSP 3, 138 TONGZIPO RD, CHANGSHA 410013, HUNAN, PEOPLES R CHINA.	CARDIOVASCULAR SYSTEM & CARDIOLOGY; ENDOCRINOLOGY & METABOLISM		70	ANTI-INFLAMMATORY EFFECTS OF TRIPTOLIDE IMPROVE LEFT VENTRICULAR FUNCTION IN A RAT MODEL OF DIABETIC CARDIOMYOPATHY	7	2.16573
ZANGHUIMEI;WUWEIWEI;QILEI;TANWENBIN;NAGARKATTIPRAKASH;NAGARKATTIMITZI;WANGXUEJUN;CUITAIXING	NUCLEAR FACTOR-ERYTHROID FACTOR 2-RELATED FACTOR 2 (NRF2) MAY EITHER AMELIORATE OR WORSEN DIABETIC CARDIOMYOPATHY. HOWEVER, THE UNDERLYING MECHANISMS ARE POORLY UNDERSTOOD. HEREIN WE REPORT A NOVEL MECHANISM OF NRF2-MEDIATED MYOCARDIAL DAMAGE IN TYPE 1 DIABETES (T1D). GLOBAL NRF2 KNOCKOUT (NRF2KO) HARDLY AFFECTED THE ONSET OF CARDIAC DYSFUNCTION INDUCED BY T1D BUT SLOWED DOWN ITS PROGRESSION IN M…	UNIV SOUTH CAROLINA, DEPT CELL BIOL & ANAT, SCH MED, COLUMBIA, SC 29208 USA.; UNIV SOUTH CAROLINA, DEPT PATHOL MICROBIOL & IMMUNOL, SCH MED, COLUMBIA, SC 29208 USA.; UNIV SOUTH DAKOTA, SANFORD SCH MED, DIV BASIC BIOMED SCI, VERMILLION, SD USA.;	2022-06-24		10.2337/db19-1176	ARTICLE	TAIXING.CUI@USCMED.SC.EDU	AMERICAN DIABETES ASSOCIATION [1-16-IBS-059]; NATIONAL INSTITUTES OF HEALTH (NATIONAL CENTER FOR COMPLEMENTARY AND ALTERNATIVE MEDICINE) [P01 AT003961]; NATIONAL INSTITUTES OF HEALTH (NATIONAL HEART, LUNG, AND BLOOD INSTITUTE) [R01 HL131667]; NATIONAL INSTITUTES OF HEALTH (NATIONAL INSTITUTE OF ARTHRITIS AND MUSCULOSKELETAL AND SKIN DISEASES) [R01 AR073172]	MYOCARDIAL OXIDATIVE STRESS; CELL-DEATH; PREVENTS; INJURY; DEFICIENCY; HYPERTENSION; FERROPTOSIS; DYSFUNCTION; METABOLISM; MECHANISMS	DIABETES	ENGLISH	1701 N BEAUREGARD ST, ALEXANDRIA, VA 22311-1717 USA	DEC	15	ALEXANDRIA	AMER DIABETES ASSOC	2020	CUI, TX (通讯作者)，UNIV SOUTH CAROLINA, DEPT CELL BIOL & ANAT, SCH MED, COLUMBIA, SC 29208 USA.	ENDOCRINOLOGY & METABOLISM	0012-1797	17	AUTOPHAGY INHIBITION ENABLES NRF2 TO EXAGGERATE THE PROGRESSION OF DIABETIC CARDIOMYOPATHY IN MICE	5.67	1.64643
LAIJINSHENG;CHENFUQIONG;CHENJING;RUANGUORAN;HEMENGYING;CHENCHEN;TANGJIARONG;WANGDAOWEN	MICROCIRCULATORY DYSFUNCTION IS BELIEVED TO PLAY AN IMPORTANT ROLE IN DIABETIC CARDIOMYOPATHY. THE SMALL LEUCINE-RICH PROTEOGLYCAN DECORIN IS GENERALLY CONSIDERED A PRO-ANGIOGENIC FACTOR. HERE, WE INVESTIGATE WHETHER OVEREXPRESSION OF DECORIN AMELIORATES DIABETIC CARDIOMYOPATHY AND ITS EFFECTS ON ANGIOGENESIS IN VIVO AND IN VITRO. DIABETES WAS INDUCED THROUGH INTRAPERITONEAL INJECTION WITH STREPT…	HUAZHONG UNIV SCI & TECHNOL, DEPT INTERNAL MED, DIV CARDIOL, WUHAN 430030, PEOPLES R CHINA.; HUAZHONG UNIV SCI & TECHNOL, TONGJI HOSP, TONGJI MED COLL, GENE THERAPY CTR, WUHAN 430030, PEOPLES R CHINA.; HUAZHONG UNIV SCI & TECHNOL, TONGJI HOSP, TONGJI MED COLL, DEPT ENDOCRINOL, WUHAN 430030, PEOPLES R CHINA.;	2022-06-24		10.1038/srep44473	ARTICLE	JRTANG@TJH.TJMU.EDU.CN	NATIONAL NATURAL SCIENCE FOUNDATION OF CHINA [30871068, 81400334]; WUHAN SCIENCE AND TECHNOLOGY BUREAU [2014060101010037]	LEUCINE-RICH PROTEOGLYCANS; GROWTH-FACTOR; ENDOTHELIAL-CELLS; ACTIVATION; EXPRESSION; RECEPTOR; VEGF; TRANSCRIPTION; TRANSDUCTION; PATHWAY	SCI REP	ENGLISH	MACMILLAN BUILDING, 4 CRINAN ST, LONDON N1 9XW, ENGLAND	MAR 14	11	LONDON	NATURE PUBLISHING GROUP	2017	TANG, JR (通讯作者)，HUAZHONG UNIV SCI & TECHNOL, DEPT INTERNAL MED, DIV CARDIOL, WUHAN 430030, PEOPLES R CHINA.; TANG, JR (通讯作者)，HUAZHONG UNIV SCI & TECHNOL, TONGJI HOSP, TONGJI MED COLL, GENE THERAPY CTR, WUHAN 430030, PEOPLES R CHINA.	SCIENCE & TECHNOLOGY - OTHER TOPICS	2045-2322	21	OVEREXPRESSION OF DECORIN PROMOTED ANGIOGENESIS IN DIABETIC CARDIOMYOPATHY VIA IGF1R-AKT-VEGF SIGNALING	3.5	0.779935
CHENGYUSI;DAIDEZAI;DAIYIN;ZHUDONGDONG;LIUBICHENG	OBJECTIVESHYDROGEN SULPHIDE (H2S) HAS BEEN FOUND TO BE INVOLVED IN CARDIOVASCULAR DISEASES, BUT THE EXACT MECHANISM HAS NOT BEEN CLARIFIED. THE PURPOSE OF THIS STUDY WAS TO INVESTIGATE WHETHER SODIUM HYDROGEN SULPHIDE (NAHS), THE DONOR OF H2S, CAN IMPROVE DIABETIC CARDIOMYOPATHY BY REVERSING DISORDERED CALCIUM-HANDLING SYSTEM IN SARCOPLASMIC RETICULUM (SR). METHODSSPRAGUE DAWLEY RATS WERE INJECTE…	SOUTHEAST UNIV, SCH MED, ZHONG DA HOSP, INST NEPHROL, NANJING 210009, JIANGSU, PEOPLES R CHINA.; CHINA PHARMACEUT UNIV, RES DIV PHARMACOL, NANJING 210009, JIANGSU, PEOPLES R CHINA.;	2022-06-24	CASQ2; DIABETIC CARDIOMYOPATHY; FKBP12.6; NADPH P22(PHOX); SERCA2A	10.1111/jphp.12517	ARTICLE	DEZAIDAI@VIP.SINA.COM; LIUBC64@163.COM	NATIONAL NATURAL SCIENCE FOUNDATION OF CHINA [81400300, 81470997]; JIANGSU PROVINCE NATURAL SCIENCE FOUNDATION [BK20130642]	NADPH OXIDASE; OXIDATIVE STRESS; DOWN-REGULATION; CARDIOMYOCYTES; HEART; DYSFUNCTION; ACTIVATION; MYOCYTES; MELLITUS; INJURY	J. PHARM. PHARMACOL.	ENGLISH	111 RIVER ST, HOBOKEN 07030-5774, NJ USA	MAR	10	HOBOKEN	WILEY-BLACKWELL	2016	LIU, BC (通讯作者)，SOUTHEAST UNIV, SCH MED, ZHONG DA HOSP, INST NEPHROL, NANJING 210009, JIANGSU, PEOPLES R CHINA.; DAI, DZ (通讯作者)，CHINA PHARMACEUT UNIV, RES DIV PHARMACOL, NANJING 210009, JIANGSU, PEOPLES R CHINA.	PHARMACOLOGY & PHARMACY	0022-3573	8	EXOGENOUS HYDROGEN SULPHIDE AMELIORATES DIABETIC CARDIOMYOPATHY IN RATS BY REVERSING DISORDERED CALCIUM-HANDLING SYSTEM IN SARCOPLASMIC RETICULUM	1.14	0.309189
GLIOZZIMICAELA;SCARANOFEDERICA;MUSOLINOVINCENZO;CARRESICRISTINA;SCARCELLAANTONINO;NUCERASAVERIO;SCICCHITANOMIRIAM;RUGASTEFANO;BOSCOFRANCESCA;MAIUOLOJESSICA;MACRIROBERTA;ZITOMARIACATERINA;OPPEDISANOFRANCESCA;GUARNIERILORENZA;MOLLACEROCCO;PALMAERNESTO;MUSCOLICAROLINA;MOLLACEVINCENZO	AIMS DIABETIC CARDIOMYOPATHY REPRESENTS THE MAIN CAUSE OF DEATH AMONG DIABETIC PEOPLE. DESPITE THIS EVIDENCE, THE MOLECULAR MECHANISMS TRIGGERED BY IMPAIRED GLUCOSE AND LIPID METABOLISM INDUCING HEART DAMAGE REMAIN UNCLEAR. THE AIM OF OUR STUDY WAS TO INVESTIGATE THE EFFECT OF ALTERED METABOLISM ON THE EARLY STAGES OF CARDIAC INJURY IN EXPERIMENTAL DIABETES. METHODS FOR THIS PURPOSE, RATS WERE FE…	MAGNA GRAECIA UNIV CATANZARO, INST RES FOOD SAFETY HLTH IRC FSH, VIALE EUROPA, I-88100 CATANZARO, ITALY.; NUTRAMED SCARL, ROCCELLETTA BORGIA, CATANZARO, ITALY.;	2022-06-24	DIABETIC CARDIOMYOPATHY; HYPERLIPIDAEMIA; MATRIX METALLOPROTEINASES; MITOCHONDRIAL DYSFUNCTION; OXIDATIVE STRESS	10.2459/JCM.0000000000001046	ARTICLE	MICAELA.GLIOZZI@GMAIL.COM	MIUR [PON03PE_00078_1, PON03PE_00078_2]		J. CARDIOVASC. MED.	ENGLISH	TWO COMMERCE SQ, 2001 MARKET ST, PHILADELPHIA, PA 19103 USA	APR	11	PHILADELPHIA	LIPPINCOTT WILLIAMS & WILKINS	2021	GLIOZZI, M (通讯作者)，MAGNA GRAECIA UNIV CATANZARO, INST RES FOOD SAFETY HLTH IRC FSH, VIALE EUROPA, I-88100 CATANZARO, ITALY.	CARDIOVASCULAR SYSTEM & CARDIOLOGY	1558-2027	3	PARADOXICAL EFFECT OF FAT DIET IN MATRIX METALLOPROTEINASES INDUCED MITOCHONDRIAL DYSFUNCTION IN DIABETIC CARDIOMYOPATHY	1.5	0.916901
LIYE;WEIXIN;LIUSHULI;ZHAOYING;JINSI;YANGXIAOYAN	TO INVESTIGATE THE EFFECTS AND THE UNDERLYING MECHANISMS OF SALIDROSIDE ON DIABETIC CARDIOMYOPATHY, DIABETES WAS INDUCED IN MICE BY A LONG-TERM HIGH-FAT DIET AND A LOW-DOSE INJECTION OF STREPTOZOCIN. MEASUREMENTS OF CARDIAC FUNCTION, BIOCHEMICAL ANALYSIS, AND HISTOPATHOLOGICAL EXAMINATIONS WERE CONDUCTED TO EVALUATE THE THERAPEUTIC EFFECTS OF SALIDROSIDE. IN THIS STUDY, WE FOUND THAT DIABETIC MIC…	HUAZHONG UNIV SCI & TECHNOL, SCH BASIC MED, HUBEI KEY LAB DRUG TARGET RES & PHARMACODYNAM EVA, TONGJI MED COLL,DEPT PHARMACOL, WUHAN, PEOPLES R CHINA.; HUAZHONG UNIV SCI & TECHNOL, TONGJI HOSP, DEPT GASTROINTESTINAL SURG, TONGJI MED COLL, WUHAN, PEOPLES R CHINA.; HUAZHONG UNIV SCI & TECHNOL, INST GERIATR MED, LIYUAN HOSP, TONGJI MED COLL,DEPT ENDOCRINOL, WUHAN, PEOPLES R CHINA.;	2022-06-24	DIABETIC CARDIOMYOPATHY; MITOCHONDRIAL BIOGENESIS; SALIDROSIDE; SIRT3	10.1002/ptr.7175	ARTICLE	JINSI@MAIL.HUST.EDU.CN; TJYANGXY@MAIL.HUST.EDU.CN	FUNDAMENTAL RESEARCH FUNDS FOR THE CENTRAL UNIVERSITIES [2018KFYYXJJ082]; NATIONAL NATURAL SCIENCE FOUNDATION OF CHINA [81000080, 81470458]	INSULIN-RESISTANCE; OXIDATIVE STRESS; DEACETYLATION; HEART; DYSFUNCTION	PHYTOTHER. RES.	ENGLISH	111 RIVER ST, HOBOKEN 07030-5774, NJ USA	AUG	13	HOBOKEN	WILEY	2021	JIN, S (通讯作者)，HUAZHONG UNIV SCI & TECHNOL, INST GERIATR MED, LIYUAN HOSP, DEPT ENDOCRINOL, WUHAN 430074, HUBEI, PEOPLES R CHINA.; YANG, XY (通讯作者)，HUAZHONG UNIV SCI & TECHNOL, DEPT PHARMACOL, TONGJI MED COLL, WUHAN 430030, HUBEI, PEOPLES R CHINA.	PHARMACOLOGY & PHARMACY	0951-418X	3	SALIDROSIDE PROTECTS CARDIAC FUNCTION IN MICE WITH DIABETIC CARDIOMYOPATHY VIA ACTIVATION OF MITOCHONDRIAL BIOGENESIS AND SIRT3	1.5	0.916901
ZHANGYUWEI;LIYANG;HUANGXUEFANG;ZHANGFANG;TANGLIZHI;XUSHISHI;LIUYUQI;TONGNANWEI;MINWEIPING	INTRODUCTION DIABETIC CARDIOMYOPATHY IS A CARDIAC DYSFUNCTION IN PATIENTS WITH DIABETES WHICH MAY LEAD TO OVERT HEART FAILURE AND DEATH. TOLL-LIKE RECEPTOR (TLR) SIGNALING TRIGGERS DIABETIC CARDIOMYOPATHY THROUGH VARIOUS MECHANISMS, ONE OF WHICH IS THE UPREGULATION OF TLR4 EXPRESSION. THE AIM OF THIS STUDY WAS TO DELINEATE THE ROLE OF TLR4 IN DIABETIC CARDIOMYOPATHY. METHODS C57BL/6 MICE WERE INJ…	SICHUAN UNIV, DEPT ENDOCRINOL & METAB, WEST CHINA HOSP, CHENGDU, SICHUAN, PEOPLES R CHINA.; UNIV WESTERN ONTARIO, DEPT SURG, LONDON, ON, CANADA.; UNIV WESTERN ONTARIO, DEPT PATHOL, LONDON, ON, CANADA.; UNIV WESTERN ONTARIO, DEPT MED, LONDON, ON, CANADA.; UNIV WESTERN ONTARIO, DEPT ONCOL, LONDON, ON, CANADA.; PEOPLES HOSP KARAMAY, ENDOCRINE & METAB CTR, XINJIANG, PEOPLES R CHINA.;	2022-06-24	DIABETIC CARDIOMYOPATHY; MOUSE MODEL; SYSTEMIC DELIVERY OF SIRNA; TLR4; TYPE 1 DIABETES	10.1007/s13300-020-00802-4	ARTICLE	BUDDYJUN@HOTMAIL.COM; MWEIPING@UWO.CA	NATIONAL NATURAL SCIENCE FOUNDATION OF CHINA [81400665]; KARAMAY PROJECTS FOR SCIENTIFIC AND TECHNOLOGICAL COOPERATION AND EXCHANGE FUND [2018HZ004A]	TOLL-LIKE RECEPTORS; NF-KAPPA-B; INJURY; HEART; HYPERGLYCEMIA; SURVIVAL; INNATE; ATHEROSCLEROSIS; CONTRIBUTES; PROGRESSION	DIABETES THER.	ENGLISH	TIERGARTENSTRASSE 17, D-69121 HEIDELBERG, GERMANY	MAY	13	HEIDELBERG	SPRINGER HEIDELBERG	2020	TONG, NW (通讯作者)，SICHUAN UNIV, DEPT ENDOCRINOL & METAB, WEST CHINA HOSP, CHENGDU, SICHUAN, PEOPLES R CHINA.; MIN, WP (通讯作者)，UNIV WESTERN ONTARIO, DEPT SURG, LONDON, ON, CANADA.; MIN, WP (通讯作者)，UNIV WESTERN ONTARIO, DEPT PATHOL, LONDON, ON, CANADA.; MIN, WP (通讯作者)，UNIV WESTERN ONTARIO, DEPT MED, LONDON, ON, CANADA.; MIN, WP (通讯作者)，UNIV WESTERN ONTARIO, DEPT ONCOL, LONDON, ON, CANADA.	ENDOCRINOLOGY & METABOLISM	1869-6953	9	SYSTEMIC DELIVERY OF SIRNA SPECIFIC FOR SILENCING TLR4 GENE EXPRESSION REDUCES DIABETIC CARDIOMYOPATHY IN A MOUSE MODEL OF STREPTOZOTOCIN-INDUCED TYPE 1 DIABETES	3	0.871637
ABDELHAMIDAHMEDAM;FIRGANYALAAELDINL	ALTHOUGH METFORMIN IS WIDELY PRESCRIBED IN DIABETES, ITS USE WITH ASSOCIATED CARDIAC DYSFUNCTION REMAINS DEBATABLE. IN THE CURRENT STUDY, WE INVESTIGATED THE EFFECT OF METFORMIN ON CORONARY MICROVASCULATURE IN EXPERIMENTAL DIABETIC CARDIOMYOPATHY (DCM) INDUCED BY STREPTOZOTOCIN. ADMINISTRATION OF METFORMIN AFTER INDUCTION OF DCM, REVERSED ALMOST ALL CARDIOMYOCYTE DEGENERATIVE CHANGES INDUCED BY D…	MANSOURA UNIV, FAC MED, DEPT HISTOL & CELL BIOL, PO 35516, MANSOURA, EGYPT.;	2022-06-24	METFORMIN; DIABETIC CARDIOMYOPATHY; CORONARY MICROCIRCULATION; VASCULAR REMODELING; FIBROTIC REMODELING; CARDIOMYOCYTE STEATOSIS	10.1007/s10735-018-9801-4	ARTICLE	PROFAHMADPASHA@MANS.EDU.EG		PRESERVED EJECTION FRACTION; HEART-FAILURE; ENDOTHELIAL DYSFUNCTION; OXIDATIVE STRESS; INSULIN-RESISTANCE; CARDIAC FIBROSIS; RATS; EXPRESSION; INFLAMMATION; PREVENTION	J. MOL. HISTOL.	ENGLISH	VAN GODEWIJCKSTRAAT 30, 3311 GZ DORDRECHT, NETHERLANDS	DEC	11	DORDRECHT	SPRINGER	2018	ABDEL-HAMID, AAM (通讯作者)，MANSOURA UNIV, FAC MED, DEPT HISTOL & CELL BIOL, PO 35516, MANSOURA, EGYPT.	CELL BIOLOGY	1567-2379	7	FAVORABLE OUTCOMES OF METFORMIN ON CORONARY MICROVASCULATURE IN EXPERIMENTAL DIABETIC CARDIOMYOPATHY	1.4	0.311808
LOMBARDIC;SPIGONIV;GORGAE;DEICASA	HEART FAILURE (HF) AFFECTS APPROXIMATELY 1-2 % OF THE ADULT POPULATION. DIABETES MELLITUS (DM) IS ONE OF THE MOST FREQUENT COMORBIDITIES IN HF, PORTENDING A WORSE PROGNOSIS. DM IS ASSOCIATED WITH AN INCREASED RISK OF ARTERY DISEASE, AND CONSEQUENTLY OF POST-ISCHEMIC HF, BUT IT MAY ALSO ALTER DIRECTLY THE MYOCARDIAL STRUCTURE AND FUNCTION. INSIGHTS INTO THE PATHOPHYSIOLOGICAL MECHANISMS OF DIABETI…	UNIV BRESCIA, DEPT MED & SURG SPECIALTIES, RADIOL SCI & PUBL HLTH, CARDIOL, BRESCIA, ITALY.; UNIV PARMA, DEPT CLIN & EXPT MED, ENDOCRINOL UNIT, VIA GRAMSCI 14, I-43126 PARMA, ITALY.; AOU PARMA, VIA GRAMSCI 14, I-43126 PARMA, ITALY.;	2022-06-24	HEART FAILURE; DIABETES MELLITUS; DIABETIC CARDIOMYOPATHY; FIBROSIS; THERAPY	10.1007/s00059-016-4415-7	ARTICLE	ALESSANDRA.DEICAS@UNIPR.IT		CONVERTING ENZYME-INHIBITORS; VASOPEPTIDASE INHIBITION; CARDIOVASCULAR OUTCOMES; RECEPTOR BLOCKADE; EJECTION FRACTION; VITAMIN-E; TYPE-2; CARDIOMYOPATHY; MELLITUS; PREVENTION	HERZ	ENGLISH	NEUMARKTER STRASSE 43, D-81673 MUNICH, GERMANY	MAY	7	MUNICH	URBAN & VOGEL	2016	DEI CAS, A (通讯作者)，UNIV PARMA, DEPT CLIN & EXPT MED, ENDOCRINOL UNIT, VIA GRAMSCI 14, I-43126 PARMA, ITALY.; DEI CAS, A (通讯作者)，AOU PARMA, VIA GRAMSCI 14, I-43126 PARMA, ITALY.	CARDIOVASCULAR SYSTEM & CARDIOLOGY	0340-9937	8	NOVEL INSIGHT INTO THE DANGEROUS CONNECTION BETWEEN DIABETES AND HEART FAILURE	1.14	0.309189
LIUHONGYANG;ZHANGZHIYONG;ZHANGLEI;YAOXINLIANG;ZHONGXIAOMING;CHENGGUANCHANG;WANGLEFENG;WANQILIN	THE PRESENT STUDY AIMED TO EXPLORE THE EFFECT OF SPIRAEOSIDE, AN ACTIVE QUERCETIN GLUCOSIDE, ON DIABETIC CARDIOMYOPATHY IN VITRO. OUR RESULTS SHOWED THAT SPIRAEOSIDE ATTENUATED HIGH GLUCOSE (HG)-INDUCED REDUCTION OF CELL VIABILITY AND INCREASED MYOCARDIAL ENZYMES LACTATE DEHYDROGENASE AND ASPARTATE AMINOTRANSFERASE IN AC16 CELLS. SPIRAEOSIDE EXERTED ANTIOXIDANT ACTIVITY IN HG-INDUCED AC16 CELLS A…	HENAN UNIV, DEPT CARDIOL, HUAIHE HOSP, 8 BAOBEI RD, KAIFENG 475000, PEOPLES R CHINA.; CAPITAL MED UNIV, BEIJING CHAOYANG HOSP, HEART CTR, 8 GONGREN TIYUCHANGNAN RD, BEIJING 100020, PEOPLES R CHINA.;	2022-06-24	DIABETIC CARDIOMYOPATHY; HIGH GLUCOSE; OXIDATIVE STRESS; PI3K; AKT; NRF2; SPIRAEOSIDE	10.1002/jbt.22548	ARTICLE	WLF3111@SOHU.COM; QLINWAN@163.COM		DIABETIC CARDIOMYOPATHY; NRF2; MECHANISMS; MELLITUS; HEART	J. BIOCHEM. MOL. TOXICOL.	ENGLISH	111 RIVER ST, HOBOKEN 07030-5774, NJ USA	OCT	11	HOBOKEN	WILEY	2020	WAN, QL (通讯作者)，HENAN UNIV, DEPT CARDIOL, HUAIHE HOSP, 8 BAOBEI RD, KAIFENG 475000, PEOPLES R CHINA.; WANG, LF (通讯作者)，CAPITAL MED UNIV, BEIJING CHAOYANG HOSP, HEART CTR, 8 GONGREN TIYUCHANGNAN RD, BEIJING 100020, PEOPLES R CHINA.	BIOCHEMISTRY & MOLECULAR BIOLOGY; TOXICOLOGY	1095-6670	6	SPIRAEOSIDE PROTECTS HUMAN CARDIOMYOCYTES AGAINST HIGH GLUCOSE-INDUCED INJURY, OXIDATIVE STRESS, AND APOPTOSIS BY ACTIVATION OF PI3K/AKT/NRF2 PATHWAY	2	0.581091
DRAWNELFAYEM;BOCCARDOSTEFANO;PRUMMERMICHAEL;DELOBELFREDERIC;GRAFFALEXANDRA;WEBERMICHAEL;GERARDREGINE;BADILAURA;KAMTHONGTONY;BULEI;JIANGXIN;HOFLACKJEANCHRISTOPHE;KIIALAINENANNA;JEWORUTZKIELENA;AOYAMANATSUYO;CARLSONCOBY;BURCINMARK;GROMOGIANNI;BOEHRINGERMARKUS;STAHLBERGHENNING;HALLBENJAMINJ;MAGNONEMARIACHIARA;KOLAJAKYLE;CHIENKENNETHR;BAILLYJACQUES;IACONEROBERTO	DIABETIC CARDIOMYOPATHY IS A COMPLICATION OF TYPE 2 DIABETES, WITH KNOWN CONTRIBUTIONS OF LIFESTYLE AND GENETICS. WE DEVELOP ENVIRONMENTALLY AND GENETICALLY DRIVEN IN VITRO MODELS OF THE CONDITION USING HUMAN-INDUCED-PLURIPOTENT-STEM-CELL-DERIVED CARDIOMYOCYTES. FIRST, WE MIMIC DIABETIC CLINICAL CHEMISTRY TO INDUCE A PHENOTYPIC SURROGATE OF DIABETIC CARDIOMYOPATHY, OBSERVING STRUCTURAL AND FUNCTI…	ROCHE INNOVAT CTR BASEL, ROCHE PHARMA RES EARLY DEV, CH-4070 BASEL, SWITZERLAND.; HARVARD UNIV, DEPT CHEM & CHEM BIOL, CAMBRIDGE, MA 02138 USA.; UNIV BASEL, BIOZENTRUM, DEPT BIOSYSTEMS SCI & ENGN, CTR CELL IMAGING & NANO ANALYT, CH-4058 BASEL, SWITZERLAND.; MASSACHUSETTS GEN HOSP, RICHARD B SIMCHES RES CTR, CARDIOVASC RES CTR, BOSTON, MA 02114 USA.; CELLULAR DYNAM INT, MADISON, WI 53711 USA.; KAR…	2022-06-24		10.1016/j.celrep.2014.09.055	ARTICLE	ROBERTO.IACONE@ROCHE.COM	ROCHE POSTDOCTORAL FELLOWSHIP PROGRAM	DIFFERENTIATION; STRESS	CELL REPORTS	ENGLISH	50 HAMPSHIRE ST, FLOOR 5, CAMBRIDGE, MA 02139 USA	NOV 6	11	CAMBRIDGE	CELL PRESS	2014	IACONE, R (通讯作者)，ROCHE INNOVAT CTR BASEL, ROCHE PHARMA RES EARLY DEV, CH-4070 BASEL, SWITZERLAND.	CELL BIOLOGY	2211-1247	152	DISEASE MODELING AND PHENOTYPIC DRUG SCREENING FOR DIABETIC CARDIOMYOPATHY USING HUMAN INDUCED PLURIPOTENT STEM CELLS	16.89	4.35417
GUORUNMIN;MOHAILIANG;JIANGJIAMEI;WUZIJUN;LIUCHANG;MENGXUEHUI;YOUQIONG;WANGZHIQIANG;WUKENG	BACKGROUND: THIS STUDY IS AIMED AT EVALUATING WHETHER DNA REPAIR PROTEIN APURINIC/APYRIMIDINIC ENDONUCLEASE 1 (APE1) CORRELATES WITH DIABETIC CARDIOMYOPATHY(DCM). METHODS: 32 PATIENTS WITH DCM, 62 DM PATIENTS AND 60 CONTROL SUBJECTS WERE ENROLLED. 8-OHDG (A MARKER OF OXIDATIVE DNA DAMAGE) WERE MEASURED IN SERUM. EXPRESSION AND DNA REPAIR ENZYME ACTIVITY OF APE1 WERE TESTED BY ELISA KIT AND MODIFI…	GUANGDONG MED UNIV, AFFILIATED HOSP, DEPT CARDIOL, 57 RENMIN AVE, ZHANJIANG 524001, GUANGDONG, PEOPLES R CHINA.; GUANGDONG MED UNIV, AFFILIATED HOSP, CLIN RES CTR, 57 RENMIN AVE, ZHANJIANG 524001, GUANGDONG, PEOPLES R CHINA.; ZHEJIANG HOSP, HEALTHCARE REFORM RES DEPT, DEV CTR, 216 QINGCHUN RD, HANGZHOU 310006, ZHEJIANG, PEOPLES R CHINA.; JOHNS HOPKINS UNIV, DEPT PEDIAT, BALTIMORE, MD 21218 USA.;	2022-06-24	DIABETIC CARDIOMYOPATHY; HIGH GLUCOSE; APURINIC/APYRIMIDINIC ENDONUCLEASE 1; APOPTOSIS	10.19193/0393-6384_2018_6_296	ARTICLE	ZHI2050@163.COM; WUKENG1245@HOTMAIL.COM	CHINA NATURAL SCIENCE FOUNDATION [81670348]; GUANGDONG PROVINCIAL NATURAL SCIENCE FOUNDATION [2016A030313678, 2015A030310359, 2016A030310359]; GUANGDONG PROVINCIAL MEDICAL SCIENCE RESEARCH FUND [A2016143]; ZHANJIANG MUNICIPAL FINANCIAL FUND [2015C01006, 2014A01033]; SCIENCE AND TECHNOLOGY PROJECT	GLOBAL CEREBRAL-ISCHEMIA; OXIDATIVE STRESS; REACTIVE OXYGEN; FACTOR-I; DAMAGE; MELLITUS; GENE; MECHANISMS; APE1/REF-1; APOPTOSIS	ACTA MEDICA MEDITERR.	ENGLISH	VIA QUINTINO SELLA, 68, PALERMO, 90139, ITALY		8	PALERMO	CARBONE EDITORE	2018	WU, K (通讯作者)，GUANGDONG MED UNIV, AFFILIATED HOSP, DEPT CARDIOL, 57 RENMIN AVE, ZHANJIANG 524001, GUANGDONG, PEOPLES R CHINA.; WANG, ZQ (通讯作者)，GUANGDONG MED UNIV, AFFILIATED HOSP, CLIN RES CTR, 57 RENMIN AVE, ZHANJIANG 524001, GUANGDONG, PEOPLES R CHINA.; WANG, ZQ (通讯作者)，JOHNS HOPKINS UNIV, DEPT PEDIAT, BALTIMORE, MD 21218 USA.	GENERAL & INTERNAL MEDICINE	0393-6384	0	ELEVATED SERUM APURINIC/APYRIMIDINIC ENDONUCLEASE 1 WITH DNA REPAIR DYSFUNCTION IN DIABETIC CARDIOMYOPATHY PATIENTS	0	0
XIAXIAOFEN;LIANGYAN;ZHENGWEIHONG;LINDONGMING;SUNSHUPING	DIABETIC CARDIOMYOPATHY (DCM) IS A COMMON COMPLICATION OF DIABETES MELLITUS THAT CAN CAUSE MANY SEVERE SYMPTOMS, SUCH AS HEART FAILURE, ARRHYTHMIA, AND SUDDEN DEATH. HOWEVER, THE MOLECULAR MECHANISMS UNDERLYING CARDIAC DYSFUNCTION IN DCM REMAIN ELUSIVE. IN THIS STUDY, WE FOUND THAT MIR-410-5P WAS INCREASED IN THE MYOCARDIAL TISSUE OF A DIABETES MELLITUS (DM) RAT MODEL. FURTHER STUDIES CONFIRMED T…	HANGZHOU LINAN DIST PEOPLES HOSP, DEPT CARDIOVASC MED, 548 YIJIN RD, HANGZHOU 311300, ZHEJIANG, PEOPLES R CHINA.; SHANXIAN DONGDA HOSP, DEPT ENDOCRINOL, 001 SHUNSHI EAST RD, SHANXIAN, SHANDONG, PEOPLES R CHINA.; HUZHOU UNIV, SCH LIFE SCI, 759 ERHUAN EAST RD, HUZHOU, ZHEJIANG, PEOPLES R CHINA.; ZHEJIANG CHINESE MED UNIV, DEPT CARDIOL, AFFILIATED HOSP 2, 318 CHAOWANG RD, HANGZHOU, ZHEJIANG, PEOPLES…	2022-06-24	DIABETIC CARDIOMYOPATHY; MIR-410-5P; PIM1; APOPTOSIS	10.1016/j.mcp.2020.101558	ARTICLE	SSP123456@163.COM	TRADITIONAL CHINESE MEDICAL SCIENCE AND TECHNOLOGY PLAN OF ZHEJIANG PROVINCE [2018ZB057]	ATTENUATES CARDIAC DYSFUNCTION; OXIDATIVE STRESS; CELL-DEATH; NONCODING RNAS; ACTIVATION; METALLOTHIONEIN; MECHANISMS; EXPRESSION; PROTEIN; MICE	MOL. CELL. PROBES	ENGLISH	24-28 OVAL RD, LONDON NW1 7DX, ENGLAND	AUG	8	LONDON	ACADEMIC PRESS LTD- ELSEVIER SCIENCE LTD	2020	SUN, SP (通讯作者)，HANGZHOU LINAN DIST PEOPLES HOSP, DEPT CARDIOVASC MED, 548 YIJIN RD, HANGZHOU 311300, ZHEJIANG, PEOPLES R CHINA.	BIOCHEMISTRY & MOLECULAR BIOLOGY; BIOTECHNOLOGY & APPLIED MICROBIOLOGY; CELL BIOLOGY	0890-8508	2	MIR-410-5P PROMOTES THE DEVELOPMENT OF DIABETIC CARDIOMYOPATHY BY SUPPRESSING PIM1-INDUCED ANTI-APOPTOSIS	0.67	0.193697
KARBASFOROOSHANHEDYIEH;KARIMIGHOLAMREZA	THE PREVALENCE OF DIABETES MELLITUS (DM) HAS BEEN INCREASING WORLDWIDE. DIABETIC CARDIOMYOPATHY (DCP) IS THE MAJOR RISK FOR DIABETES ASSOCIATED MORBIDITY AND MORTALITY. HYPERGLYCEMIA AND HYPERINSULINEMIA PLAY AN INDISPENSABLE ROLE IN UNDERLYING MECHANISMS OF DCP. THEY INCREASE ADVANCED GLYCATION END PRODUCTS (AGES) FOLLOWING A SERIES OF EVENTS LEADING TO MYOCARDIAL DAMAGE AND CARDIOMYOPATHY WHICH…	MASHHAD UNIV MED SCI, FAC PHARM, MASHHAD, IRAN.; MASHHAD UNIV MED SCI, PHARM SCH, PHARMACEUT RES CTR, MASHHAD, IRAN.;	2022-06-24	CARDIOMYOPATHY; DIABETES; OXIDATIVE STRESS; SIRT1	10.1016/j.biopha.2017.03.056	ARTICLE	KARIMIG@MUMS.AC.IR		NITRIC-OXIDE SYNTHASE; GROWTH-FACTOR-I; CARDIAC AUTOPHAGY; OXIDATIVE STRESS; GENE-EXPRESSION; RESVERATROL; OVEREXPRESSION; PROTEIN; MICE; MECHANISMS	BIOMED. PHARMACOTHER.	ENGLISH	23 RUE LINOIS, 75724 PARIS, FRANCE	JUN	7	PARIS	ELSEVIER FRANCE-EDITIONS SCIENTIFIQUES MEDICALES ELSEVIER	2017	KARIMI, G (通讯作者)，MASHHAD UNIV MED SCI, PHARM SCH, PHARMACEUT RES CTR, MASHHAD, IRAN.	RESEARCH & EXPERIMENTAL MEDICINE; PHARMACOLOGY & PHARMACY	0753-3322	69	THE ROLE OF SIRT1 IN DIABETIC CARDIOMYOPATHY	11.5	2.56264
GEQING;ZHAOLI;RENXIAOMIN;YEPENG;HUZUOYING	DIABETIC CARDIOMYOPATHY, WHICH REFERS TO THE DESTRUCTION OF THE STRUCTURE AND FUNCTION OF THE HEART, IS THE PRIMARY CAUSE OF HEART FAILURE DUE TO DIABETES. LCZ696 IS THE FIRST ANGIOTENSIN RECEPTOR-NEPRILYSIN INHIBITOR (ARNI) TO BE USED CLINICALLY. OUR STUDY INVESTIGATED THE ROLE PLAYED BY LCZ696 DURING DIABETIC CARDIOMYOPATHY AND EXPLORED THE POTENTIAL MECHANISMS UNDERLYING THESE EFFECTS. DIABETE…	NANJING MED UNIV, NANJING HOSP 1, DEPT CARDIOL, NANJING 210006, JIANGSU, PEOPLES R CHINA.;	2022-06-24	LCZ696; DIABETIC CARDIOMYOPATHY; NF-KAPPA B; INFLAMMATION; OXIDATIVE STRESS; APOPTOSIS	10.1177/1535370219861283	ARTICLE	HUZUOYING@ALIYUN.COM	MEDICAL SCIENCE AND TECHNOLOGY DEVELOPMENT FOUNDATION, NANJING DEPARTMENT OF HEALTH [AKX18032]	NF-KAPPA-B; HEART-FAILURE; CARDIAC-HYPERTROPHY; EJECTION FRACTION; RAT MODEL; CARDIOMYOCYTES; FIBROSIS; GLUCOSE; SACUBITRIL/VALSARTAN; ACTIVATION	EXP. BIOL. MED.	ENGLISH	1 OLIVERS YARD, 55 CITY ROAD, LONDON EC1Y 1SP, ENGLAND	SEP	12	LONDON	SAGE PUBLICATIONS LTD	2019	HU, ZY (通讯作者)，NANJING MED UNIV, NANJING HOSP 1, DEPT CARDIOL, NANJING 210006, JIANGSU, PEOPLES R CHINA.	RESEARCH & EXPERIMENTAL MEDICINE	1535-3702	17	FEATURE ARTICLE: LCZ696, AN ANGIOTENSIN RECEPTOR-NEPRILYSIN INHIBITOR, AMELIORATES DIABETIC CARDIOMYOPATHY BY INHIBITING INFLAMMATION, OXIDATIVE STRESS AND APOPTOSIS	4.25	0.996013
DONGSHIFEN;ZHANGRONG;LIANGYAOYUE;SHIJIACHEN;LIJIAJIA;SHANGFEI;MAOXUEZHOU;SUNJIANNING	BACKGROUND: DIABETIC CARDIOMYOPATHY (DCM) IS A SERIOUS CARDIAC DYSFUNCTION INDUCED BY CHANGES IN THE STRUCTURE AND CONTRACTILITY OF THE MYOCARDIUM THAT ARE INITIATED IN PART BY ALTERATIONS IN ENERGY SUBSTRATES. THE UNDERLYING MECHANISMS OF DCM ARE STILL UNDER CONTROVERSIAL. THE OBSERVATION OF LIPIDS, ESPECIALLY LIPIDOMICS PROFILING, CAN PROVIDE AN INSIGHT INTO THE KNOW THE BIOMARKERS OF DCM. THE …	BEIJING UNIV CHINESE MED, SCH CHINESE MAT MED, DEPT PHARMACOL, 6 WANG JING ZHONG HUAN SOUTH RD, BEIJING 100102, PEOPLES R CHINA.; BEIJING UNIV CHEM TECHNOL, BEIJING 100029, PEOPLES R CHINA.; SANOFI US, BIOSTAT & PROGRAMMING, BRIDGEWATER, NJ 08807 USA.;	2022-06-24	DIABETIC CARDIOMYOPATHY; LIPIDOMICS PROFILING; MYOCARDIAL TISSUE; UPLC/Q-TOF/MS ANALYSIS	10.1186/s13098-017-0249-6	ARTICLE	JN_SUN@SINA.COM	NATIONAL NATURAL SCIENCE FOUNDATION OF CHINA [81503287, 81430094, 81373942]; NATURAL SCIENCE FOUNDATION OF BEIJING MUNICIPALITY [7144222]; DOCTORAL PROGRAM FOUNDATION OF INSTITUTIONS OF HIGHER EDUCATION OF CHINA [20130013120002]	FATTY-ACID-COMPOSITION; DIASTOLIC DYSFUNCTION; HEART; PHOSPHOLIPIDS; PATHOPHYSIOLOGY; SPHINGOLIPIDS; PATHOGENESIS; METABOLISM; MORTALITY; FAILURE	DIABETOL. METAB. SYNDR.	ENGLISH	236 GRAYS INN RD, FLOOR 6, LONDON WC1X 8HL, ENGLAND	JUL 20	9	LONDON	BIOMED CENTRAL LTD	2017	SUN, JN (通讯作者)，BEIJING UNIV CHINESE MED, SCH CHINESE MAT MED, DEPT PHARMACOL, 6 WANG JING ZHONG HUAN SOUTH RD, BEIJING 100102, PEOPLES R CHINA.	ENDOCRINOLOGY & METABOLISM	1758-5996	17	CHANGES OF MYOCARDIAL LIPIDOMICS PROFILING IN A RAT MODEL OF DIABETIC CARDIOMYOPATHY USING UPLC/Q-TOF/MS ANALYSIS	2.83	0.631376
QIAOLI;GUOBINGYAN;ZHANGHUI;YANGRONG;CHANGLIANG;WANGYALING;JINXIN;LIUSUYUN;LIYONGJUN	HIGH-GLUCOSE-INDUCED CARDIOMYOCYTE INJURY IS THE MAJOR CAUSE OF DIABETIC CARDIOMYOPATHY, BUT ITS REGULATORY MECHANISMS ARE NOT FULLY UNDERSTOOD. HERE, WE REPORT THAT A CIRCADIAN CLOCK GENE, BRAIN AND MUSCLE ARNT-LIKE 1 (BMAL1), INCREASES AUTOPHAGY IN HIGH-GLUCOSE-INDUCED CARDIOMYOCYTE INJURY. WE CONSTRUCTED A HYPERGLYCEMIA MODEL WITH CULTURED CARDIOMYOCYTES FROM NEONATAL RATS. HIGHGLUCOSE- INDUCE…	HEBEI MED UNIV, HOSP 2, DEPT CARDIOL, SHIJIAZHUANG, HEBEI, PEOPLES R CHINA.; HEBEI INST CARDIOVASC & CEREBROVASC DIS, SHIJIAZHUANG, HEBEI, PEOPLES R CHINA.;	2022-06-24	CIRCADIAN CLOCK; BMAL1 GENE; AUTOPHAGY; DIABETIC CARDIOMYOPATHY; CARDIOMYOCYTE INJURY	10.18632/oncotarget.20811	ARTICLE	GBYAN2008BS@163.COM; LYJBS2009@YEAH.NET	NATIONAL NATURAL SCIENCE FOUNDATION OF CHINA [81400217, 81570345]	ARNT-LIKE 1; DIABETIC CARDIOMYOPATHY; CIRCADIAN CLOCK; CARDIOVASCULAR-DISEASE; CARDIAC-HYPERTROPHY; SIGNALING PATHWAYS; EXPRESSION; HEART; SLEEP; ADIPOGENESIS	ONCOTARGET	ENGLISH	6666 E QUAKER ST, STE 1, ORCHARD PARK, NY 14127 USA	OCT 6	13	ORCHARD PARK	IMPACT JOURNALS LLC	2017	GUO, BY; LI, YJ (通讯作者)，HEBEI MED UNIV, HOSP 2, DEPT CARDIOL, SHIJIAZHUANG, HEBEI, PEOPLES R CHINA.; GUO, BY; LI, YJ (通讯作者)，HEBEI INST CARDIOVASC & CEREBROVASC DIS, SHIJIAZHUANG, HEBEI, PEOPLES R CHINA.	ONCOLOGY; CELL BIOLOGY		11	THE CLOCK GENE, BRAIN AND MUSCLE ARNT-LIKE 1, REGULATES AUTOPHAGY IN HIGH GLUCOSE-INDUCED CARDIOMYOCYTE INJURY	1.83	0.408537
AMMARHANIAIBRAHIM;SHAMSELDEENASMAAMOHAMMED;SHOUKRYHEBASAMY;ASHOURHEND;KAMARSAMAASAMIR;RASHEDLAILAAHMED;FADELMOSTAFA;SRIVASTAVAABHAY;DHINGRASANJIV	BONE MARROW-DERIVED MESENCHYMAL STEM CELLS (BM-MSCS) HAVE DEMONSTRATED POTENTIAL IN TREATING DIABETIC CARDIOMYOPATHY. HOWEVER, PATIENTS WITH DIABETES ARE ON MULTIPLE DRUGS AND THERE IS A LACK OF UNDERSTANDING OF HOW TRANSPLANTED STEM CELLS WOULD RESPOND IN PRESENCE OF SUCH DRUGS. METFORMIN IS AN AMP KINASE (AMPK) ACTIVATOR, THE WIDEST USED ANTIDIABETIC DRUG. IN THIS STUDY, WE INVESTIGATED THE EFF…	CAIRO UNIV, FAC MED, DEPT PHYSIOL, GIZA, EGYPT.; KING KHALID UNIV, FAC MED, DEPT PHYSIOL, ABHA, SAUDI ARABIA.; CAIRO UNIV, FAC MED, DEPT MED HISTOL, GIZA, EGYPT.; CAIRO UNIV, FAC MED, DEPT BIOCHEM & MOL BIOL, GIZA, EGYPT.; ANIM REPROD RES INST, DIAGNOST IMAGING & ENDOSCOPY UNIT, CAIRO, EGYPT.; UNIV MANITOBA, ALBRECHTSEN RES CTR, INST CARDIOVASC SCI, DEPT PHYSIOL & PATHOPHYSIOL,ST BONIFACE HOSP, W…	2022-06-24	CARDIOMYOPATHY; DIABETES; METFORMIN; STEM CELLS	10.1152/ajpheart.00317.2020	ARTICLE	SDHINGRA@SBRC.CA	SCIENCE & TECHNOLOGY DEVELOPMENT FUND, MINISTRY OF HIGHER EDUCATION, EGYPT GRANT [12614]; CAIRO UNIVERSITY [210]; CANADIAN INSTITUTES OF HEALTH RESEARCH GRANT [MOP142265]	ACTIVATED PROTEIN-KINASE; HEART-FAILURE; MYOCARDIAL-INFARCTION; THERAPY; SDF-1-ALPHA; EXPRESSION; GENE; OVEREXPRESSION; ANGIOGENESIS; DYSFUNCTION	AM. J. PHYSIOL.-HEART CIRCUL. PHYSIOL.	ENGLISH	6120 EXECUTIVE BLVD, SUITE 600, ROCKVILLE, MD, UNITED STATES	APR	13	ROCKVILLE	AMER PHYSIOLOGICAL SOC	2021	DHINGRA, S (通讯作者)，UNIV MANITOBA, ALBRECHTSEN RES CTR, INST CARDIOVASC SCI, DEPT PHYSIOL & PATHOPHYSIOL,ST BONIFACE HOSP, WINNIPEG, MB, CANADA.	CARDIOVASCULAR SYSTEM & CARDIOLOGY; PHYSIOLOGY	0363-6135	8	METFORMIN IMPAIRS HOMING ABILITY AND EFFICACY OF MESENCHYMAL STEM CELLS FOR CARDIAC REPAIR IN STREPTOZOTOCIN-INDUCED DIABETIC CARDIOMYOPATHY IN RATS	4	2.44507
WANGXUTAO;GONGYAN;ZHOUBIN;YANGJUNJIE;CHENGYIN;ZHAOJINGUO;QIMINYOU	DIABETIC CARDIOMYOPATHY IS A MAJOR AND SEVERE CARDIOVASCULAR COMPLICATION OF DIABETES MELLITUS. URSOLIC ACID, A PENTACYCLIC TRITERPENE COMPOUND WIDESPREAD IN FRUITS AND PLANTS, PERFORMS A VARIETY OF PHARMACOLOGICAL ACTIVITIES INCLUDING LOWERING BLOOD GLUCOSE, ANTI-OXIDATION, ANTI-INFLAMMATION AND ANTI-FIBROSIS. OUR PRESENT STUDY AIMED TO INVESTIGATE THE CARDIOPROTECTIVE EFFECTS OF URSOLIC ACID ON…	ZHEJIANG UNIV TECHNOL, DEPT PHARMACOL, COLL PHARMACEUT SCI, HANGZHOU 310014, ZHEJIANG, PEOPLES R CHINA.; ZHEJIANG CTR DRUG INSPECT, HANGZHOU 310014, ZHEJIANG, PEOPLES R CHINA.;	2022-06-24	URSOLIC ACID; DIABETIC CARDIOMYOPATHY; OXIDATIVE STRESS; INFLAMMATION; FIBROSIS	10.1016/j.biopha.2017.11.032	ARTICLE	QIMINYOU@163.COM	ZHEJIANG PROVINCIAL NATURAL SCIENCE FOUNDATION OF CHINA [LY16H280013]	CARDIAC DYSFUNCTION; MYOCARDIAL FIBROSIS; TGF-BETA; HEART; MCP-1; EXPRESSION; INDUCTION; APOPTOSIS; PATHWAY; DEATH	BIOMED. PHARMACOTHER.	ENGLISH	23 RUE LINOIS, 75724 PARIS, FRANCE	JAN	7	PARIS	ELSEVIER FRANCE-EDITIONS SCIENTIFIQUES MEDICALES ELSEVIER	2018	QI, MY (通讯作者)，ZHEJIANG UNIV TECHNOL, DEPT PHARMACOL, COLL PHARMACEUT SCI, HANGZHOU 310014, ZHEJIANG, PEOPLES R CHINA.	RESEARCH & EXPERIMENTAL MEDICINE; PHARMACOLOGY & PHARMACY	0753-3322	48	URSOLIC ACID AMELIORATES OXIDATIVE STRESS, INFLAMMATION AND FIBROSIS IN DIABETIC CARDIOMYOPATHY RATS	9.6	2.13811
DEWEYSHANNAMAR;LAIXIANYIN;WITZMANNFRANKA;SOHALMANDEEP;GOMESALDRINV	CARDIOVASCULAR DISEASE IS THE LEADING CAUSE OF DIABETIC MORBIDITY WITH MORE THAN 10% OF TYPE 1 DIABETES MELLITUS (T1DM) PATIENTS DYING BEFORE THEY ARE 40 YEARS OLD. THIS STUDY UTILIZED AKITA MICE, A MURINE MODEL WITH T1DM PROGRESSION ANALOGOUS TO THAT OF HUMANS. DIABETIC CARDIOMYOPATHY IN AKITA MICE PRESENTS AS CARDIAC ATROPHY AND DIASTOLIC IMPAIRMENT AT 3 MONTHS OF AGE, BUT WE OBSERVED CARDIAC A…	UNIV CALIF DAVIS, DEPT NEUROBIOL PHYSIOL & BEHAV, DAVIS, CA 95616 USA.; UNIV CALIF DAVIS, DEPT PHYSIOL & MEMBRANE BIOL, DAVIS, CA 95616 USA.; INDIANA UNIV SCH MED, DEPT CELLULAR & INTEGRAT PHYSIOL, INDIANAPOLIS, IN 46202 USA.;	2022-06-24	DIABETES MELLITUS (DM); DIABETIC CARDIOMYOPATHY (DC); HEART; MASS SPECTROMETRY (MS); MURINE	10.1021/pr4004739	ARTICLE	AVGOMES@UCDAVIS.EDU	UC DAVIS RESEARCH FUNDS; AMERICAN HEART ASSOCIATION; ACHIEVEMENT REWARDS FOR COLLEGE SCIENTISTS (ARCS); UCDAVIS/HHMI-IMBS	DIASTOLIC DYSFUNCTION; GLUCOSE-HOMEOSTASIS; CARDIAC EFFICIENCY; STATISTICAL-MODEL; BINDING-PROTEIN; ALPHA; INHIBITION; IDENTIFICATION; CLONING; DISEASE	J. PROTEOME RES.	ENGLISH	1155 16TH ST, NW, WASHINGTON, DC 20036 USA	SEP	14	WASHINGTON	AMER CHEMICAL SOC	2013	GOMES, AV (通讯作者)，UNIV CALIF DAVIS, DEPT NEUROBIOL PHYSIOL & BEHAV, 191 BRIGGS HALL,1 SHIELDS AVE, DAVIS, CA 95616 USA.	BIOCHEMISTRY & MOLECULAR BIOLOGY	1535-3893	23	PROTEOMIC ANALYSIS OF HEARTS FROM AKITA MICE SUGGESTS THAT INCREASES IN SOLUBLE EPOXIDE HYDROLASE AND ANTIOXIDATIVE PROGRAMMING ARE KEY CHANGES IN EARLY STAGES OF DIABETIC CARDIOMYOPATHY	2.3	0.711598
TANSIHMIN;ZHANGYUAN;WANGBING;TANCHRISTINAYR;ZAMMITSTEVENC;WILLIAMSSPENCERJ;KRUMHENRY;KELLYDARRENJ	DIABETIC CARDIOMYOPATHY IS CHARACTERIZED BY EARLY DIASTOLIC DYSFUNCTION AND STRUCTURAL CHANGES, SUCH AS INTERSTITIAL FIBROSIS AND CARDIAC HYPERTROPHY. USING THE REN-2 RAT MODEL, WE SOUGHT TO INVESTIGATE THE EFFECT OF FT23 ON THE STRUCTURAL AND FUNCTIONAL CHANGES ASSOCIATED WITH DIABETIC CARDIOMYOPATHY. HETEROZYGOUS REN-2 RATS WERE RENDERED DIABETIC WITH STREPTOZOTOCIN BY TAIL VEIN INJECTION. RATS…	UNIV MELBOURNE, ST VINCENTS HOSP, DEPT MED, FITZROY, VIC 3065, AUSTRALIA.; MONASH UNIV, DEPT EPIDEMIOL & PREVENT MED, SCH PUBL HLTH & PREVENT MED, CTR CARDIOVASC RES & EDUC THERAPEUT, MELBOURNE, VIC 3004, AUSTRALIA.; FIBROTECH THERAPEUT PTY LTD, MELBOURNE, VIC, AUSTRALIA.; UNIV MELBOURNE, MOL SCI & BIOTECHNOL INST BIO21, SCH CHEM, MELBOURNE, VIC, AUSTRALIA.;	2022-06-24	DIABETIC CARDIOMYOPATHY; DIASTOLIC DYSFUNCTION; FIBROSIS; TRANSFORMING GROWTH FACTOR-SS	10.1111/j.1440-1681.2012.05726.x	ARTICLE	DKELLY@MEDSTV.UNIMELB.EDU.AU	NHMRC [546 272]; JUVENILE DIABETES RESEARCH FOUNDATION INTERNATIONAL POSTDOCTORAL FELLOWSHIP	DIASTOLIC HEART-FAILURE; CARDIAC-HYPERTROPHY; (MREN-2)27 RAT; FOLLOW-UP; DYSFUNCTION; TRANILAST; MACROPHAGES; NEPHROPATHY; PRESSURE	CLIN. EXP. PHARMACOL. PHYSIOL.	ENGLISH	111 RIVER ST, HOBOKEN 07030-5774, NJ USA	AUG	7	HOBOKEN	WILEY-BLACKWELL	2012	KELLY, DJ (通讯作者)，UNIV MELBOURNE, ST VINCENTS HOSP, DEPT MED, LEVEL 4,CLIN SCI BLDG,29 REGENT ST, FITZROY, VIC 3065, AUSTRALIA.	PHARMACOLOGY & PHARMACY; PHYSIOLOGY	0305-1870	13	FT23, AN ORALLY ACTIVE ANTIFIBROTIC COMPOUND, ATTENUATES STRUCTURAL AND FUNCTIONAL ABNORMALITIES IN AN EXPERIMENTAL MODEL OF DIABETIC CARDIOMYOPATHY	1.18	0.348925
ZHANGHUA;XIONGZHOUYI;WANGJIAO;ZHANGSHUANGSHUANG;LEILEI;YANGLI;ZHANGZHEN	CARDIOMYOCYTE APOPTOSIS IS A MAJOR EVENT IN THE PATHOGENESIS OF DIABETIC CARDIOMYOPATHY. CURRENTLY, NO SINGLE EFFECTIVE TREATMENT FOR DIABETIC CARDIOMYOPATHY EXISTS. THE PRESENT STUDY INVESTIGATED WHETHER ADVANCED OXIDATIVE PROTEIN PRODUCTS (AOPPS) HAVE A DETRIMENTAL ROLE IN THE SURVIVAL OF CARDIOMYOCYTES AND IF GLUCAGON-LIKE PEPTIDE-1 (GLP-1) EXERTS A CARDIOPROTECTIVE EFFECT UNDER THESE CIRCUMST…	SOUTHERN MED UNIV, ZHUJIANG HOSP, DEPT ENDOCRINOL, 253 GONGYEDADAO MIDDLE, GUANGZHOU 510282, GUANGDONG, PEOPLES R CHINA.; ZHENGZHOU UNIV, AFFILIATED HOSP 1, DEPT ENDOCRINOL, ZHENGZHOU 450052, HENAN, PEOPLES R CHINA.;	2022-06-24	GLUCAGON-LIKE PEPTIDE-1; CELL APOPTOSIS; ADVANCED OXIDATIVE PROTEIN PRODUCTS; PI3K/AKT/BAD PATHWAY	10.3892/mmr.2015.4724	ARTICLE	403276962@QQ.COM; ZHANGZHEN2742@163.COM	NATIONAL NATURAL SCIENCE FOUNDATION OF CHINA [81270966]; NATURAL SCIENCE FOUNDATION OF GUANGDONG PROVINCE, CHINA [S2012010009494]	GLYCATION END-PRODUCTS; VASCULAR ENDOTHELIAL-CELLS; DIABETIC CARDIOMYOPATHY; CARDIAC-FUNCTION; PODOCYTE APOPTOSIS; REPERFUSION INJURY; RECEPTOR AGONIST; STRESS; DEATH; GLP-1	MOL. MED. REP.	ENGLISH	POB 18179, ATHENS, 116 10, GREECE	FEB	9	ATHENS	SPANDIDOS PUBL LTD	2016	YANG, L; ZHANG, Z (通讯作者)，SOUTHERN MED UNIV, ZHUJIANG HOSP, DEPT ENDOCRINOL, 253 GONGYEDADAO MIDDLE, GUANGZHOU 510282, GUANGDONG, PEOPLES R CHINA.	ONCOLOGY; RESEARCH & EXPERIMENTAL MEDICINE	1791-2997	30	GLUCAGON-LIKE PEPTIDE-1 PROTECTS CARDIOMYOCYTES FROM ADVANCED OXIDATION PROTEIN PRODUCT-INDUCED APOPTOSIS VIA THE PI3K/AKT/BAD SIGNALING PATHWAY	4.29	1.15946
ZHANGLEI;DINGWENYUAN;WANGZHIHAO;TANGMENGXIONG;WANGFENG;LIYA;ZHONGMING;ZHANGYUN;ZHANGWEI	BACKGROUND: TRIMETAZIDINE, AS AN ANTI-ISCHEMIC AND ANTIOXIDANT AGENT, HAS BEEN DEMONSTRATED TO HAVE MANY CARDIO-PROTECTIVE EFFECTS. HOWEVER, WHETHER EARLY ADMINISTRATION OF TRIMETAZIDINE HAS AN EFFECT ON DIABETIC CARDIOMYOPATHY AND THE MECHANISMS UNDERLYING THE EFFECT HAVE NOT YET BEEN ELUCIDATED. METHODS: WE ESTABLISHED A TYPE 2 DCM RAT MODEL BY HIGH-FAT DIET AND LOW-DOSE STREPTOZOTOCIN. RATS WE…	CHINESE MINIST EDUC, KEY LAB CARDIOVASC REMODELING & FUNCT RES, JINAN, PEOPLES R CHINA.; CHINESE MINIST HLTH, STATE & SHANDONG PROV JOINT KEY LAB TRANSLAT CARD, JINAN, PEOPLES R CHINA.; SHANDONG UNIV, QILU HOSP, DEPT CARDIOL, 107 WENHUA WEST RD, JINAN 250012, PEOPLES R CHINA.; SHANDONG UNIV, SHANDONG PROV QIANFOSHAN HOSP, DEPT CARDIOL, JINAN 250012, PEOPLES R CHINA.; SHANDONG UNIV, QILU HOSP, DEP…	2022-06-24	DIABETIC CARDIOMYOPATHY; TRIMETAZIDINE; AUTOPHAGY; MYOCARDIAL FIBROSIS; APOPTOSIS	10.1186/s12967-016-0849-1	ARTICLE	ZHANGWEISDU@GMAIL.COM	NATIONAL BASIC RESEARCH PROGRAM OF CHINA (973 PROGRAM) [2013CB530703]; NATIONAL NATURAL SCIENCE FOUNDATION OF CHINA [91439201, 81100605, 81270352, 81270287, 81300168, 81471036, 81470560, 81570400]; NATURAL SCIENCE FOUNDATION OF SHANDONG PROVINCE [ZR2014HQ037]; SPECIALIZED RESEARCH FUND FOR THE DOCTORAL PROGRAM OF HIGHER EDUCATION [SRFDP 20130131120065]; KEY RESEARCH AND DEVELOPMENT PROGRAM OF SHA…	LEFT-VENTRICULAR FUNCTION; DIET-INDUCED OBESITY; ISCHEMIC CARDIOMYOPATHY; INSULIN-RESISTANCE; METABOLIC SYNDROME; CARDIAC FIBROSIS; HEART-FAILURE; DYSFUNCTION; MYOCARDIUM; MYOTUBES	J. TRANSL. MED.	ENGLISH	236 GRAYS INN RD, FLOOR 6, LONDON WC1X 8HL, ENGLAND	APR 27	12	LONDON	BIOMED CENTRAL LTD	2016	ZHANG, W (通讯作者)，SHANDONG UNIV, QILU HOSP, DEPT CARDIOL, 107 WENHUA WEST RD, JINAN 250012, PEOPLES R CHINA.	RESEARCH & EXPERIMENTAL MEDICINE	1479-5876	47	EARLY ADMINISTRATION OF TRIMETAZIDINE ATTENUATES DIABETIC CARDIOMYOPATHY IN RATS BY ALLEVIATING FIBROSIS, REDUCING APOPTOSIS AND ENHANCING AUTOPHAGY	6.71	1.81649
MOSTAFAFATMA;ABDELMONEIMADEL;ABDULHAMIDMANAL;GALALYSANAAR;MOHAMEDHANAAM	HYPERGLYCEMIA IS ASSOCIATED WITH IMPAIRMENT OF HEART FUNCTION. THE CURRENT STUDY AIMED TO INVESTIGATE THE AMELIORATIVE EFFECT OF POLYDATIN-LOADED CHITOSAN NANOPARTICLES (PD-CSNPS), POLYDATIN (PD) AND METFORMIN (MET) ON DIABETIC CARDIOMYOPATHY IN RATS. RATS DIVIDED INTO SIX GROUPS; NORMAL-CONTROL, DIABETIC-CONTROL, DIABETIC + CSNPS (DIABETIC RATS TREATED WITH 50 MG/KG BLANK CHITOSAN NANOPARTICLES)…	BENI SUEF UNIV, ZOOL DEPT, FAC SCI, HISTOL & CYTOL DIV, BANI SUWAYF, EGYPT.; BENI SUEF UNIV, ZOOL DEPT, FAC SCI, MOL PHYSIOL DIV, SALAH SALEM ST, BANI SUWAYF 62511, EGYPT.; BENI SUEF UNIV, ZOOL DEPT, FAC SCI, GENET & MOL GENET DIV, BANI SUWAYF, EGYPT.;	2022-06-24	DIABETIC CARDIOMYOPATHY; POLYDATIN; POLYDATIN NANOPARTICLES; OXIDATIVE STRESS; HISTOPATHOLOGY; ULTRASTRUCTURE	10.1007/s10735-020-09930-4	ARTICLE	ADEL_MEN2020@YAHOO.COM		NF-KAPPA-B; OXIDATIVE STRESS; UP-REGULATION; IN-VITRO; INFLAMMATION; PROTECTS; INHIBITION; METFORMIN; FIBROSIS; PERSPECTIVES	J. MOL. HISTOL.	ENGLISH	VAN GODEWIJCKSTRAAT 30, 3311 GZ DORDRECHT, NETHERLANDS	APR	18	DORDRECHT	SPRINGER	2021	ABDEL-MONEIM, A (通讯作者)，BENI SUEF UNIV, ZOOL DEPT, FAC SCI, MOL PHYSIOL DIV, SALAH SALEM ST, BANI SUWAYF 62511, EGYPT.	CELL BIOLOGY	1567-2379	5	POLYDATIN AND POLYDATIN-LOADED CHITOSAN NANOPARTICLES ATTENUATE DIABETIC CARDIOMYOPATHY IN RATS	2.5	1.52817
WENYONGJIN;GENGLING;ZHOULIN;PEIXUELIANG;YANGZHIYUAN;DINGZHIWEI	THE AIM OF THIS STUDY IS TO STUDY THE EFFECT OF BETULIN (BE) ON MYOCARDIAL INJURY IN DIABETIC MICE. INSULIN-RELATED INDEXES AND INFLAMMATION-RELATED CYTOKINES ARE DETECTED BY COMMERCIAL KITS. THE MECHANISM OF BE ON DIABETIC MYOCARDIAL INJURY WAS STUDIED BY MODERN MOLECULAR BIOLOGY TECHNIQUES. BE SIGNIFICANTLY IMPROVED GLOCOSE TOLERANCE, REDUCED LIPID ACCUMULATION AND REDUCED THE CONTENT OF INFLAM…	FUWAI CENT CHINA CARDIOVASC HOSP, DEPT CARDIOVASC SURG, 1 FUWAI RD, ZHENGZHOU 450001, HENAN, PEOPLES R CHINA.; HENAN PROV PEOPLES HOSP, DEPT CARDIOVASC SURG, ZHENGZHOU, PEOPLES R CHINA.; ZHENGZHOU CENT HOSP, WARD ORTHOPED & REHABIL, ZHENGZHOU, PEOPLES R CHINA.; ZHENGZHOU UNIV, AFFILIATED HOSP 1, DEPT PHARM, 1 JIANSHE EAST RD, ZHENGZHOU 450052, HENAN, PEOPLES R CHINA.;	2022-06-24	BETULIN; INFLAMMATION; DIABETICS; MYOCARDIAL INJURY	10.1016/j.intimp.2020.106653	ARTICLE	WENYJ3127@126.COM; FCCZHOUL@ZZU.EDU.CN		NLRP3 INFLAMMASOME; OXIDATIVE STRESS; HMGB1; LIVER; ACTIVATION; ATORVASTATIN; OBESITY; INJURY; CELLS	INT. IMMUNOPHARMACOL.	ENGLISH	RADARWEG 29, 1043 NX AMSTERDAM, NETHERLANDS	AUG	8	AMSTERDAM	ELSEVIER	2020	WEN, YJ (通讯作者)，FUWAI CENT CHINA CARDIOVASC HOSP, DEPT CARDIOVASC SURG, 1 FUWAI RD, ZHENGZHOU 450001, HENAN, PEOPLES R CHINA.; ZHOU, L (通讯作者)，ZHENGZHOU UNIV, AFFILIATED HOSP 1, DEPT PHARM, 1 JIANSHE EAST RD, ZHENGZHOU 450052, HENAN, PEOPLES R CHINA.	IMMUNOLOGY; PHARMACOLOGY & PHARMACY	1567-5769	8	BETULIN ALLEVIATES ON MYOCARDIAL INFLAMMATION IN DIABETES MICE VIA REGULATING SITI1/NLRP3/NF-KAPPA B PATHWAY	2.67	0.774789
LAKSHMANANARUNPRASATH;HARIMAMEILEI;SUKUMARANVIJAYAKUMAR;SOETIKNOVIVIAN;THANDAVARAYANRAJARAJANAMIRTHALINGAM;SUZUKIKENJI;KODAMAMAKOTO;NAGATAMASAKI;TAKAGIRITSUO;WATANABEKENICHI	THERE ARE EVIDENCES THAT THE ACTIVATION OF AMPK IS PLAYING PIVOTAL ROLE IN THE LIPID AND GLUCOSE METABOLISM. IT HAS BEEN REPORTED THAT BOTH THE AMPK AND ANGIOTENSIN-II ACTS AS A NEGATIVE REGULATOR FOR EACH PROTEIN. IT HAS BEEN WELL PROVEN THAT THE MAPK CASCADE COULD BE MODULATED BY THE PRESENCE OF ANGIOTENSIN-II. MOREOVER, STUDIES WERE SHOWN THAT P38 MAPK STIMULATES GLUCOSE UPTAKE THROUGH THE AMP…	NIIGATA UNIV PHARM & APPL LIFE SCI, FAC PHARMACEUT SCI, DEPT CLIN PHARMACOL, AKIHA KU, NIIGATA 9568603, JAPAN.; NIIGATA UNIV PHARM & APPL LIFE SCI, DEPT FUNCT & ANALYT FOOD SCI, NIIGATA 9568603, JAPAN.; NIIGATA UNIV, DEPT GASTROENTEROL & HEPATOL, GRAD SCH MED & DENT SCI, NIIGATA 9518510, JAPAN.; NIIGATA UNIV, DEPT INTERNAL MED 1, GRAD SCH MED & DENT SCI, NIIGATA 9518510, JAPAN.; NIIGATA UNIV, DEP…	2022-06-24	SPONTANEOUS DIABETIC TORII; DIABETIC CARDIOMYOPATHY; AMPK; AT-1R; MAPK	10.1016/j.bcp.2011.11.018	ARTICLE	WATANABE@NUPALS.AC.JP	MINISTRY OF EDUCATION, CULTURE, SPORTS AND TECHNOLOGY OF JAPAN; PROMOTION AND MUTUAL AID CORPORATION FOR PRIVATE SCHOOLS, JAPAN	ACTIVATED PROTEIN-KINASE; ANGIOTENSIN-II; HEART-FAILURE; SIGNAL-TRANSDUCTION; GLUCOSE-UPTAKE; CELL-DEATH; FATTY-ACID; AMPK; STRESS; MAPK	BIOCHEM. PHARMACOL.	ENGLISH	THE BOULEVARD, LANGFORD LANE, KIDLINGTON, OXFORD OX5 1GB, ENGLAND	MAR 1	8	OXFORD	PERGAMON-ELSEVIER SCIENCE LTD	2012	WATANABE, K (通讯作者)，NIIGATA UNIV PHARM & APPL LIFE SCI, FAC PHARMACEUT SCI, DEPT CLIN PHARMACOL, AKIHA KU, 265-1 HIGASHIJIMA, NIIGATA 9568603, JAPAN.	PHARMACOLOGY & PHARMACY	0006-2952	35	MODULATION OF AT-1R/AMPK-MAPK CASCADE PLAYS CRUCIAL ROLE FOR THE PATHOGENESIS OF DIABETIC CARDIOMYOPATHY IN TRANSGENIC TYPE 2 DIABETIC (SPONTANEOUS DIABETIC TONI) RATS	3.18	0.939413
KUWABARAYASUHIDE;HORIETAKAHIRO;BABAOSAMU;WATANABESHIN;NISHIGAMASATAKA;USAMISHUNSUKE;IZUHARAMASAYASU;NAKAOTETSUSHI;NISHINOTOMOHIRO;OTSUKINYA;KITATORU;KIMURATAKESHI;ONOKOH	RATIONALE: IN SOME PATIENTS WITH TYPE 2 DIABETES MELLITUS (DM) WITHOUT HYPERTENSION, CARDIAC HYPERTROPHY AND ATTENUATED CARDIAC FUNCTION ARE OBSERVED, AND THIS INSULT IS TERMED DIABETIC CARDIOMYOPATHY. TO DATE, MICRORNA (MIRNAS OR MIR) FUNCTIONS IN DIABETIC CARDIOMYOPATHY REMAIN TO BE ELUCIDATED. OBJECTIVE: TO CLARIFY THE FUNCTIONS OF MIRNAS INVOLVED IN DIABETIC CARDIOMYOPATHY CAUSED BY TYPE 2 DM…	KYOTO UNIV, GRAD SCH MED, DEPT CARDIOVASC MED, KYOTO 6068507, JAPAN.; KINGS COLL LONDON, JAMES BLACK CTR, CARDIOVASC DIV, LONDON, ENGLAND.; KOBE CITY MED CTR GEN HOSP, DEPT CARDIOVASC MED, KOBE, HYOGO, JAPAN.;	2022-06-24	AMP-ACTIVATED PROTEIN KINASE; CARDIOMEGALY; MICRORNAS; TYPE 2 DIABETES MELLITUS	10.1161/CIRCRESAHA.116.304707	ARTICLE	KOHONO@KUHP.KYOTO-U.AC.JP	MINISTRY OF EDUCATION, CULTURE, SPORTS, SCIENCE AND TECHNOLOGY; JAPAN SOCIETY FOR THE PROMOTION OF SCIENCE KAKENHI GRANT [25293182, 20390255, 24790753, 24890094, 24116512, 23390211]	ACTIVATED PROTEIN-KINASE; HEART; CARDIOMYOPATHY; OBESITY; CARDIOMYOCYTES; ASSOCIATION; METABOLISM; EXPRESSION; TOXICITY; CANCER	CIRC.RES.	ENGLISH	TWO COMMERCE SQ, 2001 MARKET ST, PHILADELPHIA, PA 19103 USA	JAN 16	39	PHILADELPHIA	LIPPINCOTT WILLIAMS & WILKINS	2015	ONO, K (通讯作者)，KYOTO UNIV, GRAD SCH MED, DEPT CARDIOVASC MED, SAKYO KU, 54 SHOGOIN KAWAHARA CHO, KYOTO 6068507, JAPAN.	CARDIOVASCULAR SYSTEM & CARDIOLOGY; HEMATOLOGY	0009-7330	135	MICRORNA-451 EXACERBATES LIPOTOXICITY IN CARDIAC MYOCYTES AND HIGH-FAT DIET-INDUCED CARDIAC HYPERTROPHY IN MICE THROUGH SUPPRESSION OF THE LKB1/AMPK PATHWAY	16.88	4.21715
WANGSHAWNYONGSHUN;ZHUSIYU;WUJIAN;ZHANGMAOMAO;XUYOUSHENG;XUWEI;CUIJINJIN;YUBO;CAOWEI;LIUJINGJIN	DIABETIC CARDIOMYOPATHY (DCM) IS A MAJOR CAUSE OF MORBIDITY AND MORTALITY IN DIABETIC PATIENTS. REACTIVE OXYGEN SPECIES (ROS) PRODUCED BY OXIDATIVE STRESS PLAY AN IMPORTANT ROLE IN THE DEVELOPMENT OF DCM. DCM INVOLVES ABNORMAL ENERGY METABOLISM, THEREBY REDUCING ENERGY PRODUCTION. EXERCISE HAS BEEN REPORTED TO BE EFFECTIVE IN PROTECTING THE HEART AGAINST ROS ACCUMULATION DURING THE DEVELOPMENT OF…	HARBIN MED UNIV, AFFILIATED HOSP 2, DEPT CARDIOL, HARBIN 150086, HEILONGJIANG, PEOPLES R CHINA.; EDUC MINIST MYOCARDIAL ISCHEMIA MECH & TREATMENT, KEY LABS, HARBIN 150086, HEILONGJIANG, PEOPLES R CHINA.; UNIV HONG KONG, DEPT BIOMED SCI, POKFULAM, HONG KONG, PEOPLES R CHINA.; SUN YAT SEN UNIV, DEPT MED IMAGING, COLLABORAT INNOVAT CTR CANC MED, STATE KEY LAB ONCOL SOUTH CHINA,CANC CTR, GUANGZHOU 51…	2022-06-24	DIABETIC CARDIOMYOPATHY; EXERCISE; MITOCHONDRIAL DYSFUNCTION; ENERGY METABOLISM; PGC-1 ALPHA	10.1007/s00109-019-01861-2	ARTICLE	CAOWEI3442@126.COM; JINGJINL@HKU.HK	NATIONAL NATURAL SCIENCE FOUNDATION [81800269, 81800362, 81670373, 81670459]; NATIONAL KEY R&D PROGRAM OF CHINA [2016YFC1301100]; YOUNG INNOVATIVE TALENTS TRAINING PLAN OF GENERAL UNDERGRADUATE COLLEGES AND UNIVERSITIES OF HEILONGJIANG PROVINCE [UNPYSCT-2018074]	OXIDATIVE-PHOSPHORYLATION; DIASTOLIC FUNCTION; METABOLISM; AMPK; METALLOTHIONEIN; OVEREXPRESSION; EXPRESSION; GLUCOSE; HEART; SUPPRESSION	J. MOL. MED.	ENGLISH	TIERGARTENSTRASSE 17, D-69121 HEIDELBERG, GERMANY	FEB	17	HEIDELBERG	SPRINGER HEIDELBERG	2020	CAO, W; LIU, JJ (通讯作者)，HARBIN MED UNIV, AFFILIATED HOSP 2, DEPT CARDIOL, HARBIN 150086, HEILONGJIANG, PEOPLES R CHINA.; CAO, W; LIU, JJ (通讯作者)，EDUC MINIST MYOCARDIAL ISCHEMIA MECH & TREATMENT, KEY LABS, HARBIN 150086, HEILONGJIANG, PEOPLES R CHINA.; LIU, JJ (通讯作者)，UNIV HONG KONG, DEPT ANESTHESIOL, POKFULAM, HONG KONG, PEOPLES R CHINA.	GENETICS & HEREDITY; RESEARCH & EXPERIMENTAL MEDICINE	0946-2716	13	EXERCISE ENHANCES CARDIAC FUNCTION BY IMPROVING MITOCHONDRIAL DYSFUNCTION AND MAINTAINING ENERGY HOMOEOSTASIS IN THE DEVELOPMENT OF DIABETIC CARDIOMYOPATHY	4.33	1.25903
ZHANGMINGJUN;WANGXUYANG;LIUMING;LIUDIAN;PANJINYU;TIANJINGJING;JINTAO;XUYUNFAN;ANFENGSHUANG	BACKGROUND PLECKSTRIN HOMOLOGY (PH) DOMAIN LEUCINE-RICH REPEAT PROTEIN PHOSPHATASE 1 (PHLPP1) IS A KIND OF SERINE/THREONINE PHOSPHATASE, WHOSE DYSREGULATION IS ACCOMPANIED WITH NUMEROUS HUMAN DISEASES. HOWEVER, ITS ROLE IN DIABETIC CARDIOMYOPATHY REMAINS UNCLEAR. WE EXPLORED THE UNDERLYING FUNCTION AND MECHANISM OF PHLPP1 IN DIABETIC CARDIOMYOPATHY (DCM). METHOD IN VIVO, TYPE 1 DIABETIC RATS WERE…	CHINESE NATL HLTH COMMISS, CHINESE MINIST EDUC, DEPT CARDIOL, KEY LAB CARDIOVASC REMODELING & FUNCT RES, JINAN, PEOPLES R CHINA.; SHANDONG UNIV, QILU HOSP, CHINESE ACAD MED SCI, STATE & SHANDONG PROV JOINT KEY LAB TRANSLAT CARD, JINAN, PEOPLES R CHINA.; SHANDONG FIRST MED UNIV, DEPT CARDIOL, SHANDONG PROV QIANFOSHAN HOSP, JINAN, PEOPLES R CHINA.; SICHUAN UNIV, COLL LIFE SCI, CHENGDU, PEOPLES R CH…	2022-06-24	APOPTOSIS; DIABETIC CARDIOMYOPATHY; FIBROSIS; PHLPP1; PI3K; AKT; MTOR SIGNAL	10.1111/jcmm.15123	ARTICLE	FENGSHUANG.AN@HOTMAIL.COM	NATIONAL NATURAL SCIENCE FOUNDATION OF CHINA [81670325, 81970368]; KEY RESEARCH AND DEVELOPMENT PROJECT OF SHANDONG PROVENCE [2019GSF108124]	DIASTOLIC DYSFUNCTION; OXIDATIVE STRESS; MECHANISMS; PHOSPHATASE; AKT; PATHOGENESIS; CONTRIBUTES; APOPTOSIS; PROTECTS; FIBROSIS	J. CELL. MOL. MED.	ENGLISH	111 RIVER ST, HOBOKEN 07030-5774, NJ USA	APR	12	HOBOKEN	WILEY	2020	AN, FS (通讯作者)，CHINESE NATL HLTH COMMISS, CHINESE MINIST EDUC, DEPT CARDIOL, KEY LAB CARDIOVASC REMODELING & FUNCT RES, JINAN, PEOPLES R CHINA.; AN, FS (通讯作者)，SHANDONG UNIV, QILU HOSP, CHINESE ACAD MED SCI, STATE & SHANDONG PROV JOINT KEY LAB TRANSLAT CARD, JINAN, PEOPLES R CHINA.	CELL BIOLOGY; RESEARCH & EXPERIMENTAL MEDICINE	1582-1838	8	INHIBITION OF PHLPP1 AMELIORATES CARDIAC DYSFUNCTION VIA ACTIVATION OF THE PI3K/AKT/MTOR SIGNALLING PATHWAY IN DIABETIC CARDIOMYOPATHY	2.67	0.774789
ZHOUYINGCHAO;XIAOHONG;WUJIANFEI;ZHALINGFENG;ZHOUMENGCHEN;LIQIANQIAN;WANGMENGRU;SHISHUMEI;LIYANZE;LYULIANGKUN;WANGQING;TUXIN;LUQIULUN	BACKGROUND/AIMS: DIABETES MELLITUS (DM) HAS BEEN DEMONSTRATED TO HAVE A STRONG ASSOCIATION WITH HEART FAILURE. CONVENTIONAL ECHOCARDIOGRAPHIC ANALYSIS CANNOT SENSITIVELY MONITOR CARDIAC DYSFUNCTION IN TYPE I DIABETIC AKITA HEARTS, BUT THE PHENOTYPE OF HEART FAILURE IS OBSERVED IN MOLECULAR LEVELS DURING THE EARLY STAGES. METHODS: MALE AKITA (INS2(WT/C96Y)) MICE WERE MONITORED WITH ECHOCARDIOGRAPH…	HUAZHONG UNIV SCI & TECHNOL, COLL LIFE SCI & TECHNOL, MINIST EDUC, KEY LAB MOL BIOPHYS, WUHAN, HUBEI, PEOPLES R CHINA.; HUAZHONG UNIV SCI & TECHNOL, CTR HUMAN GENOME RES, WUHAN, HUBEI, PEOPLES R CHINA.; WUHAN UNIV, RENMIN HOSP, WUHAN, HUBEI, PEOPLES R CHINA.; TONGJI MED COLL, UNION HOSP, WUHAN, HUBEI, PEOPLES R CHINA.; 3PM WUHAN, WUHAN, HUBEI, PEOPLES R CHINA.;	2022-06-24	SPECKLE-TRACKING BASED STRAIN IMAGING; DIABETIC CARDIOMYOPATHY; CARDIAC DEFORMATION	10.1159/000487690	ARTICLE	XTU@HUST.EDU.CN; AARON.QL.LU@GMAIL.COM	NATIONAL BASIC RESEARCH PROGRAM OF CHINA (973 PROGRAM) [2013CB531103]; NATIONAL NATURAL SCIENCE FOUNDATION OF CHINA [91439109, 81270163]; PROGRAM FOR NEW CENTURY EXCELLENT TALENTS AT THE UNIVERSITY OF CHINA [NCET-11-0181]	CONGESTIVE-HEART-FAILURE; DIASTOLIC DYSFUNCTION; ANIMAL-MODELS; OVEREXPRESSION; MELLITUS	CELL. PHYSIOL. BIOCHEM.	ENGLISH	ALLSCHWILERSTRASSE 10, CH-4009 BASEL, SWITZERLAND		10	BASEL	KARGER	2018	TU, X; LU, QL (通讯作者)，HUAZHONG UNIV SCI & TECHNOL, KEY LAB MOL BIOPHYS, MINIST EDUC, COLL LIFE SCI & TECHNOL,CTR HUMAN GENOME RES, WUHAN, HUBEI, PEOPLES R CHINA.	CELL BIOLOGY; PHYSIOLOGY	1015-8987	12	TYPE I DIABETIC AKITA MOUSE MODEL IS CHARACTERIZED BY ABNORMAL CARDIAC DEFORMATION DURING EARLY STAGES OF DIABETIC CARDIOMYOPATHY WITH SPECKLEP-TRACKING BASED STRAIN IMAGING	2.4	0.534528
ZHANGNING;YANGZHENG;XIANGSHIZHAO;JINYAGE;WEIWENYING;BIANZHOUYAN;DENGWEI;TANGQIZHU	DIABETIC CARDIOMYOPATHY, CHARACTERIZED BY THE PRESENCE OF DIASTOLIC AND/OR SYSTOLIC MYOCARDIAL DYSFUNCTION, IS ONE OF THE MAJOR CAUSES OF HEART FAILURE. NOBILETIN, WHICH IS EXTRACTED FROM THE FRUIT PEEL OF CITRUS, IS REPORTED TO POSSESS ANTI-INFLAMMATORY, ANTI-OXIDATIVE, AND HYPOLIPIDEMIC PROPERTIES. THE PURPOSE OF THIS STUDY WAS TO INVESTIGATE WHETHER NOBILETIN EXERTS THE THERAPEUTIC EFFECT ON S…	WUHAN UNIV, RENMIN HOSP, DEPT CARDIOL, JIEFANG RD 238, WUHAN 430060, PEOPLES R CHINA.; WUHAN UNIV, CARDIOVASC RES INST, WUHAN 430060, PEOPLES R CHINA.;	2022-06-24	NOBILETIN; DIABETIC CARDIOMYOPATHY; STREPTOZOTOCIN; OXIDATIVE STRESS; INFLAMMATION	10.1007/s11010-016-2716-z	ARTICLE	QZTANG@WHU.EDU.CN	NATIONAL NATURAL SCIENCE FOUNDATION OF CHINA [81470516]; NATURAL SCIENCE FOUNDATION OF HUBEI PROVINCE, CHINA [2014CFB738]	CELL-DEATH; KAPPA-B; FIBROSIS; MITOCHONDRIAL; PATHOGENESIS; ANTIOXIDANT; MECHANISMS; APOPTOSIS; HEART; RATS	MOL. CELL. BIOCHEM.	ENGLISH	VAN GODEWIJCKSTRAAT 30, 3311 GZ DORDRECHT, NETHERLANDS	JUN	10	DORDRECHT	SPRINGER	2016	TANG, QZ (通讯作者)，WUHAN UNIV, RENMIN HOSP, DEPT CARDIOL, JIEFANG RD 238, WUHAN 430060, PEOPLES R CHINA.; TANG, QZ (通讯作者)，WUHAN UNIV, CARDIOVASC RES INST, WUHAN 430060, PEOPLES R CHINA.	CELL BIOLOGY	0300-8177	59	NOBILETIN ATTENUATES CARDIAC DYSFUNCTION, OXIDATIVE STRESS, AND INFLAMMATORY IN STREPTOZOTOCIN: INDUCED DIABETIC CARDIOMYOPATHY	8.43	2.28027
SHAIKFAHIMUDDIN;SHARMAANILKUMAR;AHMEDSYEDMUSTHAK	AT PRESENT IMAGE PROCESSING METHODS HOLD A NOTEWORTHY POSITION IN UNRAVELLING VARIOUS MEDICAL IMAGING CHALLENGES. THE HIGH RISK DISORDERS SUCH AS DIABETIC CARDIOMYOPATHY AND DIABETIC RETINOPATHY ARE CONSIDERED AS APPLICATIONS FOR PROPOSED METHOD. THE DICTUM OF THIS PAPER IS ON OBSERVING ENHANCEMENT AND SEGMENTATION OF THE CROSS SECTIONAL VIEW OF A BLOOD CAPILLARY OF A RIGHT CORONARY ARTERY IMAGE …	SUNRISE UNIV, ELECT & COMMUN ENGN, ALWAR, RAJASTHAN, INDIA.; INST ENGN & TECHNOL, ALWAR, RAJASTHAN, INDIA.; SREC, DEPT ECE, WARANGAL, TELANGANA STATE, INDIA.;	2022-06-24	IMAGE; SEGMENTATION; ARTERY; MORPHOLOGICAL; WATERSHED	10.1186/s40064-016-2152-2	ARTICLE	FAHIMUDDIN.SHAIK.IN@IEEE.ORG	SUNRISE UNIVERSITY-ALWAR, RAJASTHAN		SPRINGERPLUS	ENGLISH	GEWERBESTRASSE 11, CHAM, CH-6330, SWITZERLAND	APR 23	17	CHAM	SPRINGER INTERNATIONAL PUBLISHING AG	2016	SHAIK, F (通讯作者)，SUNRISE UNIV, ELECT & COMMUN ENGN, ALWAR, RAJASTHAN, INDIA.	SCIENCE & TECHNOLOGY - OTHER TOPICS	2193-1801	1	HYBRID MODEL FOR ANALYSIS OF ABNORMALITIES IN DIABETIC CARDIOMYOPATHY AND DIABETIC RETINOPATHY RELATED IMAGES	0.14	0.0386487
KOSHUNYAO;LINIHSUAN;SHIEHTZONGMING;KOHSINAN;CHENHONGI;CHITZONGCHERNG;CHANGSHUSHING;HSUYICHIANG	DIABETIC CARDIOMYOPATHY HAS BEEN SHOWN TO PROMOTE HYPERTROPHY, LEADING TO HEART FAILURE. RECENT STUDIES HAVE REPORTED A CORRELATION BETWEEN DIABETIC CARDIOMYOPATHY AND OXIDATIVE STRESS, SUGGESTING THAT THE ACCUMULATION OF ADVANCED GLYCATION END PRODUCTS (AGES) INDUCES THE PRODUCTION OF REACTIVE OXYGEN SPECIES (ROS). IN A CLINICAL SETTING, AGES HAVE BEEN SHOWN TO INCREASE THE RISK OF CARDIOVASCULA…	CHANG JUNG CHRISTIAN UNIV, INNOVATE RES CTR MED, COLL HLTH SCI, DEPT BIOSCI & TECHNOL,GRAD INST MED SCI, TAINAN, TAIWAN.; CHANG JUNG CHRISTIAN UNIV, INNOVATE RES CTR MED, COLL HLTH SCI, GRAD INST MED SCI, TAINAN, TAIWAN.; CHINA MED UNIV, DEPT DENT HYG, TAICHUNG, TAIWAN.; NATL YANG MING UNIV, INST NEUROSCI, TAIPEI 112, TAIWAN.;	2022-06-24	CELL HYPERTROPHY; GLYCERALDEHYDE-DERIVED AGES; MEK/ERK PHOSPHORYLATION	10.1007/s12013-012-9501-8	ARTICLE	SYKO@MAIL.CJCU.EDU.TW; JENWAY@MAIL.CJCU.EDU.TW		GLYCATION END-PRODUCTS; DIABETIC CARDIOMYOPATHY; OXIDATIVE STRESS; HEART-FAILURE; SERUM-LEVELS; RECEPTOR RAGE; ACCUMULATION; ENDPRODUCTS; METALLOTHIONEIN; COMPLICATIONS	CELL BIOCHEM. BIOPHYS.	ENGLISH	999 RIVERVIEW DRIVE SUITE 208, TOTOWA, NJ 07512 USA	JUL	8	TOTOWA	HUMANA PRESS INC	2013	KO, SY (通讯作者)，CHANG JUNG CHRISTIAN UNIV, INNOVATE RES CTR MED, COLL HLTH SCI, DEPT BIOSCI & TECHNOL,GRAD INST MED SCI, 396 CHANG JUNG RD,SEC 1, TAINAN, TAIWAN.	BIOCHEMISTRY & MOLECULAR BIOLOGY; BIOPHYSICS; CELL BIOLOGY	1085-9195	18	CELL HYPERTROPHY AND MEK/ERK PHOSPHORYLATION ARE REGULATED BY GLYCERALDEHYDE-DERIVED AGES IN CARDIOMYOCYTE H9C2 CELLS	1.8	0.556903
PIWENXIA;FENGXIAOPENG;YELIHONG;CAIBAOCHANG	CORNUS OFFICINALIS AND DIOSCOREA OPPOSITA ARE TWO TRADITIONAL CHINESE MEDICINES WIDELY USED IN CHINA FOR TREATING DIABETES MELLITUS AND ITS COMPLICATIONS, SUCH AS DIABETIC CARDIOMYOPATHY. MORRONISIDE (MOR) OF CORNUS OFFICINALIS AND DIOSGENIN (DIO) OF DIOSCOREA OPPOSITA FORMED AN INNOVATIVE FORMULA NAMED M + D. THE AIMS OF THE PRESENT STUDY WERE TO INVESTIGATE MYOCARDIAL PROTECTIVE EFFECT OF M + D…	NANJING UNIV CHINESE MED, COLL PHARM, STATE KEY LAB CULTIVAT BASE TCM QUAL & EFFICACY, NANJING 210023, JIANGSU, PEOPLES R CHINA.;	2022-06-24	MORRONISIDE; DIOSGENIN; CARDIOMYOCYTES; DIABETIC CARDIOMYOPATHY; BCL-2/BAX/CASPASE-3 SIGNALING PATHWAY	10.3390/molecules22010163	ARTICLE	PIWENXIA@126.COM; FXPEN@SINA.COM; COCOLIHONGYE@126.COM; BCCAI@126.COM	NATIONAL NATURE SCIENCE FOUNDATION OF CHINA [81274056]; PRIORITY ACADEMIC PROGRAM DEVELOPMENT OF JIANGSU HIGHER EDUCATION INSTITUTIONS [DE63063683]	DIOSCOREA-PSEUDOJAPONICA YAMAMOTO; TRADITIONAL CHINESE MEDICINE; GLYCATION END-PRODUCTS; OXIDATIVE STRESS; DIABETIC CARDIOMYOPATHY; STEROIDAL SAPONINS; IRIDOID GLYCOSIDE; IN-VITRO; CELLS; RATS	MOLECULES	ENGLISH	ST ALBAN-ANLAGE 66, CH-4052 BASEL, SWITZERLAND	JAN	11	BASEL	MDPI AG	2017	PI, WX (通讯作者)，NANJING UNIV CHINESE MED, COLL PHARM, STATE KEY LAB CULTIVAT BASE TCM QUAL & EFFICACY, NANJING 210023, JIANGSU, PEOPLES R CHINA.	BIOCHEMISTRY & MOLECULAR BIOLOGY; CHEMISTRY	1420-3049	23	COMBINATION OF MORRONISIDE AND DIOSGENIN PREVENTS HIGH GLUCOSE-INDUCED CARDIOMYOCYTES APOPTOSIS	3.83	0.854214
MANJARREZGUTIERREZGABRIEL;HERNANDEZCHAVEZVICTOR;NERIGOMEZTERESA;BOYZOMONTESDEOCAALFONSO;ANTONIOMONDRAGONHERRERAJOSE;HERNANDEZRODRIGUEZJORGE	BACKGROUND: DIABETIC CARDIOMYOPATHY OCCURS IN BOTH TYPE 1 AND TYPE 2 DIABETES MELLITUS. HYPERGLYCEMIA AND ASSOCIATED METABOLIC CHANGES PARTICIPATE IN THE PATHOGENESIS OF THIS DISEASE. OBJECTIVE: TO CHARACTERIZE VARIOUS PATHOLOGICAL CHANGES OCCURRING DURING THE DEVELOPMENT OF DIABETIC CARDIOMYOPATHY IN RATS. METHODS: DIABETIC RATS WERE USED FOR STREPTOZOTOCIN (STZ) ADMINISTRATION. AT 7, 14, 21 AND…	INST MEXICANO SEGURO SOCIAL, CTR MED NACL SIGLO 21, UNIDAD INVEST BIOMOL, MEXICO CITY, DF, MEXICO.; HOSP CARDIOL, CTR MED NACL SIGLO 21, INST MEXICANO SEGURO SOC, DEPT PATOL, MEXICO CITY, DF, MEXICO.; CTR INVEST ESTUDIOS AVANZADOS, INST POLITECN NACL, DEPT FISIOL BIOFIS NEUROCIENCIAS, MEXICO CITY, DF, MEXICO.;	2022-06-24	CARDIOMYOPATHY; DIABETES MELLITUS; CARDIAC SINUSOIDS; COLLAGEN		ARTICLE		INSTITUTO MEXICANO DEL SEGURO SOCIAL [FIS/IMSS/PROT/G09/7755]	BRAIN-SEROTONIN SYNTHESIS; CELL-DEATH; MELLITUS; METALLOTHIONEIN; SUPPRESSION; PREVENTION; METABOLISM; TUBULIN; HEART	CIR. CIR.	ENGLISH	CENTRO MED NAC SIGLO XXI, EDIFICIO BLOQUE B, SOTANO, AVE CUAUHTEMOC NO 330, MEXICO D G, 06700, MEXICO	JAN-FEB	8	MEXICO D G	MEXICAN ACAD SURGERY	2014	MANJARREZ-GUTIERREZ, G (通讯作者)，HOSP CARDIOL, CTR MED NACL SIGLO 21, UNIDAD INVEST BIOMOL, AV CUAUHTEMOC 330, MEXICO CITY 06720, DF, MEXICO.	SURGERY	0009-7411	3	ANATOMOPATHOLOGICAL FINDINGS DURING DEVELOPMENT OF DIABETIC CARDIOMYOPATHY IN RATS	0.33	0.0859375
ZHANGMINGMING;WANGSHANJIE;CHENGZHENG;XIONGZHENYU;LVJIANJUN;YANGZHI;LITIAN;JIANGSHUAI;GUJING;SUNDONGDONG;FANYANHONG	BACKGROUND: DIABETIC CARDIOMYOPATHY IS IDENTIFIED AS CARDIAC VENTRICULAR DYSFUNCTION INDUCED BY AN INSULIN SHORTAGE IN DIABETIC PATIENTS. OUR PREVIOUS STUDIES HAVE SHOWN THAT POLYDATIN (PD) ALLEVIATES CARDIAC DYSFUNCTION AFTER MYOCARDIAL INFARCTION (MI) INJURY. NEVERTHELESS, THE MECHANISM BY WHICH PD REGULATES DIABETIC CARDIOMYOPATHY HAS NOT BEEN REPORTED. METHODS: IN THIS STUDY, WE DEMONSTRATED …	FOURTH MIL MED UNIV, XIJING HOSP, DEPT CARDIOL, 127 WEST CHANGLE RD, XIAN 710032, SHAANXI, PEOPLES R CHINA.; FOURTH MIL MED UNIV, TANGDU HOSP, DEPT CARDIOL, XIAN, SHAANXI, PEOPLES R CHINA.; FOURTH MIL MED UNIV, SCH BASIC MED SCI, XIAN, SHAANXI, PEOPLES R CHINA.;	2022-06-24	POLYDATIN; PD; DIABETES; DM; AUTOPHAGY; SIRT3; MITOCHONDRIA	10.1016/j.bbrc.2017.09.151	ARTICLE	WINTERSUN3@GMAIL.COM; FANYHL@FMMU.EDU.CN	NATIONAL NATURAL SCIENCE FOUNDATION OF CHINA [81770224, 81570318, 81570361, 81670204]	AUTOPHAGY PROTECTS; INJURY; CARDIOMYOCYTES; NEUROTOXICITY; CONTRIBUTES; APOPTOSIS; PATHWAY	BIOCHEM. BIOPHYS. RES. COMMUN.	ENGLISH	525 B ST, STE 1900, SAN DIEGO, CA 92101-4495 USA	NOV 25	8	SAN DIEGO	ACADEMIC PRESS INC ELSEVIER SCIENCE	2017	SUN, DD; FAN, YH (通讯作者)，FOURTH MIL MED UNIV, XIJING HOSP, DEPT CARDIOL, 127 WEST CHANGLE RD, XIAN 710032, SHAANXI, PEOPLES R CHINA.	BIOCHEMISTRY & MOLECULAR BIOLOGY; BIOPHYSICS	0006-291X	20	POLYDATIN AMELIORATES DIABETIC CARDIOMYOPATHY VIA SIRT3 ACTIVATION	3.33	0.742795
LEEHSIAOLIN;HEESIOWWEY;HSUANCHINFENG;YANGWENJIN;HUANGJINGYONG;LINYALING;HSUCHIHNENG;HWANGJUEYJEN;CHENSHIAUMEI;DINGZHIZHONG;LEETUNGYUAN;LINYUCHIAO;TSAIFENGCHIAO;SUWEILUN;CHUEHLIYUN;HSIEHMENGLUN;CHENCHEHONG;MOCHLYROSENDARIA;CHANGYICHENG;CHUANGLEEMING	DIABETES MELLITUS HAS REACHED EPIDEMIC PROPORTION WORLDWIDE. ONE OF THE DIABETIC COMPLICATIONS IS CARDIOMYOPATHY, CHARACTERIZED BY EARLY LEFT VENTRICULAR (LV) DIASTOLIC DYSFUNCTION, FOLLOWED BY DEVELOPMENT OF SYSTOLIC DYSFUNCTION AND VENTRICULAR DILATION AT A LATE STAGE. THE PATHOGENESIS IS MULTIFACTORIAL, AND THERE IS NO EFFECTIVE TREATMENT YET. IN RECENT YEARS, 4-HYDROXY-2-NONENAL (4-HNE), A TO…	NATL TAIWAN UNIV HOSP, DEPT INTERNAL MED, TAIPEI 100225, TAIWAN.; E DA HOSP, DEPT INTERNAL MED, DIV CARDIOL, KAOHSIUNG 824410, TAIWAN.; E DA DACHANG HOSP, DEPT INTERNAL MED, DIV CARDIOL, KAOHSIUNG 82445, TAIWAN.; I SHOU UNIV, SCH MED, COLL MED, KAOHSIUNG 840203, TAIWAN.; FORESEE PHARMACEUT CO LTD, TAIPEI 11560, TAIWAN.; NATL TAIWAN UNIV HOSP, DEPT INTERNAL MED, YUNLIN BRANCH, YUNLIN 64041, TAIWAN…	2022-06-24	DIABETIC CARDIOMYOPATHY; 4-HYDROXY-2-NONENAL; MITOCHONDRIAL ALDEHYDE DEHYDROGENASE 2; AD-9308	10.3390/antiox10030450	ARTICLE	LEEHSIAOLIN@NTU.EDU.TW; D91448003@NTU.EDU.TW; CALVIN34@ISU.EDU.TW; WENJIN.YANG@FORESEEPHARMA.COM; JINGYONGHUANG@NTU.EDU.TW; S920449@YAHOO.COM.TW; Y00677@MS1.YLH.GOV.TW; Y00677@MS1.YLH.GOV.TW; SMCS7133@NTU.EDU.TW; R07455006@NTU.EDU.TW; R08455003@NTU.EDU.TW; D05443004@NTU.EDU.TW; TSAIFC@NTU.EDU.TW; WEILUNSU0310@NTU.EDU.TW; R09455005@NTU.EDU.TW; R04455002@NTU.EDU.TW; CHEHONG@STANFORD.EDU; MOCHLY@STA…	MINISTRY OF SCIENCE AND TECHNOLOGY OF TAIWAN [MOST 105-2314-B-002-105-MY3]; NATIONAL TAIWAN UNIVERSITY HOSPITAL YUNLIN BRANCH [NTUHYL109.S013, NTUHYL107.S004]; DIABETES ASSOCIATION OF TAIWAN	ALDEHYDE DEHYDROGENASE 2; LEFT-VENTRICULAR DYSFUNCTION; OXIDATIVE STRESS; HEART-FAILURE; MITOCHONDRIAL DYNAMICS; CARDIAC DYSFUNCTION; CARDIOMYOPATHY; TYPE-1; INHIBITION; AUTOPHAGY	ANTIOXIDANTS	ENGLISH	ST ALBAN-ANLAGE 66, CH-4052 BASEL, SWITZERLAND	MAR	21	BASEL	MDPI	2021	CHANG, YC; CHUANG, LM (通讯作者)，NATL TAIWAN UNIV HOSP, DEPT INTERNAL MED, TAIPEI 100225, TAIWAN.; CHANG, YC (通讯作者)，NATL TAIWAN UNIV, GRAD INST MED GENOM & PROTE, TAIPEI 10055, TAIWAN.; CHANG, YC (通讯作者)，ACAD SINICA, INST BIOMED SCI, TAIPEI 115024, TAIWAN.; CHUANG, LM (通讯作者)，NATL TAIWAN UNIV, GRAD INST MOL MED, TAIPEI 100233, TAIWAN.; CHUANG, LM (通讯作者)，NATL TAIWAN UNIV, GRAD INST CLIN MED, TAIPEI 1002…	BIOCHEMISTRY & MOLECULAR BIOLOGY; PHARMACOLOGY & PHARMACY; FOOD SCIENCE & TECHNOLOGY		0	A NOVEL ALDH2 ACTIVATOR AD-9308 IMPROVES DIASTOLIC AND SYSTOLIC MYOCARDIAL FUNCTIONS IN STREPTOZOTOCIN-INDUCED DIABETIC MICE	0	0
XIAYANFEI;GONGLUWEI;LIUHUI;LUOBEIBEI;LIBO;LIRUI;LIBEIBEI;LVMEI;PANJINYU;ANFENGSHUANG	PROLYL HYDROXYLASE 3 (PHD3) IS A MEMBER OF THE PROLYL HYDROXYLASES (PHDS) FAMILY AND IS INDUCED BY HYPOXIA. IT PLAYS A CRITICAL ROLE IN REGULATING THE ABUNDANCE OF HYPOXIA-INDUCIBLE FACTOR (HIF). ITS EXPRESSION IS INCREASED IN DIABETIC RAT HEARTS; HOWEVER, ITS ROLE REMAINS UNCLEAR. WE INVESTIGATED THE POTENTIAL ROLE AND MECHANISM OF ACTION OF PHD3 IN THE SETTING OF DIABETES-INDUCED MYOCARDIAL DYS…	SHANDONG UNIV, QILU HOSP, KEY LAB CARDIOVASC REMODELING & FUNCT RES, CHINESE MINIST EDUC, JINAN 250012, SHANDONG, PEOPLES R CHINA.; SHANDONG UNIV, QILU HOSP, CHINESE MINIST PUBL HLTH, JINAN 250012, SHANDONG, PEOPLES R CHINA.; SHANDONG UNIV, DEPT CARDIOL, JINAN CENT HOSP, JINAN 250013, SHANDONG, PEOPLES R CHINA.;	2022-06-24	DIABETIC CARDIOMYOPATHY; PROLYL HYDROXYLASE 3; APOPTOSIS; FIBROSIS	10.1016/j.mce.2015.01.014	ARTICLE	FENGSHUANGAN@163.COM	NATIONAL NATURAL SCIENCE FOUNDATION OF CHINA [81370325]	OXIDATIVE STRESS; CELL-DEATH; HYPOXIA; HIF; ACTIVATION; ANGIOGENESIS; MECHANISMS; EXPRESSION; APOPTOSIS; MATRIX	MOL. CELL. ENDOCRINOL.	ENGLISH	ELSEVIER HOUSE, BROOKVALE PLAZA, EAST PARK SHANNON, CO, CLARE, 00000, IRELAND	MAR 5	9	CLARE	ELSEVIER IRELAND LTD	2015	AN, FS (通讯作者)，SHANDONG UNIV, QILU HOSP, 107 WENHUAXI RD, JINAN 250012, SHANDONG, PEOPLES R CHINA.	CELL BIOLOGY; ENDOCRINOLOGY & METABOLISM	0303-7207	16	INHIBITION OF PROLYL HYDROXYLASE 3 AMELIORATES CARDIAC DYSFUNCTION IN DIABETIC CARDIOMYOPATHY	2	0.49981
GUANSHENGJIANG;MAZHIHONG;WUYANLING;ZHANGJIANPING;LIANGFENG;WEISSJWOODROW;GUOQIANYU;WANGJIANGYAN;JIENSHENG;CHULI	INHIBITION OF RHO KINASE (ROCK) HAS BEEN SHOWN TO IMPROVE DIABETIC-RELATED DISORDERS. IN THIS STUDY, THE CARDIO-PROTECTIVE EFFECTS AND POTENTIAL MECHANISMS OF FASUDIL, A SELECTIVE ROCK INHIBITOR, ON DIABETIC CARDIOMYOPATHY WERE INVESTIGATED IN A STREPTOZOTOCIN (STZ)-INDUCED DIABETIC RAT MODEL. EIGHT WEEKS AFTER DIABETES WAS INDUCED BY A SINGLE TAIL VEIN INJECTION OF 60 MG/KG STZ, RATS WERE ADMINI…	HEBEI MED UNIV, DEPT PHYSIOL, SCH BASIC MED, SHIJIAZHUANG 050091, HEBEI, PEOPLES R CHINA.; HEBEI MED UNIV, DEPT PHARMACOL, SCH BASIC MED, SHIJIAZHUANG 050091, HEBEI, PEOPLES R CHINA.; HAIGANG HOSP, DEPT PHARM, QINHUANGDAO 066000, HEBEI, PEOPLES R CHINA.; BETH ISRAEL DEACONESS MED CTR, DEPT MED, BOSTON, MA 02215 USA.; BETHUNE MIL MED COLL, DEPT BIOCHEM, SHIJIAZHUANG 050081, HEBEI, PEOPLES R CHINA.;	2022-06-24	STREPTOZOTOCIN; DIABETIC CARDIOMYOPATHY; FASUDIL; RHO KINASE	10.1016/j.fct.2012.03.006	ARTICLE	JESPHY@126.COM; CHULI0614@126.COM	NATURAL SCIENCE FOUNDATION OF HEBEI PROVINCE, CHINA [C2007000804]; DEPARTMENT OF HEALTH OF HEBEI PROVINCE, CHINA [20100031]	RHO-KINASE INHIBITOR; HYDROCHLORIDE HYDRATE; MYOCARDIAL APOPTOSIS; OXIDATIVE STRESS; NAD(P)H OXIDASE; HEART-FAILURE; CELL-DEATH; DYSFUNCTION; NEPHROPATHY; EXPRESSION	FOOD CHEM. TOXICOL.	ENGLISH	THE BOULEVARD, LANGFORD LANE, KIDLINGTON, OXFORD OX5 1GB, ENGLAND	JUN	9	OXFORD	PERGAMON-ELSEVIER SCIENCE LTD	2012	JI, ES (通讯作者)，HEBEI MED UNIV, DEPT PHYSIOL, SCH BASIC MED, 326 XINSHI S RD, SHIJIAZHUANG 050091, HEBEI, PEOPLES R CHINA.	FOOD SCIENCE & TECHNOLOGY; TOXICOLOGY	0278-6915	42	LONG-TERM ADMINISTRATION OF FASUDIL IMPROVES CARDIOMYOPATHY IN STREPTOZOTOCIN-INDUCED DIABETIC RATS	3.82	1.1273
ABOUMSALLEMJOSEPHPIERRE;MUTHURAMUILAYARAJA;MISHRAMUDIT;KEMPENHERMAN;DEGEESTBART	THE RISK OF HEART FAILURE (HF) IS PROMINENTLY INCREASED IN PATIENTS WITH TYPE 2 DIABETES MELLITUS. THE OBJECTIVES OF THIS STUDY WERE TO ESTABLISH A MURINE MODEL OF DIABETIC CARDIOMYOPATHY INDUCED BY FEEDING A HIGH-SUGAR/HIGH-FAT (HSHF) DIET AND TO EVALUATE THE EFFECT OF RECONSTITUTED HDLMILANO ADMINISTRATION ON ESTABLISHED HF IN THIS MODEL. THE HSHF DIET WAS INITIATED AT THE AGE OF 12 WEEKS AND C…	KATHOLIEKE UNIV LEUVEN, CTR MOL & VASC BIOL, DEPT CARDIOVASC SCI, B-3000 LEUVEN, BELGIUM.; MED CO SCHWEIZ GMBH, CH-8001 ZURICH, SWITZERLAND.;	2022-06-24	TYPE 2 DIABETES MELLITUS; DIABETIC CARDIOMYOPATHY; OBESITY	10.3390/ijms20061273	ARTICLE	JOSEPHPIERRE.ABOUMSALLEM@KULEUVEN.BE; ILLAS1985@GMAIL.COM; MUDIT.MISHRA@KULEUVEN.BE; HERMANKEMPEN@GMAIL.COM; BART.DEGEEST@KULEUVEN.BE	ONDERZOEKSTOELAGEN GRANT OF THE KU LEUVEN [OT/13/090]; FONDS VOOR WETENSCHAPPELIJK ONDERZOEK-VLAANDEREN [G0A3114N]	HIGH-DENSITY-LIPOPROTEINS; A-IMILANO APOPROTEIN; GENE-TRANSFER; METABOLIC SYNDROME; MYOCARDIAL-INFARCTION; CHOLESTEROL EFFLUX; INSULIN-RESISTANCE; CARDIAC-FUNCTION; ESC GUIDELINES; ADIPOSE-TISSUE	INT. J. MOL. SCI.	ENGLISH	ST ALBAN-ANLAGE 66, CH-4052 BASEL, SWITZERLAND	MAR 13	23	BASEL	MDPI	2019	DE GEEST, B (通讯作者)，KATHOLIEKE UNIV LEUVEN, CTR MOL & VASC BIOL, DEPT CARDIOVASC SCI, B-3000 LEUVEN, BELGIUM.	BIOCHEMISTRY & MOLECULAR BIOLOGY; CHEMISTRY	1422-0067	18	EFFECTIVE TREATMENT OF DIABETIC CARDIOMYOPATHY AND HEART FAILURE WITH RECONSTITUTED HDL (MILANO) IN MICE	4.5	1.0546
QINLINHUI;ZANGMINGXI;XUYAN;ZHAORONGRONG;WANGYATING;MIYANG;MEIYINGWU	SCOPE HYPERGLYCEMIA-INDUCED CARDIAC FIBROSIS IS ONE OF THE MAIN CAUSES OF DIABETIC CARDIOMYOPATHY (DM). CHLOROGENIC ACID (CGA) FOUND IN MANY FOODS HAS EXCELLENT HYPOGLYCEMIC EFFECTIVENESS, BUT IT IS NOT KNOWN WHETHER CGA CAN IMPROVE DM BY INHIBITING CARDIAC FIBROSIS CAUSED BY HYPERGLYCEMIA. METHODS AND RESULTS TYPE I DIABETIC MICE ARE INDUCED BY STREPTOZOTOCIN, AND AFTER TREATMENT WITH CGA FOR 12…	ZHENGZHOU UNIV, SCH BASIC MED SCI, DEPT BIOCHEM & MOL BIOL, 100 SCI AVE, ZHENGZHOU 450001, HENAN, PEOPLES R CHINA.;	2022-06-24	CARDIAC FIBROSIS; CHLOROGENIC ACID; CYCLIC GMP; DIABETIC CARDIOMYOPATHY; ENDOTHELIAL NITRIC OXIDE SYNTHASE; PROTEIN KINASE G	10.1002/mnfr.202000810	ARTICLE	YINGWUMEI@ZZU.EDU.CN	NATIONAL NATURAL SCIENCE FOUNDATION OF CHINA [U1704192]; FOUNDATION OF HENAN EDUCATIONAL COMMITTEE [18A310032]	HEPATIC INSULIN-RESISTANCE; NITRIC-OXIDE SYNTHASE; DIABETIC CARDIOMYOPATHY; ENDOTHELIAL-CELLS; LIVER FIBROSIS; IN-VITRO; INHIBITION; DYSFUNCTION; INSIGHTS; HEART	MOL. NUTR. FOOD RES.	ENGLISH	111 RIVER ST, HOBOKEN 07030-5774, NJ USA	JAN	15	HOBOKEN	WILEY	2021	MEI, YW (通讯作者)，ZHENGZHOU UNIV, SCH BASIC MED SCI, DEPT BIOCHEM & MOL BIOL, 100 SCI AVE, ZHENGZHOU 450001, HENAN, PEOPLES R CHINA.	FOOD SCIENCE & TECHNOLOGY	1613-4125	6	CHLOROGENIC ACID ALLEVIATES HYPERGLYCEMIA-INDUCED CARDIAC FIBROSIS THROUGH ACTIVATION OF THE NO/CGMP/PKG PATHWAY IN CARDIAC FIBROBLASTS	3	1.8338
WEIWENBIN;HUXUN;ZHUANGXIAODONG;LIAOLIZHEN;LIWEIDONG	DIABETIC CARDIOMYOPATHY (DCM) HAS BECOME A MAJOR CAUSE OF DIABETES-RELATED MORBIDITY AND MORTALITY. INCREASING EVIDENCES HAVE PROVED THAT HYDROGEN SULFIDE (H2S) FULFILLS A POSITIVE ROLE IN REGULATING DIABETIC MYOCARDIAL INJURY. THE PRESENT STUDY WAS DESIGNED TO DETERMINE WHETHER GYY4137, A NOVEL H2S-RELEASING MOLECULE, PROTECTED H9C2 CELLS AGAINST HIGH GLUCOSE (HG)-INDUCED CYTOTOXICITY BY ACTIVAT…	FOURTH PEOPLES HOSP SHENZHEN, DEPT CARDIOVASC, SHENZHEN 518033, PEOPLES R CHINA.; SUN YAT SEN UNIV, AFFILIATED HOSP 1, DEPT CARDIOVASOL, GUANGZHOU 510080, GUANGDONG, PEOPLES R CHINA.; GUANGDONG PHARMACEUT UNIV, GUANGZHOU HIGHER EDUC MEGA CTR, DEPT HLTH, GUANGZHOU 510006, GUANGDONG, PEOPLES R CHINA.;	2022-06-24	GYY4137; HYDROGEN SULFIDE; DIABETIC CARDIOMYOPATHY; HIGH GLUCOSE; AMPK/MTOR	10.1007/s11010-013-1946-6	ARTICLE	WEIWENBIN2013@163.COM; ZXD_MEDICINE@163.COM; LIAOLIZHEN2013GY@163.COM; GYLWD26@163.COM	NATIONAL NATURE SCIENCE FOUNDATION OF CHINA [81270296]; SCIENCE AND TECHNOLOGY PLANNING PROJECT OF GUANGDONG PROVINCE IN CHINA [2010B080701105]	DIABETIC CARDIOMYOPATHY; INSULIN-RESISTANCE; SUBSTRATE METABOLISM; KINASE; HEART; AMPK; AUTOPHAGY; OBESITY; MICE; REPERFUSION	MOL. CELL. BIOCHEM.	ENGLISH	VAN GODEWIJCKSTRAAT 30, 3311 GZ DORDRECHT, NETHERLANDS	APR	8	DORDRECHT	SPRINGER	2014	LIAO, LZ (通讯作者)，GUANGDONG PHARMACEUT UNIV, GUANGZHOU HIGHER EDUC MEGA CTR, DEPT HLTH, GUANGZHOU 510006, GUANGDONG, PEOPLES R CHINA.	CELL BIOLOGY	0300-8177	46	GYY4137, A NOVEL HYDROGEN SULFIDE-RELEASING MOLECULE, LIKELY PROTECTS AGAINST HIGH GLUCOSE-INDUCED CYTOTOXICITY BY ACTIVATION OF THE AMPK/MTOR SIGNAL PATHWAY IN H9C2 CELLS	5.11	1.31771
LIJIE;PENGLI;DUHONG;WANGYANGTIAN;LUBIN;XUYIXIN;YEXIAOZHEN;SHAOJIAQING	OBJECTIVE. TO INVESTIGATE THE EFFECT OF BERAPROST SODIUM(BPS) ON DIABETIC CARDIOMYOPATHY AND THE UNDERLYING MECHANISM. METHODS. A TOTAL OF 40 SPRAGUE DAWLEY RATS WERE RANDOMLY DIVIDED INTO THE NORMAL CONTROL GROUP (N = 10) AND THE MODEL GROUP (N = 30). THE MODEL GROUP WAS FED A HIGH-FAT DIET FOLLOWED BY A ONE-TIME DOSE OF STREPTOZOTOCIN (STZ) TO ESTABLISH THE DIABETESMELLITUSMODEL. AFTER THAT, RA…	NANJING UNIV, JINLING HOSP, SCH MED, DEPT ENDOCRINOL, NANJING 210002, JIANGSU, PEOPLES R CHINA.;	2022-06-24		10.1155/2014/901437	ARTICLE	SHAOJIAQ@HOTMAIL.COM	SCIENCE FOUNDATION OF NANJING MILITARY COMMAND [12MA089]; NATIONAL NATURAL SCIENCE FOUNDATION OF CHINA [81471018]; JIANGSU PROVINCIAL NATURAL SCIENCE FOUNDATION [BK2012781]	ACTIVATED PROTEIN-KINASE; PROSTACYCLIN ANALOG; NATRIURETIC-PEPTIDE; CARDIAC-HYPERTROPHY; HIGH GLUCOSE; C-JUN; EXPRESSION; APOPTOSIS; PREDICTOR; INDUCTION	INT. J. ENDOCRINOL.	ENGLISH	ADAM HOUSE, 3RD FLR, 1 FITZROY SQ, LONDON, W1T 5HF, ENGLAND		17	LONDON	HINDAWI LTD	2014	SHAO, JQ (通讯作者)，NANJING UNIV, JINLING HOSP, SCH MED, DEPT ENDOCRINOL, 305 EAST ZHONGSHAN RD, NANJING 210002, JIANGSU, PEOPLES R CHINA.	ENDOCRINOLOGY & METABOLISM	1687-8337	11	THE PROTECTIVE EFFECT OF BERAPROST SODIUM ON DIABETIC CARDIOMYOPATHY THROUGH THE INHIBITION OF THE P38 MAPK SIGNALING PATHWAY IN HIGH-FAT-INDUCED SD RATS	1.22	0.315104
LICHENGUANG;ZHANGJIE;XUEMEI;LIXIAOYU;HANFEI;LIUXIANGYANG;XULINXIN;LUYUNHONG;CHENGYING;LITING;YUXIAOCHEN;SUNBEI;CHENLIMING	BACKGROUNDHYPERGLYCAEMIA ASSOCIATED WITH MYOCARDIAL OXIDATIVE STRESS AND FIBROSIS IS THE MAIN CAUSE OF DIABETIC CARDIOMYOPATHY. EMPAGLIFLOZIN, A SODIUM-GLUCOSE COTRANSPORTER 2 (SGLT2) INHIBITOR HAS RECENTLY BEEN REPORTED TO IMPROVE GLYCAEMIC CONTROL IN PATIENTS WITH TYPE 2 DIABETES IN AN INSULIN-INDEPENDENT MANNER. THE AIM OF THIS STUDY WAS TO INVESTIGATE THE EFFECT OF EMPAGLIFLOZIN ON MYOCARDIUM…	TIANJIN MED UNIV, TIANJIN KEY LAB METAB DIS, NHC KEY LAB HORMONES & DEV, METAB DIS HOSP, TIANJIN 300070, PEOPLES R CHINA.; TIANJIN INST ENDOCRINOL, TIANJIN 300070, PEOPLES R CHINA.;	2022-06-24	TYPE 2 DIABETES MELLITUS; SGLT2; EMPAGLIFLOZIN; OXIDATIVE STRESS; MYOCARDIAL FIBROSIS	10.1186/s12933-019-0816-2	ARTICLE	SUN_PEIPEI220@HOTMAIL.COM; XFX22081@VIP.163.COM	NATIONAL NATURAL SCIENCE FOUNDATION OF CHINA [81470187, 31800722]; NATURAL SCIENCE FOUNDATION OF TIANJIN [15ZXHLSY00460, 18JCYBJC26100, 18JCZDJC35500]	CARDIAC FIBROSIS; NAD(P)H OXIDASE; BLOOD-PRESSURE; MELLITUS; MECHANISMS; COMPLICATIONS; ASSOCIATION; RATIONALE; INJURY; MODEL	CARDIOVASC. DIABETOL.	ENGLISH	CAMPUS, 4 CRINAN ST, LONDON N1 9XW, ENGLAND	FEB 2	13	LONDON	BMC	2019	SUN, B; CHEN, LM (通讯作者)，TIANJIN MED UNIV, TIANJIN KEY LAB METAB DIS, NHC KEY LAB HORMONES & DEV, METAB DIS HOSP, TIANJIN 300070, PEOPLES R CHINA.	CARDIOVASCULAR SYSTEM & CARDIOLOGY; ENDOCRINOLOGY & METABOLISM		176	SGLT2 INHIBITION WITH EMPAGLIFLOZIN ATTENUATES MYOCARDIAL OXIDATIVE STRESS AND FIBROSIS IN DIABETIC MICE HEART	44	10.3117
ZHANGBONAN;HANSHUYING;WANGZHILU;ZHANGJINGYI;CHUJINXIU	PROTECTIVE EFFECTS OF RUTIN FROM BUCKWHEAT FLOWERS AND LEAVES (RBFL) WERE PERFORMED ON A RAT MODEL OF DIABETIC CARDIOMYOPATHY AND THE MODEL WAS ESTABLISHED BY EATING A HIGH-FAT DIET TOGETHER WITH INJECTION OF STREPTOZOTOCIN (30 MG/KG) INTRAPERITONEALLY. HEART WEIGHT/BODY WEIGHT (HWI), BLOOD GLUCOSE LEVEL, PLASMA LEVEL OF ENDOTHELIN-1 AND ADRENOMEDULLIN WERE MEASURED AND MYOCARDIAL TISSUE MORPHOLO…	HEBEI UNITED UNIV, DEPT PHARMACOL, TANGSHAN 063000, PEOPLES R CHINA.; TANGSHAN GONGREN HOSP, DEPT CARDIOL, TANGSHAN 063000, PEOPLES R CHINA.;	2022-06-24	ADRENOMEDULLIN; BUCKWHEAT FLOWERS AND LEAVES; DIABETIC CARDIOMYOPATHY; ENDOTHELIN-1; FAGOPYRUM ESCULENTUM; RUTIN		ARTICLE	HSY1959@126.COM	NATURAL SCIENCE FOUNDATION OF HEBEI PROVINCE, CHINA [C2010001795]	HYPOTENSIVE PEPTIDE; PLASMA-LEVELS; ADRENOMEDULLIN; FAILURE	LAT. AM. J. PHARM.	ENGLISH	DEPT CIENTIFICO, CALLE 5 NO 966, LA PLATA, 00000, ARGENTINA	JUN	5	LA PLATA	COLEGIO FARMACEUTICOS PROVINCIA DE BUENOS AIRES	2013	HAN, SY (通讯作者)，HEBEI UNITED UNIV, DEPT PHARMACOL, TANGSHAN 063000, PEOPLES R CHINA.	PHARMACOLOGY & PHARMACY	0326-2383	3	PROTECTIVE EFFECTS OF RUTIN FROM BUCKWHEAT FLOWERS AND LEAVES ON DIABETIC CARDIOMYOPATHY	0.3	0.0928172
ZOUGUOLIANG;ZHONGWEILI;WUFAN;WANGXIAOXUE;LIULI	THE CARDIOPROTECTION OF CATALPOL AND ITS MECHANISM IN DIABETIC CARDIOMYOPATHY (DCM) REMAINS UNCLEAR. HERE, MOUSE CARDIOMYOCYTES WERE TREATED WITH HIGH GLUCOSE (HG) TO ESTABLISH A MODEL OF CELLULAR INJURY INDUCED BY HG. IN VITRO EXPERIMENTS WERE CARRIED OUT AND CONFIRMED THAT CATALPOL ATTENUATED HG-INDUCED LONG NONCODING RNA (LNCRNA) NUCLEAR PARASPECKLE ASSEMBLY TRANSCRIPT 1 (NEAT1) EXPRESSION IN …	HEILONGJIANG UNIV CHINESE MED, AFFILIATED HOSP 1, DEPT CARDIOVASC DIS, HARBIN 150040, HEILONGJIANG, PEOPLES R CHINA.; HEILONGJIANG UNIV CHINESE MED, AFFILIATED HOSP 1, ENDOCRINOL DEPT, HARBIN 150040, HEILONGJIANG, PEOPLES R CHINA.;	2022-06-24	CATALPOL; CARDIOMYOCYTE APOPTOSIS; DIABETIC CARDIOMYOPATHY; HDAC4; NEAT1	10.1016/j.biochi.2019.05.005	ARTICLE	WEILIZH@YANDEX.COM; LILIUDS@SOHU.COM	SUPPORTING PLAN FOR EXCELLENT INNOVATIVE TALENTS OF HEILONGJIANG UNIVERSITY OF TRADITIONAL CHINESE MEDICINE; HEILONGJIANG POST-DOCTORAL RESEARCH INITIATION FUND; TWO-CLASS AND SUPERIORITY DISCIPLINE CONSTRUCTION PROJECT [051022]	NONCODING RNA NEAT1; CELLS	BIOCHIMIE	ENGLISH	65 RUE CAMILLE DESMOULINS, CS50083, 92442 ISSY-LES-MOULINEAUX, FRANCE	OCT	10	ISSY-LES-MOULINEAUX	ELSEVIER FRANCE-EDITIONS SCIENTIFIQUES MEDICALES ELSEVIER	2019	ZHONG, WL; LIU, L (通讯作者)，26 HEPING RD, HARBIN 150040, HEILONGJIANG, PEOPLES R CHINA.	BIOCHEMISTRY & MOLECULAR BIOLOGY	0300-9084	22	CATALPOL ATTENUATES CARDIOMYOCYTE APOPTOSIS IN DIABETIC CARDIOMYOPATHY VIA NEAT1/MIR-140-5P/HDAC4 AXIS	5.5	1.28896
OZAMANISHAJ;KULKARNIYOGESHA	OBJECTIVE: TO EVALUATE THE EFFECT OF FORMONONETIN ON TYPE 2 DIABETIC CARDIOMYOPATHY. METHODS: DIABETES WAS INDUCED BY FEEDING HIGH-FAT DIET FOR 2 WEEKS AND ADMINISTRATION OF 35 MG/KG OF STREPTOZOTOCIN IN RATS. FORMONONETIN WAS ADMINISTERED AT 10, 20 AND 40 MG/KG FOR 16 WEEKS ONCE A DAY. PLASMA GLUCOSE, LIPID PARAMETERS, AND CARDIAC MARKERS IN BLOOD SAMPLES WERE MEASURED. BODY WEIGHT AND RELATIVE …	SVKMS NMIMS, SHOBHABEN PRATAPBHAI PATEL SCH PHARM & TECHNOL MA, VL MEHTA RD, MUMBAI 400056, MAHARASHTRA, INDIA.; SVKMS DR BHANUBEN NANAVATI COLL PHARM, MUMBAI 400056, MAHARASHTRA, INDIA.;	2022-06-24	CARDIOMYOPATHY; FORMONONETIN; TYPE 2 DIABETES; SIRT1; CREATININE KINASE; CARDIAC HYPERTROPHY	10.4103/2221-1691.283939	ARTICLE	YOGESHKULKARNI101@YAHOO.COM		SULFONATED FORMONONETIN; FAT; VASORELAXANT; PRESSURE; FIBROSIS; MODEL	ASIAN PAC. TROP. BIOMED.	ENGLISH	WOLTERS KLUWER INDIA PVT LTD , A-202, 2ND FLR, QUBE, C T S NO 1498A-2 VILLAGE MAROL, ANDHERI EAST, MUMBAI, 400059, INDIA	JUN	9	MUMBAI	WOLTERS KLUWER MEDKNOW PUBLICATIONS	2020	KULKARNI, YA (通讯作者)，SVKMS NMIMS, SHOBHABEN PRATAPBHAI PATEL SCH PHARM & TECHNOL MA, VL MEHTA RD, MUMBAI 400056, MAHARASHTRA, INDIA.	TROPICAL MEDICINE	2221-1691	4	FORMONONETIN ALLEVIATES DIABETIC CARDIOMYOPATHY BY INHIBITING OXIDATIVE STRESS AND UPREGULATING SIRT1 IN RATS	1.33	0.387394
YANXUEYUN;XUPEIER;ZHOULE;LUJINYUE;TANGHAIHUA;ZHENGYUTING;CAOHUAMING	THE AIM OF THIS STUDY WAS TO INVESTIGATE THE PROTECTIVE EFFECT OF CURCUMIN (CU) ON MYOCARDIAL INJURY IN DIABETIC CARDIOMYOPATHY IN VIVO AND IN VITRO. SERUM AND MYOCARDIAL GLUCOSE, INFLAMMATORY CYTOKINES, AND CARDIAC FUNCTION INDEXES OF TYPE 2 DIABETES DB/DB MICE WERE MEASURED. THE MECHANISM OF ACTION WAS CONFIRMED BY IMMUNOHISTOCHEMISTRY, IMMUNOFLUORESCENCE, AND WESTERN BLOT EXPERIMENTS. H9C2 CEL…	JINGAN SHIBEI HOSP SHANGHAI, DEPT CARDIOL, SHANGHAI 200435, PEOPLES R CHINA.;	2022-06-24	CURCUMIN; DIABETICS; HMGB1; INFLAMMATION; MYOCARDIAL INJURY	10.1002/iub.2226	ARTICLE	CHM_HAPPY365@126.COM		INSULIN-RESISTANCE; INFLAMMATORY RESPONSE; HMGB1; COMPLICATIONS; DAMAGE; RAGE	IUBMB LIFE	ENGLISH	111 RIVER ST, HOBOKEN 07030-5774, NJ USA	MAY	11	HOBOKEN	WILEY	2020	CAO, HM (通讯作者)，JINGAN SHIBEI HOSP SHANGHAI, DEPT CARDIOL, SHANGHAI 200435, PEOPLES R CHINA.	BIOCHEMISTRY & MOLECULAR BIOLOGY; CELL BIOLOGY	1521-6543	6	BLOCKADE OF HIGH MOBILITY GROUP BOX 1 INVOLVED IN THE PROTECTIVE OF CURCUMIN ON MYOCARDIAL INJURY IN DIABETES IN VIVO AND IN VITRO	2	0.581091
KADAKOLALMESH;MALEKVAJIR;GORUSANTOSHKUMAR;PANDEYANURADHA;GAIKWADANILBHANUDAS	POST TRANSLATIONAL HISTONE MODIFICATIONS (PTHMS) PLAY A PIVOTAL ROLE IN PATHOGENESIS OF DIABETIC COMPLICATIONS. ESCULETIN IS REPORTED TO PREVENT GLOMERULOSCLEROSIS BY REVERSING PTHMS IN DIABETIC RATS, BUT UNTIL NOW ITS CARDIOPROTECTIVE ROLE IS UNEXPLORED. HENCE, THE PRESENT STUDY AIMED TO INVESTIGATE THE EFFECT OF ESCULETIN ON DIABETIC CARDIOMYOPATHY (DCM) AND ITS ASSOCIATED PTHMS. INSULIN RESIST…	BIRLA INST TECHNOL & SCI, DEPT PHARM, MOL PHARMACOL LAB, PILANI 333031, RAJASTHAN, INDIA.;	2022-06-24	EPIGENETICS; DIABETIC CARDIOMYOPATHY; ESCULETIN; HISTONE H3 AND H2 MODIFICATIONS	10.1016/j.jff.2015.05.017	ARTICLE	ANIL.GAIKWAD@PILANI.BITS-PILANI.AC.IN	SCIENCE & ENGINEERING RESEARCH BOARD - DEPARTMENT OF SCIENCE & TECHNOLOGY (SERB-DST), GOVT. OF INDIA [SB/EMEQ-053/2013]	RENIN-ANGIOTENSIN SYSTEM; SMOOTH-MUSCLE-CELLS; GENE-EXPRESSION; VASCULAR COMPLICATIONS; CARDIAC-HYPERTROPHY; EPIGENETIC CHANGES; CHROMATIN; METHYLATION; MECHANISMS; PATHWAY	J. FUNCT. FOOD.	ENGLISH	PO BOX 211, 1000 AE AMSTERDAM, NETHERLANDS	AUG	10	AMSTERDAM	ELSEVIER SCIENCE BV	2015	GAIKWAD, AB (通讯作者)，BIRLA INST TECHNOL & SCI, DEPT PHARM, PILANI CAMPUS, PILANI 333031, RAJASTHAN, INDIA.	FOOD SCIENCE & TECHNOLOGY; NUTRITION & DIETETICS	1756-4646	17	ESCULETIN REVERSES HISTONE H2A/H2B UBIQUITINATION, H3 DIMETHYLATION, ACETYLATION AND PHOSPHORYLATION IN PREVENTING TYPE 2 DIABETIC CARDIOMYOPATHY	2.12	0.531048
MAOYONGJUN;HUYI;FENGWENJING;YULUYAN;LIPENGLI;CAIBING;LICHUNXIA;GUANHUASHI	CORONARY MICROVASCULAR DYSFUNCTION (CMD) IS THE PATHOLOGICAL BASIS AND PATHOGENESIS OF DIABETIC CARDIOMYOPATHY (DCM). PROPYLENE GLYCOL ALGINATE SODIUM SULFATE (PSS) AS HEPARINOID DRUG HAS MANY BIOLOGICAL ACTIVITIES. HERE, A NOVEL PSS-LOADED NANOPARTICLE (PSS-NP) WAS PREPARED TO STUDY ITS EFFECT ON THE CMD OF DCM. WE USED DIABETES MELLITUS RAT INDUCED BY STZ TO ESTABLISH THE CMD MODEL OF DCM, AND …	OCEAN UNIV CHINA, SCH MED & PHARM, KEY LAB MARINE DRUGS, MINIST EDUC,SHANDONG PROV KEY LAB GLYCOSCI & GLYC, QINGDAO 266003, SHANDONG, PEOPLES R CHINA.; QINGDAO NATL LAB MARINE SCI & TECHNOL, LAB MARINE DRUGS & BIOPROD, QINGDAO 266003, SHANDONG, PEOPLES R CHINA.; QINGDAO UNIV, AFFILIATED HOSP, DEPT GERIATR MED, QINGDAO 266003, SHANDONG, PEOPLES R CHINA.; MARINE BIOMED RES INST QINGDAO, QINGDAO 266…	2022-06-24	PSS-LOADED NANOPARTICLES; MICROCIRCULATION DYSFUNCTION; DIABETIC CARDIOMYOPATHY; VASCULAR ENDOTHELIAL FUNCTION; COAGULATION; OXIDATIVE STRESS	10.1016/j.biopha.2019.109280	ARTICLE	HSGUAN@OUC.EDU.CN	NSFC-SHANDONG JOINT FUND [U1606403]; SHANDONG SCIENCE AND TECHNOLOGY PROJECT [2014GGH215001]; QINGDAO INDEPENDENT INNOVATION PROJECT [15-4-13-ZDZX-HY]; NATIONAL NATURAL SCIENCE FOUNDATION OF CHINA (NSFC) [31571829]; PEOPLE'S LIVELIHOOD SCIENCE AND TECHNOLOGY PROJECT - QINGDAO CITY [15-9-2-75-NSH]	MICROVASCULAR DYSFUNCTION; OXIDATIVE STRESS; INFLAMMATION; MELLITUS; RECEPTOR; ACID	BIOMED. PHARMACOTHER.	ENGLISH	65 RUE CAMILLE DESMOULINS, CS50083, 92442 ISSY-LES-MOULINEAUX, FRANCE	JAN	9	ISSY-LES-MOULINEAUX	ELSEVIER FRANCE-EDITIONS SCIENTIFIQUES MEDICALES ELSEVIER	2020	GUAN, HS (通讯作者)，OCEAN UNIV CHINA, SCH MED & PHARM, KEY LAB MARINE DRUGS, MINIST EDUC,SHANDONG PROV KEY LAB GLYCOSCI & GLYC, QINGDAO 266003, SHANDONG, PEOPLES R CHINA.	RESEARCH & EXPERIMENTAL MEDICINE; PHARMACOLOGY & PHARMACY	0753-3322	6	EFFECTS AND MECHANISMS OF PSS-LOADED NANOPARTICLES ON CORONARY MICROCIRCULATION DYSFUNCTION IN STREPTOZOTOCIN-INDUCED DIABETIC CARDIOMYOPATHY RATS	2	0.581091
ZOUJINGTAO;SUIDAYUN;FUWENWEN;LIYUANGENG;YUPING;YUXIAOFENG;XUHUALI	THE LEAVES OF MURRAYA PANICULATA (L.) JACK WERE USED AS SPICES IN CHINA FOR MANY YEARS. FLAVONOIDS ARE THE MAIN COMPONENTS OF IT. HOWEVER, NO STUDY HAS DETERMINED WHETHER THE TOTAL FLAVONOIDS OF MURRAYA PANICULATA (L.) JACK (TFMP) HAS PREVENTIVE EFFECTS ON DIABETIC CARDIOMYOPATHY (DCM). THE PRESENT STUDY INVESTIGATED THE EFFECT OF TFMP ON DCM. STZ WAS ADMINISTERED ALONG WITH A HIGH-FAT DIET TO IN…	JILIN UNIV, SCH PHARMACEUT SCI, DEPT PHARMACOL, 1266 FUJIN RD, CHANGCHUN 130021, JILIN, PEOPLES R CHINA.;	2022-06-24	MURRAYA PANICULATA (L.) JACK; DIABETIC CARDIOMYOPATHY; OXIDATIVE STRESS; INFLAMMATION	10.1016/j.jff.2020.104319	ARTICLE	XHL@JLU.EDU.CN		DERIVATIVES	J. FUNCT. FOOD.	ENGLISH	RADARWEG 29, 1043 NX AMSTERDAM, NETHERLANDS	JAN	9	AMSTERDAM	ELSEVIER	2021	XU, HL (通讯作者)，JILIN UNIV, SCH PHARMACEUT SCI, DEPT PHARMACOL, 1266 FUJIN RD, CHANGCHUN 130021, JILIN, PEOPLES R CHINA.	FOOD SCIENCE & TECHNOLOGY; NUTRITION & DIETETICS	1756-4646	3	TOTAL FLAVONOIDS EXTRACTED FROM THE LEAVES OF MURRAYA PANICULATA (L.) JACK ALLEVIATE OXIDATIVE STRESS, INFLAMMATION AND APOPTOSIS IN A RAT MODEL OF DIABETIC CARDIOMYOPATHY	1.5	0.916901
ZHANGWY;WANGJ;LIAZ	OBJECTIVE: THE AIM OF THIS STUDY WAS TO OBSERVE THE PROTECTIVE EFFECTS OF SGLT-2 INHIBITORS ON DIABETIC CARDIOMYOPATHY. MATERIALS AND METHODS: AFTER CONSTRUCTING A DIABETIC RAT MODEL, THE EFFECTS OF SGLT-2 (SODIUM-GLUCOSE COTRANSPORTER-2) INHIBITORS AND MIR-30D ON CARDIAC FUNCTION IN RATS WERE INVESTIGATED BY CARDIAC ECHOCARDIOGRAPHY, HEMATOXYLIN-EOSIN (HE) STAINING. AND IMMUNOHISTOCHEMICAL METHO…	INNER MONGOLIA MED UNIV, AFFILIATED HOSP, DEPT ENDOCRINE, HOHHOT, PEOPLES R CHINA.;	2022-06-24	SGLT-2 INHIBITOR; MIR-30D; DIABETIC CARDIOMYOPATHY; AUTOPHAGY		ARTICLE	LAZ168@163.COM		CARDIAC AUTOPHAGY; EMPAGLIFLOZIN; PATHOGENESIS; CONNEXIN-43; APOPTOSIS; THERAPY; DISEASE; MODELS; TYPE-1	EUR. REV. MED. PHARMACOL. SCI.	ENGLISH	VIA GREGORIO VII, ROME, 186-00165, ITALY	JUN	14	ROME	VERDUCI PUBLISHER	2020	LI, AZ (通讯作者)，INNER MONGOLIA MED UNIV, AFFILIATED HOSP, DEPT ENDOCRINE, HOHHOT, PEOPLES R CHINA.	PHARMACOLOGY & PHARMACY	1128-3602	9	A STUDY OF THE EFFECTS OF SGLT-2 INHIBITORS ON DIABETIC CARDIOMYOPATHY THROUGH MIR-30D/KLF9/VEGFA PATHWAY	3	0.871637
JUJ;CHENW;LAIY;WANGL;WANGH;CHENWJ;ZHAOX;YEH;LIY;ZHANGY	OXIDATIVE STRESS PLAYS AN IMPORTANT ROLE IN THE DEVELOPMENT OF DIABETIC CARDIOMYOPATHY. IN THE PRESENT STUDY, WE DETERMINED WHETHER THE EFFECT OF ASTRAGALUS POLYSACCHARIDES (APS) ON DIABETIC CARDIOMYOPATHY WAS ASSOCIATED WITH ITS IMPACT ON OXIDATIVE STRESS. STREPTOZOTOCIN (STZ)-INDUCED DIABETIC MICE AND HETEROZYGOUS SUPEROXIDE DISMUTASE (SOD2+/-) KNOCKOUT MICE WERE ADMINISTERED APS. THE HEMODYNAM…	FUDAN UNIV, HUASHAN HOSP, DEPT GERIATR, SHANGHAI, PEOPLES R CHINA.; FUDAN UNIV, HUASHAN HOSP, DEPT ENDOCRINOL, SHANGHAI, PEOPLES R CHINA.; FUDAN UNIV, SHANGHAI MED COLL, CORE CTR CLIN SKILL TRAINING, SHANGHAI, PEOPLES R CHINA.; FUDAN UNIV, SHANGHAI MED COLL, EXPT CTR BASIC MED, SHANGHAI, PEOPLES R CHINA.;	2022-06-24	DIABETES; CARDIOMYOPATHY; OXIDATIVE STRESS; SUPEROXIDE DISMUTASE	10.1590/1414-431X20176204	ARTICLE	CHENWEI_0424@163.COM; WH91351@126.COM	CHINESE STATE NATURAL SCIENCE FUNDS COMMISSION (NSFC) [81473460]; SCIENCE AND TECHNOLOGY COMMISSION OF SHANGHAI MUNICIPALITY (STCSM) [14ZR1 404900]	OXIDATIVE STRESS	BRAZILIAN J. MED. BIOL. RES.	ENGLISH	FACULDADE MEDICINA, CASA 10, 14049 RIBEIRAO PRETO, RIBEIRAO PRETO, SP 14049, BRAZIL		8	RIBEIRAO PRETO	ASSOC BRAS DIVULG CIENTIFICA	2017	CHEN, W (通讯作者)，FUDAN UNIV, HUASHAN HOSP, DEPT GERIATR, SHANGHAI, PEOPLES R CHINA.; WANG, H (通讯作者)，FUDAN UNIV, SHANGHAI MED COLL, EXPT CTR BASIC MED, SHANGHAI, PEOPLES R CHINA.	LIFE SCIENCES & BIOMEDICINE - OTHER TOPICS; RESEARCH & EXPERIMENTAL MEDICINE	0100-879X	10	ASTRAGALUS POLYSACCHARIDES IMPROVE CARDIOMYOPATHY IN STZ-INDUCED DIABETIC MICE AND HETEROZYGOUS (SOD2+/-) KNOCKOUT MICE	1.67	0.371398
LIQINGYONG;LIPANRONG;SUJINLING;LIUSUPING;YANGXIAOMAN;YANGYUEJIN;NIUSUOCHENG	NUCLEAR FACTOR-KAPPA B INTERACTING LONG NON-CODING RNA (LNCRNA NKILA) IS A WELL-STUDIED TUMOR SUPPRESSOR LNCRNA IN SEVERAL TYPES OF MALIGNANCIES. THE PRESENT STUDY REPORTS THE INVOLVEMENT OF THIS LNCRNA IN DIABETIC CARDIOMYOPATHY (DC). A 8-YEAR-FOLLOW-UP STUDY ON 312 DIABETIC PATIENTS WITHOUT EXHIBITING OBVIOUS COMPLICATIONS DEMONSTRATED THAT PLASMA LNCRNA NKILA LEVELS WERE UPREGULATED SPECIFICAL…	PEOPLES HOSP PUYANG, DEPT CARDIOL 2, 252 SHENGLI MIDDLE RD, PUYANG 457000, HENAN, PEOPLES R CHINA.; CHINESE ACAD MED SCI, FUWAI CARDIOVASC HOSP, BEIJING 100037, PEOPLES R CHINA.;	2022-06-24	DIABETIC CARDIOMYOPATHY; NUCLEAR FACTOR-KAPPA B INTERACTING LONG NON-CODING RNA; CARDIOMYOCYTE	10.3892/etm.2019.7671	ARTICLE	SCHNIU@163.COM		COMPLICATIONS; MECHANISMS; APOPTOSIS; MORTALITY	EXP. THER. MED.	ENGLISH	POB 18179, ATHENS, 116 10, GREECE	AUG	5	ATHENS	SPANDIDOS PUBL LTD	2019	NIU, SC (通讯作者)，PEOPLES HOSP PUYANG, DEPT CARDIOL 2, 252 SHENGLI MIDDLE RD, PUYANG 457000, HENAN, PEOPLES R CHINA.	RESEARCH & EXPERIMENTAL MEDICINE	1792-0981	7	LNCRNA NKILA WAS UPREGULATED IN DIABETIC CARDIOMYOPATHY WITH EARLY PREDICTION VALUES	1.75	0.410123
QIAOCHEN;WANGHUI;SONGZHENGYU;DINGYUYIN;TAOJUNYE;AAJIYE;DINGXUANSHENG	OBJECTIVE:DIABETIC CARDIOMYOPATHY (DCM) IS A SERIOUS COMPLICATION OF TYPE 2 DIABETES MELLITUS (T2DM), RESULTING IN UNFAVORABLE PROGNOSIS. ICARIIN (ICA) IS A MAJOR FLAVONOID ISOLATED FROM THE TRADITIONAL ORIENTAL HERBAL MEDICINEEPIMEDIUMTHAT HAS BEEN RECENTLY PROVED TO SHOW POTENTIAL THERAPEUTIC EFFICACY ON T2DM. THE AIM OF THIS STUDY WAS TO INVESTIGATE THE UNDERLYING MECHANISM OF HOW ICA IMPROVED…	CHINA PHARMACEUT UNIV, SCH BASIC MED & CLIN PHARM, 639 LONGMIAN RD, NANJING 210009, JIANGSU, PEOPLES R CHINA.; CHINA PHARMACEUT UNIV, KEY LAB DRUG METAB & PHARMACOKINET, STATE KEY LAB NAT MED, KEY LAB DRUG DESIGN & OPTIMIZAT, 24 TONGJIA LANE, NANJING 210009, PEOPLES R CHINA.;	2022-06-24	STREPTOZOTOCIN; TYPE 2 DIABETES MELLITUS; DIABETIC CARDIOMYOPATHY; ICARIIN; EXTRACELLULAR MATRIX	10.1159/000505408	ARTICLE	JIYEA@CPU.EDU.CN; DXS0162@SINA.COM	NATIONAL SCIENCE FOUNDATION FOR YOUNG SCIENTISTS OF CHINA [81803565]; BASIC FOUNDATION FOR CHINA PHARMACEUTICAL UNIVERSITIES [2632018PY03]	MITOCHONDRIAL FUNCTIONS; GROWTH-FACTOR; EXPRESSION; MODEL	PHARMACOLOGY	ENGLISH	ALLSCHWILERSTRASSE 10, CH-4009 BASEL, SWITZERLAND	OCT	10	BASEL	KARGER	2020	DING, XS (通讯作者)，CHINA PHARMACEUT UNIV, SCH BASIC MED & CLIN PHARM, 639 LONGMIAN RD, NANJING 210009, JIANGSU, PEOPLES R CHINA.; AA, JY (通讯作者)，CHINA PHARMACEUT UNIV, KEY LAB DRUG METAB & PHARMACOKINET, STATE KEY LAB NAT MED, KEY LAB DRUG DESIGN & OPTIMIZAT, 24 TONGJIA LANE, NANJING 210009, PEOPLES R CHINA.	PHARMACOLOGY & PHARMACY	0031-7012	5	ICARIIN ATTENUATES DIABETIC CARDIOMYOPATHY AND DOWNREGULATES EXTRACELLULAR MATRIX PROTEINS IN HEART TISSUE OF TYPE 2 DIABETIC RATS	1.67	0.484243
DERAKHSHANIANHODA;DJAZAYERYABOLGHASSEM;JAVANBAKHTMOHAMMADHASSAN;ESHRAGHIANMOHAMMADREZA;MIRSHAFIEYABBAS;JAHANABADISAMANE;GHADBEIGISAJAD;ZAREIMAHNAZ;ALVANDIEHSAN;DJALALIMAHMOUD	OBJECTIVEVITAMIN D DEFICIENCY HAS BEEN REPORTED TO BE ASSOCIATED WITH THE INCIDENCE OF TYPE 1 AND TYPE 2 DIABETES AND WORSENING OF DIABETES COMPLICATIONS. THIS STUDY WAS DESIGNED TO INVESTIGATE THE EFFECT OF VITAMIN D TREATMENT ON THE EXPRESSION OF FIVE KEY GENES INVOLVED IN THE DEVELOPMENT OF DIABETIC CARDIOMYOPATHY. METHODSTWENTY-FOUR MALE SPRAGUE-DAWLEY RATS WERE RANDOMLY DIVIDED INTO THREE GR…	ALBORZ UNIV MED SCI, DIETARY SUPPLEMENTS & PROBIOT RES CTR, KARAJ, IRAN.; ALBORZ UNIV MED SCI, SCH MED, DEPT BIOCHEM & NUTR, KARAJ, IRAN.; UNIV TEHRAN MED SCI, SCH NUTR SCI & DIETET, DEPT COMMUNITY NUTR, TEHRAN, IRAN.; UNIV TEHRAN MED SCI, SCH NUTR SCI & DIETET, DEPT CELLULAR & MOL NUTR, POORSINA ST,ENGHELAB AVE,POB 14155-6446, TEHRAN, IRAN.; UNIV TEHRAN MED SCI, SCH PUBL HLTH, DEPT BIOSTAT, TEHR…	2022-06-24	ADVANCED GLYCATION END PRODUCTS; DIABETES COMPLICATIONS; DIABETIC CARDIOMYOPATHIES; GLUTAMINE-FRUCTOSE-6-PHOSPHATE TRANSAMINASE; O-GLCNAC TRANSFERASE; VITAMIN D	10.1002/jcp.28743	ARTICLE	MJALALI87@YAHOO.COM	TEHRAN UNIVERSITY OF MEDICAL SCIENCES AND HEALTH SERVICES [27261]	GLYCATION END-PRODUCTS; PROTEIN O-GLCNACYLATION; FACTOR-KAPPA-B; D DEFICIENCY; OXIDATIVE STRESS; ACTIVATION; NEPHROPATHY; HYPERGLYCEMIA; MECHANISMS; PREVENTION	J. CELL. PHYSIOL.	ENGLISH	111 RIVER ST, HOBOKEN 07030-5774, NJ USA	NOV	7	HOBOKEN	WILEY	2019	DJALALI, M (通讯作者)，UNIV TEHRAN MED SCI, SCH NUTR SCI & DIETET, DEPT CELLULAR & MOL NUTR, POORSINA ST,ENGHELAB AVE,POB 14155-6446, TEHRAN, IRAN.	CELL BIOLOGY; PHYSIOLOGY	0021-9541	9	VITAMIN D DOWNREGULATES KEY GENES OF DIABETES COMPLICATIONS IN CARDIOMYOCYTE	2.25	0.527301
LIHUAPING;DAIBEIBEI;FANJIAHUI;CHENCHEN;NIEXIANG;YINZHONGWEI;ZHAOYANRU;ZHANGXUDONG;WANGDAOWEN	EXCESSIVE REACTIVE OXYGEN SPECIES (ROS) GENERATED IN MITOCHONDRIA IS KNOWN TO BE A CAUSAL EVENT IN DIABETIC CARDIOMYOPATHY. RECENT STUDIES SUGGEST THAT MICRORNAS (MIRNAS) ARE ABLE TO TRANSLOCATE TO MITOCHONDRIA TO MODULATE MITOCHONDRIAL ACTIVITIES, BUT THE ROLES OF SUCH MIRNAS IN DIABETIC CARDIOMYOPATHY REMAIN UNCLEAR. WE OBSERVED A MARKED REDUCTION OF MITOCHONDRIAL GENE CYTOCHROME-B (MT-CYTB) IN…	HUAZHONG UNIV SCI & TECHNOL, HUBEI KEY LAB GENET & MOL MECH CARDIOL DISORDERS, TONGJI MED COLL, DIV CARDIOL,DEPT INTERNAL MED,TONGJI HOSP, 1095 JIEFANG AVE, WUHAN 430030, HUBEI, PEOPLES R CHINA.;	2022-06-24		10.1016/j.omtn.2019.06.013	ARTICLE	LHP@TJH.TJMU.EDU.CN; DWWANG@TJH.TJMU.EDU.CN	NATIONAL NATURAL SCIENCE FOUNDATION OF CHINA [31800973, 81822002, 81790624, 81630010, 91439203, 31771264]; NATIONAL PRECISION MEDICINE PROJECT [2017YFC0909400]	COMPLEX III; DIABETIC CARDIOMYOPATHY; HEART-FAILURE; MICRORNAS; EXPRESSION; MUTATION	MOL. THER.-NUCL. ACIDS	ENGLISH	50 HAMPSHIRE ST, FLOOR 5, CAMBRIDGE, MA 02139 USA	SEP 6	12	CAMBRIDGE	CELL PRESS	2019	LI, HP; WANG, DW (通讯作者)，HUAZHONG UNIV SCI & TECHNOL, HUBEI KEY LAB GENET & MOL MECH CARDIOL DISORDERS, TONGJI MED COLL, DIV CARDIOL,DEPT INTERNAL MED,TONGJI HOSP, 1095 JIEFANG AVE, WUHAN 430030, HUBEI, PEOPLES R CHINA.	RESEARCH & EXPERIMENTAL MEDICINE	2162-2531	27	THE DIFFERENT ROLES OF MIRNA-92A-2-5P AND LET-7B-5P IN MITOCHONDRIAL TRANSLATION IN DB/DB MICE	6.75	1.5819
PAPPRITZKATHLEEN;KLEINOLIVER;DONGFENGQUAN;HAMDANINAZHA;KOVACSARPAD;O'FLYNNLISA;ELLIMANSTEVE;O'BRIENTIMOTHY;TSCHOPECARSTEN;VANLINTHOUTSOPHIE	PURPOSE: MESENCHYMAL STROMAL CELLS (MSC) ARE AN ATTRACTIVE TOOL FOR TREATMENT OF DIABETIC CARDIOMYOPATHY. SYNDECAN-2/CD362 HAS BEEN IDENTIFIED AS A FUNCTIONAL MARKER FOR MSC ISOLATION. IMAGING MASS SPECTROMETRY (IMS) ALLOWS FOR THE CHARACTERIZATION OF THERAPEUTIC RESPONSES IN THE LEFT VENTRICLE. THIS STUDY AIMS TO INVESTIGATE WHETHER IMS CAN ASSESS THE THERAPEUTIC EFFECT OF CD362(+)-SELECTED MSC …	CHARITE UNIV MED BERLIN, BERLIN BRANDENBURG CTR REGENERAT THERAPIES, CAMPUS VIRCHOW KLINIKUM CVK, D-13353 BERLIN, GERMANY.; CHARITE UNIV MED BERLIN, BERLIN INST HLTH CTR REGENERAT THERAPIES BCRT, CAMPUS VIRCHOW KLINIKUM CVK, D-13353 BERLIN, GERMANY.; CHARITE UNIV MED BERLIN, BERLIN BRANDENBURG CTR REGENERAT THERAPIES, CAMPUS VIRCHOW KLINIKUM CVK, D-10178 BERLIN, GERMANY.; CHARITE UNIV MED BERLIN,…	2022-06-24	DIABETIC CARDIOMYOPATHY; MATRIX-ASSISTED LASER DESORPTION/IONIZATION IMAGING MASS SPECTROMETRY; SYNDECAN-2/CD362(+)-SELECTED STROMAL CELLS; TITIN	10.1002/prca.202000050	ARTICLE	SOPHIE.VAN-LINTHOUT@CHARITE.DE	EUROPEAN 7TH FRAMEWORK CONSORTIUM REPAIR OF DIABETIC DAMAGE BY STROMAL CELL ADMINISTRATION (REDDSTAR) [HEALTH.2012.2.4.3-1]; GERMAN RESEARCH FOUNDATION (DFG); OPEN ACCESS PUBLICATION FUNDS OF THE CHARITE -UNIVERSITATSMEDIZIN BERLIN; PROJEKT DEAL	IMAGING MASS-SPECTROMETRY; VENTRICULAR DIASTOLIC DYSFUNCTION; PRESERVED EJECTION FRACTION; HEART-FAILURE; PROTEOMIC ANALYSIS; TISSUE; PATHOPHYSIOLOGY; SEGMENTATION; PEPTIDE; SIGNALS	PROTEOM. CLIN. APPL.	ENGLISH	POSTFACH 101161, 69451 WEINHEIM, GERMANY	JAN	10	WEINHEIM	WILEY-V C H VERLAG GMBH	2021	VAN LINTHOUT, S (通讯作者)，CHARITE UNIV MED BERLIN, BERLIN BRANDENBURG CTR REGENERAT THERAPIES, CAMPUS VIRCHOW KLINIKUM CVK, D-13353 BERLIN, GERMANY.; VAN LINTHOUT, S (通讯作者)，CHARITE UNIV MED BERLIN, BERLIN INST HLTH CTR REGENERAT THERAPIES BCRT, CAMPUS VIRCHOW KLINIKUM CVK, D-13353 BERLIN, GERMANY.; VAN LINTHOUT, S (通讯作者)，CHARITE UNIV MED BERLIN, BERLIN BRANDENBURG CTR REGENERAT THERAPIES, CAMPUS VIR…	BIOCHEMISTRY & MOLECULAR BIOLOGY	1862-8346	2	MALDI-IMS AS A TOOL TO DETERMINE THE MYOCARDIAL RESPONSE TO SYNDECAN-2-SELECTED MESENCHYMAL STROMAL CELL APPLICATION IN AN EXPERIMENTAL MODEL OF DIABETIC CARDIOMYOPATHY	1	0.611268
VENARDOSKYLIE;DEJONGKIRSTIEA;ELKAMIEMANSOUR;CONNORTIMOTHY;MCGEESEANL	THE DEVELOPMENT OF DIABETIC CARDIOMYOPATHY IS A KEY CONTRIBUTOR TO HEART FAILURE AND MORTALITY IN OBESITY AND TYPE 2 DIABETES (T2D). CURRENT THERAPEUTIC INTERVENTIONS FOR T2D HAVE LIMITED IMPACT ON THE DEVELOPMENT OF DIABETIC CARDIOMYOPATHY. CLEARLY, NEW THERAPIES ARE URGENTLY NEEDED. A POTENTIAL THERAPEUTIC TARGET IS PROTEIN KINASE D (PKD), WHICH IS ACTIVATED BY METABOLIC INSULTS AND IMPLICATED …	DEAKIN UNIV, SCH MED, METAB RES UNIT, METAB REMODELLING LAB, WAURN PONDS, VIC, AUSTRALIA.; BAKER IDI HEART & DIABET INST, PROGRAM METAB & INFLAMMAT, MELBOURNE, VIC, AUSTRALIA.;	2022-06-24		10.1371/journal.pone.0120934	ARTICLE	SEAN.MCGEE@DEAKIN.EDU.AU	DEAKIN UNIVERSITY MOLECULAR AND MEDICAL RESEARCH STRATEGIC RESEARCH CENTRE; NHMRC CAREER DEVELOPMENT FELLOWSHIP [APP1030474]	PROTEIN-KINASE-D; D ACTIVATION; TRANSCRIPTION; EXPRESSION; MOUSE; DEATH; HEART	PLOS ONE	ENGLISH	1160 BATTERY STREET, STE 100, SAN FRANCISCO, CA 94111 USA	MAR 23	14	SAN FRANCISCO	PUBLIC LIBRARY SCIENCE	2015	MCGEE, SL (通讯作者)，DEAKIN UNIV, SCH MED, METAB RES UNIT, METAB REMODELLING LAB, WAURN PONDS, VIC, AUSTRALIA.	SCIENCE & TECHNOLOGY - OTHER TOPICS	1932-6203	23	THE PKD INHIBITOR CID755673 ENHANCES CARDIAC FUNCTION IN DIABETIC DB/DB MICE	2.88	0.718477
SUZUKIHIROFUMI;KAYAMAYOSUKE;SAKAMOTOMASAYA;IUCHIHIROYUKI;SHIMIZUIPPEI;YOSHINOTAKUYA;KATOHDAISUKE;NAGOSHITOMOHISA;TOJOKATSUYOSHI;MINAMINOTOHRU;YOSHIMURAMICHIHIRO;UTSUNOMIYAKAZUNORI	DIABETES AFFECTS CARDIAC STRUCTURE AND FUNCTION, AND IT HAS BEEN SUGGESTED THAT DIABETES LEADS TO CARDIOMYOPATHY. ARACHIDONATE 12/15-LIPOXYGENASE (LOX) HAS BEEN SUGGESTED TO PLAY AN IMPORTANT ROLE IN ATHEROGENESIS AND HEART FAILURE. HOWEVER, THE ROLE OF 12/15-LOX IN DIABETIC CARDIOMYOPATHY HAS NOT BEEN EXAMINED. IN THIS STUDY, WE INVESTIGATED THE EFFECTS OF CARDIAC 12/15-LOX ON DIABETIC CARDIOMYO…	JIKEI UNIV, SCH MED, DIV DIABET METAB & ENDOCRINOL, DEPT INTERNAL MED,MINATO KU, TOKYO, JAPAN.; JIKEI UNIV, SCH MED, DEPT INTERNAL MED, DIV CARDIOL,MINATO KU, TOKYO, JAPAN.; NIIGATA UNIV, GRAD SCH MED & DENT SCI, DEPT CARDIOVASC BIOL & MED, CHUO KU, NIIGATA, JAPAN.; JAPAN SCI & TECHNOL AGCY, PRESTO, SAITAMA, JAPAN.;	2022-06-24		10.2337/db13-1896	ARTICLE	KAYAMA@JIKEI.AC.JP	MINISTRY OF EDUCATION, CULTURE, SPORTS, SCIENCE AND TECHNOLOGY OF JAPAN; UEHARA MEMORIAL FOUNDATION; GRANTS-IN-AID FOR SCIENTIFIC RESEARCH [24390195] FUNDING SOURCE: KAKEN	NECROSIS-FACTOR-ALPHA; CARDIAC DYSFUNCTION; CELL-DEATH; 12-LIPOXYGENASE; EXPRESSION; MITOCHONDRIA; FIBROSIS; METABOLISM; OVEREXPRESSION; INHIBITION	DIABETES	ENGLISH	1701 N BEAUREGARD ST, ALEXANDRIA, VA 22311-1717 USA	FEB	13	ALEXANDRIA	AMER DIABETES ASSOC	2015	KAYAMA, Y (通讯作者)，JIKEI UNIV, SCH MED, DEPT INTERNAL MED, DIV CARDIOL,MINATO KU, TOKYO, JAPAN.	ENDOCRINOLOGY & METABOLISM	0012-1797	85	ARACHIDONATE 12/15-LIPOXYGENASE-INDUCED INFLAMMATION AND OXIDATIVE STRESS ARE INVOLVED IN THE DEVELOPMENT OF DIABETIC CARDIOMYOPATHY	10.62	2.65524
ZHANGMIN;YEMAO	DIABETIC CARDIOMYOPATHY (DCM) IS ONE OF THE MAJOR HEART COMPLICATIONS OF DIABETIC PATIENTS. HYDROGEN SULFIDE (H2S) IS NOW RECOGNIZED AS AN IMPORTANT SIGNALING MOLECULE AND HAS BEEN SHOWN TO ATTENUATE THE DEVELOPMENT OF DIABETIC CARDIOMYOPATHY. HOWEVER, THE UNDERLYING MECHANISMS LINKING H2S AND THE DEVELOPMENT OF DCM HAVE NOT BEEN FULLY ELUCIDATED. IN THE PRESENT STUDY, WE THEREFORE SOUGHT TO EXPL…	WUHAN UNIV, ENSHI CLIN COLL, CENT HOSP ENSHI AUTONOMOUS PREFECTURE, DEPT ENDOCRINOL, ENSHI 445000, PEOPLES R CHINA.;	2022-06-24	HYDROGEN SULFIDE; WNT/BETA-CATENIN; DIABETIC CARDIOMYOPATHY; HIGH GLUCOSE	10.1007/s11596-019-2120-5	ARTICLE	MINZHANGENSHI@QQ.COM; 121058998@QQ.COM	NATURAL SCIENCE FOUNDATION OF HUBEI PROVINCE OF CHINA [2011CDC146]	BETA-CATENIN; DIABETIC CARDIOMYOPATHY; OXIDATIVE STRESS; CELL-CYCLE; MECHANISMS; APOPTOSIS	CURR. MED. SCI.	ENGLISH	ONE NEW YORK PLAZA, SUITE 4600, NEW YORK, NY, UNITED STATES	DEC	9	NEW YORK	SPRINGER	2019	YE, M (通讯作者)，WUHAN UNIV, ENSHI CLIN COLL, CENT HOSP ENSHI AUTONOMOUS PREFECTURE, DEPT ENDOCRINOL, ENSHI 445000, PEOPLES R CHINA.	RESEARCH & EXPERIMENTAL MEDICINE	2096-5230	5	HYDROGEN SULFIDE ATTENUATES HIGH GLUCOSE-INDUCED MYOCARDIAL INJURY IN RAT CARDIOMYOCYTES BY SUPPRESSING WNT/BETA-CATENIN PATHWAY	1.25	0.292945
YANRUI;SHANHU;LINLIN;ZHANGMING;DIAOJIAYU;LIQING;LIUXIN;WEIJIN	INCIDENCE OF DIABETIC CARDIOMYOPATHY (DCM) IS ASSOCIATED WITH INCREASED MORTALITY IN DIABETIC PATIENTS. MITOCHONDRIAL DYSFUNCTION HAS BEEN INDICATED TO PLAY A KEY ROLE IN THE PATHOGENESIS AND DEVELOPMENT OF DIABETIC CARDIOMYOPATHY. ACCUMULATING EVIDENCE SUGGESTS THAT RESVERATROL, A POLYPHENOL, EXERTS CARDIOVASCULAR PROTECTIVE EFFECTS. IN THIS STUDY, WE AIMED TO EXPLORE THE EFFECTS OF CHRONIC RESV…	XI AN JIAO TONG UNIV, AFFILIATED HOSP 2, SCH MED, DEPT CARDIOL, XIAN 710004, SHAANXI, PEOPLES R CHINA.; XI AN JIAO TONG UNIV, AFFILIATED HOSP 2, SCH MED, DEPT ENDEM DIS, XIAN 710004, SHAANXI, PEOPLES R CHINA.; XI AN JIAO TONG UNIV, AFFILIATED HOSP 2, SCH MED, DEPT RESP MED, XIAN, SHAANXI, PEOPLES R CHINA.;	2022-06-24	DIABETIC CARDIOMYOPATHY; RESVERATROL; CARDIAC DYSFUNCTION; MITOCHONDRIAL INJURY; MYOCARDIAL APOPTOSIS		ARTICLE	WEIJIN_DOC@SINA.COM	NATURAL SCIENCE FOUNDATION OF CHINA [81170209]	CONGESTIVE-HEART-FAILURE; OXIDATIVE STRESS; DYSFUNCTION; DISEASE; INFLAMMATION; TYPE-1; SIRT1; MICE; ACTIVATOR; MELLITUS	INT. J. CLIN. EXP. MED.	ENGLISH	40 WHITE OAKS LN, MADISON, WI 53711 USA		12	MADISON	E-CENTURY PUBLISHING CORP	2016	WEI, J (通讯作者)，XI AN JIAO TONG UNIV, AFFILIATED HOSP 2, SCH MED, DEPT CARDIOL, XIAN 710004, SHAANXI, PEOPLES R CHINA.; WEI, J (通讯作者)，XI AN JIAO TONG UNIV, AFFILIATED HOSP 2, SCH MED, DEPT ENDEM DIS, XIAN 710004, SHAANXI, PEOPLES R CHINA.	RESEARCH & EXPERIMENTAL MEDICINE	1940-5901	1	CHRONIC RESVERATROL TREATMENT IMPROVES CARDIAC FUNCTION IN A RAT MODEL OF DIABETIC CARDIOMYOPATHY VIA ATTENUATION OF MITOCHONDRIAL INJURY AND MYOCARDIAL APOPTOSIS	0.14	0.0386487
ZHANGJIE;QIUHONGMEI;HUANGJIAJUN;DINGSHUMEI;HUANGBO;WUQIN;JIANGQINGSONG	THE AIM OF THIS STUDY WAS TO ESTABLISH A ROBUST MODEL OF DIABETIC MYOCARDIAL HYPERTROPHY IN MUS MUSCULUS CASTANEUS MICE. MICE WERE FED A HIGH-FAT DIET FOR FOUR WEEKS AND THEN GIVEN STREPTOZOTOCIN (STZ, 40 MG KG(-1) D(-1) FOR 5 DAYS, INTRAPERITONEALLY) AND FASTING BLOOD GLUCOSE (FBG) LEVELS WERE TESTED AFTER SEVEN DAYS. MICE WITH FBG LEVELS ABOVE 11.1 MMOL/L WERE CONSIDERED DIABETIC. DIABETIC MICE…	CHONGQING MED UNIV, CHONGQING KEY LAB BIOCHEM & MOL PHARMACOL, DEPT PHARMACOL, CHONGQING, PEOPLES R CHINA.; ZUNYI MED UNIV, MINIST EDUC, KEY LAB BASIC PHARMACOL, ZUNYI, GUIZHOU, PEOPLES R CHINA.; ZUNYI MED UNIV, MINIST EDUC, JOINT INT RES LAB ETHNOMED, ZUNYI, GUIZHOU, PEOPLES R CHINA.;	2022-06-24	ANIMAL MODEL; DIABETIC CARDIOMYOPATHY; MUS MUSCULUS CASTANEUS MICE; MYOCARDIAL HYPERTROPHY	10.1111/iep.12296	ARTICLE	CQJIANGQS@163.COM	NATIONAL NATURAL SCIENCE FOUNDATION OF CHINA [81471334, 81871002]; OPENING FOUNDATION OF KEY LABORATORY OF BASIC PHARMACOLOGY OF MINISTRY OF EDUCATION, ZUNYI MEDICAL UNIVERSITY, GUIZHOU, CHINA [JCYL-K-007]; GUIZHOU TRADITIONAL CHINESE MEDICINE ADMINISTRATION BUREAU, GUIZHOU, CHINA [QZYY-2016-004]; NATURAL SCIENCE FOUNDATION OF CHONGQING, CHINA [CSTC2017JCJAX0211]		INT. J. EXP. PATHOL.	ENGLISH	111 RIVER ST, HOBOKEN 07030-5774, NJ USA	DEC	9	HOBOKEN	WILEY	2018	JIANG, QS (通讯作者)，CHONGQING MED UNIV, DEPT PHARMACOL, CHONGQING, PEOPLES R CHINA.	PATHOLOGY	0959-9673	5	ESTABLISHMENT OF A DIABETIC MYOCARDIAL HYPERTROPHY MODEL IN MUS MUSCULUS CASTANEUS MOUSE	1	0.22272
ZHANGLIN;WARDMARIELOUISE;PHILLIPSANTHONYRJ;ZHANGSHAOPING;KENNEDYJOHN;BARRYBERNARD;CANNELLMARKB;COOPERGARTHJS	BACKGROUND: INTRACELLULAR CALCIUM (CA2+) COORDINATES THE CARDIAC CONTRACTION CYCLE AND IS DYSREGULATED IN DIABETIC CARDIOMYOPATHY. TREATMENT WITH TRIETHYLENETETRAMINE (TETA), A DIVALENT-COPPER-SELECTIVE CHELATOR, IMPROVES CARDIAC STRUCTURE AND FUNCTION IN PATIENTS AND RATS WITH DIABETIC CARDIOMYOPATHY, BUT THE MOLECULAR BASIS OF THIS ACTION IS UNCERTAIN. HERE, WE USED TETA TO PROBE POTENTIAL LINK…	UNIV AUCKLAND, FAC SCI, SCH BIOL SCI, AUCKLAND 1142, NEW ZEALAND.; UNIV AUCKLAND, FAC MED & HLTH SCI, DEPT PHYSIOL, AUCKLAND 1142, NEW ZEALAND.; UNIV AUCKLAND, FAC MED & HLTH SCI, DEPT SURG, AUCKLAND 1142, NEW ZEALAND.; GNS SCI, NATL ISOTOPE CTR, WELLINGTON, NEW ZEALAND.; UNIV MANCHESTER, MANCHESTER BIOMED RES CTR, CTR ADV DISCOVERY & EXPT THERAPEUT, MANCHESTER, LANCS, ENGLAND.; UNIV OXFORD, DEPT…	2022-06-24	COPPER HOMEOSTASIS; CALCIUM HOMEOSTASIS; ANTI-OXIDANT DEFENCE; CARDIAC CONTRACTION; CARDIOVASCULAR DISEASE; COPPER DEFICIENCY; COPPER EXCESS; CARDIOMYOPATHY; DIABETES MELLITUS; ESSENTIAL TRACE NUTRIENT; EXPERIMENTAL THERAPEUTICS; LEFT-VENTRICULAR DYSFUNCTION; LEFT-VENTRICULAR REMODELLING; CALCIUM RESPONSIVENESS; MYOCARDIUM; MYOCARDIAL CALCIUM SENSITIVITY; QT INTERVAL; TRIETHYLENETETRAMINE; TROPON…	10.1186/1475-2840-12-123	ARTICLE	G.COOPER@AUCKLAND.AC.NZ	ENDOCORE RESEARCH ASSOCIATES; MAURICE AND PHYLLIS PAYKEL TRUST; LOTTERY HEALTH (NEW ZEALAND); AUCKLAND MEDICAL RESEARCH FOUNDATION; UNIVERSITY OF AUCKLAND; DEPARTMENT OF EDUCATION (NEW ZEALAND); MINISTRY FOR BUSINESS, INNOVATION AND EMPLOYMENT, NEW ZEALAND; HEALTH RESEARCH COUNCIL OF NEW ZEALAND	PROTEIN-KINASE-C; MYOFILAMENT CA2+ SENSITIVITY; INTRACELLULAR CA2+; VENTRICULAR MYOCYTES; TROPONIN-I; EXTRACELLULAR-MATRIX; HUMAN MYOCARDIUM; WILSONS-DISEASE; RELEASE CHANNEL; ATPASE ACTIVITY	CARDIOVASC. DIABETOL.	ENGLISH	236 GRAYS INN RD, FLOOR 6, LONDON WC1X 8HL, ENGLAND	AUG 28	17	LONDON	BIOMED CENTRAL LTD	2013	COOPER, GJS (通讯作者)，UNIV AUCKLAND, FAC SCI, SCH BIOL SCI, PRIVATE BAG 92019, AUCKLAND 1142, NEW ZEALAND.	CARDIOVASCULAR SYSTEM & CARDIOLOGY; ENDOCRINOLOGY & METABOLISM	1475-2840	30	PROTECTION OF THE HEART BY TREATMENT WITH A DIVALENT-COPPER-SELECTIVE CHELATOR REVEALS A NOVEL MECHANISM UNDERLYING CARDIOMYOPATHY IN DIABETIC RATS	3	0.928172
DONGBO;YUQINGTAO;DAIHONGYAN;GAOYANYAN;ZHOUZHAOLI;ZHANGLEI;JIANGHONG;GAOFEI;LISHUYING;ZHANGYUEHUI;BIANHONGJUN;LIUCHUNXI;WANGNAN;XUHUI;PANCHUNMING;SONGHUAIDONG;ZHANGCHENG;ZHANGYUN	OBJECTIVES THE AIM OF THIS STUDY WAS TO TEST THE HYPOTHESIS THAT ANGIOTENSIN (ANG)-CONVERTING ENZYME-2 (ACE2) OVEREXPRESSION MAY INHIBIT MYOCARDIAL COLLAGEN ACCUMULATION AND IMPROVE LEFT VENTRICULAR (LV) REMODELING AND FUNCTION IN DIABETIC CARDIOMYOPATHY. BACKGROUND HYPERGLYCEMIA ACTIVATES THE RENIN-ANG SYSTEM, WHICH PROMOTES THE ACCUMULATION OF EXTRACELLULAR MATRIX AND PROGRESSION OF CARDIAC REM…	SHANDONG UNIV, QILU HOSP, CHINESE MINIST EDUC, KEY LAB CARDIOVASC REMODELING & FUNCT RES, JINAN 250012, SHANDONG, PEOPLES R CHINA.; SHANDONG UNIV, QILU HOSP, CHINESE MINIST HLTH, JINAN 250012, SHANDONG, PEOPLES R CHINA.; SHANDONG UNIV, SHANDONG PROV HOSP, DEPT CARDIOL, JINAN 250012, SHANDONG, PEOPLES R CHINA.; PEOPLES HOSP HUAI YIN DIST, DEPT MED, JINAN, SHANDONG, PEOPLES R CHINA.; SHANGHAI JIAO …	2022-06-24	ANGIOTENSIN-CONVERTING ENZYME 2; ANGIOTENSIN II; DIABETIC CARDIOMYOPATHY; GENE THERAPY; HEART FAILURE	10.1016/j.jacc.2011.09.071	ARTICLE	ZHANGCHENG8003@YAHOO.CN		CARDIAC FIBROSIS; HIGH GLUCOSE; INFLAMMATION; FIBROBLASTS; APOPTOSIS; SYSTEM	J. AM. COLL. CARDIOL.	ENGLISH	STE 800, 230 PARK AVE, NEW YORK, NY 10169 USA	FEB 21	9	NEW YORK	ELSEVIER SCIENCE INC	2012	ZHANG, C (通讯作者)，SHANDONG UNIV, QILU HOSP, CHINESE MINIST EDUC, KEY LAB CARDIOVASC REMODELING & FUNCT RES, 107 WEN HUA XI RD, JINAN 250012, SHANDONG, PEOPLES R CHINA.	CARDIOVASCULAR SYSTEM & CARDIOLOGY	0735-1097	77	ANGIOTENSIN-CONVERTING ENZYME-2 OVEREXPRESSION IMPROVES LEFT VENTRICULAR REMODELING AND FUNCTION IN A RAT MODEL OF DIABETIC CARDIOMYOPATHY	7	2.06671
ZHANGYUAN;EDGLEYAMANDAJ;COXALISONJ;POWELLANDREWK;WANGBING;KOMPAANDREWR;STAPLETONDAVIDI;ZAMMITSTEVENC;WILLIAMSSPENCERJ;KRUMHENRY;GILBERTRICHARDE;KELLYDARRENJ	CARDIAC REMODELLING IN DIABETES INCLUDES PATHOLOGICAL ACCUMULATION OF EXTRACELLULAR MATRIX AND MYOCYTE HYPERTROPHY THAT CONTRIBUTE TO HEART DYSFUNCTION. ATTENUATION OF REMODELLING REPRESENTS A POTENTIAL THERAPEUTIC TARGET. WE TESTED THIS HYPOTHESIS USING A NEW ANTI-FIBROTIC DRUG, FT011 (FIBROTECH THERAPEUTICS PTY LTD), ON DIABETIC REN-2 RATS, A MODEL WHICH REPLICATES MANY OF THE STRUCTURAL AND FU…	UNIV MELBOURNE, ST VINCENTS HOSP, DEPT MED, FITZROY, VIC 3065, AUSTRALIA.; MONASH UNIV, MONASH INST PHARMACEUT SCI, CTR DRUG CANDIDATE OPTIMISAT, PARKVILLE, VIC 3052, AUSTRALIA.; MONASH UNIV, DEPT EPIDEMIOL & PREVENT MED, MONASH CTR CARDIOVASC RES & EDUC THERAPEUT, MELBOURNE, VIC 3004, AUSTRALIA.; UNIV MELBOURNE, DEPT BIOCHEM & MOL BIOL, BIO INST 21, MELBOURNE, VIC 3010, AUSTRALIA.; UNIV MELBOURN…	2022-06-24	DIABETES; DIABETIC CARDIOMYOPATHY; CARDIAC FIBROSIS; ANTI-FIBROTIC THERAPY	10.1093/eurjhf/hfs011	ARTICLE	DKELLY@MEDSTV.UNIMELB.EDU.AU	CANADA RESEARCH CHAIR; NATIONAL HEALTH AND MEDICAL RESEARCH COUNCIL [334008, 546272, 1005496]; DIABETES AUSTRALIA RESEARCH TRUST	INDUCED CARDIAC-HYPERTROPHY; GROWTH-FACTOR-BETA; DIASTOLIC DYSFUNCTION; CONDUCTANCE CATHETER; TGF-BETA; PRESSURE; KINASE; MATRIX; DETERMINANTS; MECHANISMS	EUR. J. HEART FAIL.	ENGLISH	111 RIVER ST, HOBOKEN 07030-5774, NJ USA	MAY	14	HOBOKEN	WILEY	2012	KELLY, DJ (通讯作者)，UNIV MELBOURNE, ST VINCENTS HOSP, DEPT MED, FITZROY, VIC 3065, AUSTRALIA.	CARDIOVASCULAR SYSTEM & CARDIOLOGY	1388-9842	30	FT011, A NEW ANTI-FIBROTIC DRUG, ATTENUATES FIBROSIS AND CHRONIC HEART FAILURE IN EXPERIMENTAL DIABETIC CARDIOMYOPATHY	2.73	0.805211
PAIMANELISABETHHM;VANEYKHUUBJ;BIZINOMAURICEB;DEKKERSILONAA;DEHEERPAUL;SMITJOHANNESWA;JAZETINGRIDM;LAMBHILDOJ	BACKGROUND THE PATHOGENESIS AND CARDIOVASCULAR IMPACT OF TYPE 2 DIABETES (T2D) MAY BE DIFFERENT IN SOUTH ASIANS COMPARED WITH OTHER ETHNIC GROUPS. THE PHENOTYPIC CHARACTERIZATION OF DIABETIC CARDIOMYOPATHY REMAINS DEBATED AND LITTLE IS KNOWN REGARDING DIFFERENCES IN T2D-RELATED CARDIOVASCULAR REMODELING ACROSS ETHNICITIES. WE AIMED TO CHARACTERIZE THE DIFFERENCES IN LEFT VENTRICULAR (LV) DIASTOLI…	LEIDEN UNIV, DEPT RADIOL, MED CTR, POB 9600,POSTAL ZONE C2-S, NL-2300 RC LEIDEN, NETHERLANDS.; LEIDEN UNIV, DEPT INTERNAL MED, MED CTR, POB 9600,POSTAL ZONE C7-Q, NL-2300 RC LEIDEN, NETHERLANDS.; RADBOUD UNIV NIJMEGEN, DEPT INTERNAL MED, MED CTR, POB 9101, NL-6500 HB NIJMEGEN, NETHERLANDS.;	2022-06-24	DIABETES MELLITUS; TYPE 2; DIABETIC CARDIOMYOPATHIES; MYOCARDIAL STEATOSIS; MYOCARDIAL DIFFUSE FIBROSIS; PROTON-MAGNETIC RESONANCE SPECTROSCOPY; T1 MAPPING; EUROPEAN; SOUTH ASIAN	10.1186/s12933-019-0940-z	ARTICLE	E.H.M.PAIMAN@LUMC.NL	'CARDIO VASCULAR IMAGING GROUP (CVIG)', LEIDEN UNIVERSITY MEDICAL CENTER (LEIDEN, THE NETHERLANDS); ROBA METALS B.V. IJSSELSTEIN (UTRECHT, THE NETHERLANDS); NOVO NORDISK A/S (BAGSVAERD, DENMARK)	MAGNETIC-RESONANCE SPECTROSCOPY; GRAPHICAL USER-INTERFACE; PULSE-WAVE VELOCITY; DIASTOLIC DYSFUNCTION; CARDIOVASCULAR-DISEASE; INSULIN-RESISTANCE; INDEPENDENT PREDICTOR; NORMOTENSIVE PATIENTS; MYOCARDIAL STEATOSIS; TRIGLYCERIDE CONTENT	CARDIOVASC. DIABETOL.	ENGLISH	CAMPUS, 4 CRINAN ST, LONDON N1 9XW, ENGLAND	OCT 11	14	LONDON	BMC	2019	PAIMAN, EHM (通讯作者)，LEIDEN UNIV, DEPT RADIOL, MED CTR, POB 9600,POSTAL ZONE C2-S, NL-2300 RC LEIDEN, NETHERLANDS.	CARDIOVASCULAR SYSTEM & CARDIOLOGY; ENDOCRINOLOGY & METABOLISM		12	PHENOTYPING DIABETIC CARDIOMYOPATHY IN EUROPEANS AND SOUTH ASIANS	3	0.703068
QIYANQING;WUHONGYU;MAICHANGJIANG;LINHANQUN;SHENJIA;ZHANGXIAOYUN;GAOYAKUN;MAOYONG;XIEXUPIN	AS AN IMPORTANT COMPLICATION OF DIABETES MELLITUS, DIABETIC CARDIOMYOPATHY (DCM) IS CHARACTERIZED BY A SILENT DEVELOPMENT IN ITS EARLIER STAGE AND A DEFICIENT CARDIOMYOCYTE CONTRACTILITY IN ITS LATE STAGE. SO FAR, LITTLE ADVANCE HAS BEEN ACHIEVED TO REVERSE THIS PATHOLOGICAL CHANGE. LNCRNAS ARE DEFINED AS A LARGE CLUSTER OF RNAS WITHOUT THE FUNCTION OF ENCODING PROTEINS, BUT HAVE THE CAPACITY IN …	NINGBO FIRST HOSP, DEPT CARDIOVASC SURG, NINGBO, PEOPLES R CHINA.; ZHEJIANG UNIV, DEPT VASC SURG, SCH MED, AFFILIATED HANGZHOU PEOPLES HOSP 1, HANGZHOU, PEOPLES R CHINA.;	2022-06-24	DIABETIC CARDIOMYOPATHY; IL-17; LNCRNA-MIAT; MIR-214-3P; FIBROSIS	10.3389/fcell.2020.00243	ARTICLE	XIEXUPIN@163.COM		LONG NONCODING RNA	FRONT. CELL. DEV. BIOL.	ENGLISH	AVENUE DU TRIBUNAL FEDERAL 34, LAUSANNE, CH-1015, SWITZERLAND	APR 15	13	LAUSANNE	FRONTIERS MEDIA SA	2020	XIE, XP (通讯作者)，ZHEJIANG UNIV, DEPT VASC SURG, SCH MED, AFFILIATED HANGZHOU PEOPLES HOSP 1, HANGZHOU, PEOPLES R CHINA.	CELL BIOLOGY; DEVELOPMENTAL BIOLOGY	2296-634X	23	LNCRNA-MIAT-MEDIATED MIR-214-3P SILENCING IS RESPONSIBLE FOR IL-17 PRODUCTION AND CARDIAC FIBROSIS IN DIABETIC CARDIOMYOPATHY	7.67	2.22752
YINGYIN;JIANGCHENG;ZHANGMEILING;JINJIYE;GESHUYU;WANGXIAODONG	DIABETIC CARDIOMYOPATHY INCREASES THE RISK OF HEART FAILURE INDEPENDENT OF CORONARY ARTERY DISEASE AND HYPERTENSION. PHLORETIN (PHL) SHOWS ANTI-INFLAMMATORY EFFECTS IN MACROPHAGES. IN THIS STUDY, WE EXPLORED THE PROTECTIVE EFFECTS OF PHL ON HIGH GLUCOSE (HG)-INDUCED INJURY IN DIABETIC CARDIOMYOPATHY IN VIVO AND IN VITRO. USING STREPTOZOTOCIN-INDUCED DIABETIC MOUSE MODEL AND INCUBATING CARDIAC CEL…	TONGDE HOSP ZHEJIANG PROV, DEPT PHARM, HANGZHOU 310012, ZHEJIANG, PEOPLES R CHINA.; TONGDE HOSP ZHEJIANG PROV, DEPT REHABIL, HANGZHOU 310012, ZHEJIANG, PEOPLES R CHINA.; TONGDE HOSP ZHEJIANG PROV, DEPT VASC SURG, HANGZHOU 310012, ZHEJIANG, PEOPLES R CHINA.;	2022-06-24	PHLORETIN; ANTI-INFLAMMATION; SIRT1; DIABETIC CARDIOMYOPATHY	10.18632/aging.101954	ARTICLE	WANGXIAODONG155@GMAIL.COM	NATURAL SCIENCE FOUNDATION OF ZHEJIANG PROVINCE OF CHINA [LQ14H280003]; ZHEJIANG MEDICAL AND HEALTH SCIENCE TECHNOLOGY PROJECT [2013KYB062]; ZHEJIANG CHINESE MEDICAL AND HEALTH TECHNOLOGY PROJECT [2019ZA030]	INDUCED INFLAMMATION; OXIDATIVE STRESS; INJURY; HEART; EXPRESSION; APOPTOSIS; GLUCOSE; ACID; CARDIOMYOPATHY; PHLORHIZIN	AGING-US	ENGLISH	6666 E QUAKER ST, STE 1, ORCHARD PARK, NY 14127 USA	MAY 15	14	ORCHARD PARK	IMPACT JOURNALS LLC	2019	WANG, XD (通讯作者)，TONGDE HOSP ZHEJIANG PROV, DEPT VASC SURG, HANGZHOU 310012, ZHEJIANG, PEOPLES R CHINA.	CELL BIOLOGY; GERIATRICS & GERONTOLOGY	1945-4589	30	PHLORETIN PROTECTS AGAINST CARDIAC DAMAGE AND REMODELING VIA RESTORING SIRT1 AND ANTI-INFLAMMATORY EFFECTS IN THE STREPTOZOTOCIN-INDUCED DIABETIC MOUSE MODEL	7.5	1.75767
SHIHUI;ZHOUPENG;NIYINGQUN;WANGSHUSHU;SONGRUI;SHENANLU;FANGZHAOHUI;WANGLIANG	OBJECTIVES: DANZHI JIANGTANG CAPSULE (DJC) IS WIDELY USED FOR PREVENTING AND TREATING DIABETIC CARDIOMYOPATHY (DCM). HOWEVER, THE UNDERLYING MECHANISMS OF THE ANTI-INFLAMMATORY AND ANTIAPOPTOTIC ACTIVITIES ARE UNCLEAR. METHODS: IN THE IN VIVO DIABETIC CARDIOMYOPATHY RAT MODEL, CARDIAC FUNCTION WAS MEASURED THROUGH ECHOCARDIOGRAPHY, HISTOLOGICAL CHANGES IN THE MYOCARDIUM WERE VISUALIZED USING HE S…	ANHUI UNIV CHINESE MED, NURSING SCH, HEFEI 230012, PEOPLES R CHINA.; ANHUI UNIV CHINESE MED, SCH INTEGRATED CHINESE & WESTERN MED, HEFEI 230012, PEOPLES R CHINA.; ANHUI UNIV TRADIT CHINESE MED, AFFILIATED HOSP 1, HEFEI 230031, PEOPLES R CHINA.; ANHUI PROV KEY LAB CHINESE MED FORMULA, HEFEI 230012, PEOPLES R CHINA.;	2022-06-24	DANZHI JIANGTANG CAPSULE; DIABETIC CARDIOMYOPATHY; TLR4/MYD88/NF-KAPPA B SIGNALING PATHWAY; APOPTOSIS	10.1016/j.jsps.2021.11.004	ARTICLE	FANGZH9097@126.COM; WANGLIANG_01@163.COM	NATIONAL NATURAL SCIENCE FOUNDATION OF CHINA [81202631, 82004180]; NATURAL SCIENCE FUND OF ANHUI PROVINCE [1708085MH201]; KEY PROJECT FOUNDATION OF NATURAL SCIENCE RESEARCH OF ANHUI UNIVERSITY OF CHINESE MEDICINE [2020ZRZD06]		SAUDI PHARM. J.	ENGLISH	RADARWEG 29, 1043 NX AMSTERDAM, NETHERLANDS	DEC	9	AMSTERDAM	ELSEVIER	2021	FANG, ZH; WANG, L (通讯作者)，ANHUI UNIV CHINESE MED, SCH INTEGRATED CHINESE & WESTERN MED, HEFEI 230012, PEOPLES R CHINA.	PHARMACOLOGY & PHARMACY	1319-0164	0	IN VIVO AND IN VITRO STUDIES OF DANZHI JIANGTANG CAPSULES AGAINST DIABETIC CARDIOMYOPATHY VIA TLR4/MYD88/NF-KAPPA B SIGNALING PATHWAY	0	0
HUYANYAN;SHENLIN;LILI;LIMAN;YINWENBIN;LIUWEI;ZHANGJIAN	PURPOSE: TO INVESTIGATE THE CARDIOPROTECTIVE ACTION OF ASTAXANTHIN, AND TO ELUCIDATE ITS UNDERLYING MECHANISM OF ACTION IN H9C2 CELLS. METHODS: CELL VIABILITY WAS DETERMINED BY MTT ASSAY. INTRACELLULAR REACTIVE OXYGEN SPECIES (ROS) WERE EVALUATED USING 2, 7-DICHLORODIHYDRO-FLUORESCEIN DIACETATE (H2DCFDA) STAINING. CELL APOPTOSIS WERE ASSESSED BY DETERMINING CASPASE ACTIVITIES USING COLORIMETRIC A…	SHANDONG UNIV, QILU HOSP, GERIATR DEPT, 107 WEN HUA WEST RD, JINAN, SHANDONG, PEOPLES R CHINA.; SHANDONG UNIV, QILU MED COLL, 44 WEN HUA WEST RD, JINAN, SHANDONG, PEOPLES R CHINA.;	2022-06-24	ASTAXANTHIN; DIABETIC CARDIOMYOPATHY; CARDIOMYOCYTE; APOPTOSIS; AKT PATHWAY	10.4314/tjpr.v17i11.6	ARTICLE	YANYANHU018@SINA.COM	SHANDONG PROVINCIAL NATURAL SCIENCE FOUNDATION, CHINA [ZR2015HM052]	OXIDATIVE STRESS; MECHANISMS; DIAGNOSIS; DISEASE; RATS	TROP. J. PHARM. RES.	ENGLISH	UNIV BENIN, FACULTY PHARMACY, BENIN CITY, 00000, NIGERIA	NOV	6	BENIN CITY	PHARMACOTHERAPY GROUP	2018	HU, YY (通讯作者)，SHANDONG UNIV, QILU HOSP, GERIATR DEPT, 107 WEN HUA WEST RD, JINAN, SHANDONG, PEOPLES R CHINA.	PHARMACOLOGY & PHARMACY	1596-5996	1	ASTAXANTHIN PROTECTS AGAINST DIABETIC CARDIOMYOPATHY VIA ACTIVATION OF AKT PATHWAY IN H9C2 CELLS	0.2	0.044544
WANGXUYANG;PANJINYU;LIUHUI;ZHANGMINGJUN;LIUDIAN;LULU;TIANJINGJING;LIUMING;JINTAO;ANFENGSHUANG	AIMS: ABSENT IN MELANOMA 2 (AIM2) IS A CYTOSOLIC DNA SENSOR WHICH PLAYS AN IMPORTANT ROLE IN INFLAMMASOME FORMATION AND IS INVOLVED IN VARIOUS CELLULAR FUNCTIONS INCLUDING PYROPTOSIS, FIBROSIS, AND TISSUE INJURY. OUR STUDY AIMED TO INVESTIGATE WHETHER AIM2 PLAYS A ROLE IN DIABETIC CARDIOMYOPATHY (DCM) AND TO EXPLORE ITS POTENTIAL MOLECULAR MECHANISM. MAIN METHODS: SPRAGUE-DAWLEY RATS WERE RANDOML…	CHINESE NATL HLTH COMMISS, CHINESE MINIST EDUC, KEY LAB CARDIOVASC REMODELING & FUNCT RES, 107 WENHUA XILU, JINAN 250012, SHANDONG, PEOPLES R CHINA.; SHANDONG UNIV, CHINESE ACAD MED SCI, STATE & SHANDONG PROV JOINT KEY LAB TRANSLAT CARD, DEPT CARDIOL,QILU HOSP, 107 WENHUA XILU, JINAN 250012, SHANDONG, PEOPLES R CHINA.; SHANDONG UNIV, SHANDONG PROV QIANFOSHAN HOSP, DEPT CARDIOL, JINAN 250012, SHAN…	2022-06-24	AIM2; DIABETIC CARDIOMYOPATHY; CELL DEATH; ROS; GSDMD	10.1016/j.lfs.2019.02.035	ARTICLE	FENGSHUANG.AN@HOTMAIL.COM	NATIONAL NATURAL SCIENCE FOUNDATION OF CHINA [81670325, 81370325]	CELL-DEATH; OXIDATIVE STRESS; MYOCARDIAL APOPTOSIS; PYROPTOSIS; COMPLICATIONS; INFLAMMASOME; DYSFUNCTION; PROTEINS; ABSENT; HEART	LIFE SCI.	ENGLISH	THE BOULEVARD, LANGFORD LANE, KIDLINGTON, OXFORD OX5 1GB, ENGLAND	MAR 15	10	OXFORD	PERGAMON-ELSEVIER SCIENCE LTD	2019	AN, FS (通讯作者)，CHINESE NATL HLTH COMMISS, CHINESE MINIST EDUC, KEY LAB CARDIOVASC REMODELING & FUNCT RES, 107 WENHUA XILU, JINAN 250012, SHANDONG, PEOPLES R CHINA.; AN, FS (通讯作者)，SHANDONG UNIV, CHINESE ACAD MED SCI, STATE & SHANDONG PROV JOINT KEY LAB TRANSLAT CARD, DEPT CARDIOL,QILU HOSP, 107 WENHUA XILU, JINAN 250012, SHANDONG, PEOPLES R CHINA.	RESEARCH & EXPERIMENTAL MEDICINE; PHARMACOLOGY & PHARMACY	0024-3205	29	AIM2 GENE SILENCING ATTENUATES DIABETIC CARDIOMYOPATHY IN TYPE 2 DIABETIC RAT MODEL	7.25	1.69908
ALMALKIWALEEDHASSAN;ABDELRAHEEMIHABTALAT	DIABETIC CARDIOMYOPATHY (DC) IS A SERIOUS COMPLICATION OF DIABETES. APOPTOSIS, INFLAMMATORY AND ROS PRODUCTION ARE AMONG THE FACTORS THAT ARE INVOLVED IN THE PROGRESSION OF DIABETIC CARDIOMYOPATHY. 6-SHOGAOL IS REPORTED TO INHIBIT APOPTOSIS AND REDUCE INFLAMMATORY AND ROS PRODUCTION. THIS STUDY AIMED TO STUDY THE EFFECT OF 6-SHOGAOL (6S) ON THE PROGRESSION OF DIABETIC CARDIOMYOPATHY IN VITRO. TO …	UMM AL QURA UNIV, DEPT PHARMACOL & TOXICOL, COLL PHARM, MECCA, SAUDI ARABIA.; DAMANHOUR UNIV, DEPT PHARMACOL & TOXICOL, FAC PHARM, DAMANHOUR, EGYPT.;	2022-06-24	CARDIOTOXICITY; H9C2; TNF-ALPHA; IL-6; HIGH GLUCOSE		ARTICLE	ITABDELRAHEEM@UQU.EDU.SA	DEANSHIP OF SCIENTIFIC RESEARCH AT UMM AL-QURA UNIVERSITY, MAKKAH, SAUDI ARABIA [15-MED-3-1-0053]	INFLAMMATION; GINGER	PAK. J. PHARM. SCI.	ENGLISH	UNIV CAMPUS, FAC PHARMACY, KARACHI, 75270, PAKISTAN	JAN	5	KARACHI	UNIV KARACHI	2019	ABDEL-RAHEEM, IT (通讯作者)，UMM AL QURA UNIV, DEPT PHARMACOL & TOXICOL, COLL PHARM, MECCA, SAUDI ARABIA.; ABDEL-RAHEEM, IT (通讯作者)，DAMANHOUR UNIV, DEPT PHARMACOL & TOXICOL, FAC PHARM, DAMANHOUR, EGYPT.	PHARMACOLOGY & PHARMACY	1011-601X	0	CARDIOPROTECTIVE EFFECT OF 6-SHOGAOL AGAINST HYPERGLYCEMIA-INDUCED TOXICITY IN H9C2 CARDIOMYOCYTES VIA SUPPRESSING OF NF-KAPPA B PATHWAY	0	0
WUZHIQIN;CHENQINGWEI;KEDAZHI;LIGUIQIONG;DENGWEI	DIABETES MELLITUS (DM) HAS BEEN RECOGNIZED AS A MAJOR HEALTH PROBLEM. EMODIN (EMO) HAS BEEN REPORTED TO EXHIBIT PROTECTIVE EFFECTS AGAINST DIABETIC NEPHROPATHY. HOWEVER, LITTLE HAS BEEN KNOWN ABOUT THE EFFECT OF EMO ON DIABETIC CARDIOMYOPATHY (DCM). A TYPE 2 DM MODEL WAS INDUCED IN RATS BY LOW DOSE STREPTOZOTOCIN (STZ) COMBINED WITH HIGH ENERGY INTAKE. WE FOUND THAT EMO-TREATED GROUPS DISPLAYED S…	CHONGQING MED UNIV, AFFILIATED HOSP 2, DEPT GERIATR, CHONGQING 400010, PEOPLES R CHINA.;	2022-06-24	EMODIN; DIABETIC CARDIOMYOPATHY; BLOOD GLUCOSE; AKT; GSK-3 BETA	10.3390/molecules190914782	ARTICLE	WUZQCHINA@GMAIL.COM; CHENQWCQ@126.COM; KEDAZHILI@163.COM; LGQWG@ALIYUN.COM; DENGWEI1176@163.COM	KEY LABORATORY OF THE SECOND AFFILIATED HOSPITAL OF CHONGQING MEDICAL UNIVERSITY	GLOBAL BURDEN; IN-VITRO; DYSFUNCTION; METALLOTHIONEIN; INHIBITION; MELLITUS; DISEASE; TYPE-1	MOLECULES	ENGLISH	ST ALBAN-ANLAGE 66, CH-4052 BASEL, SWITZERLAND	SEP	12	BASEL	MDPI	2014	CHEN, QW (通讯作者)，CHONGQING MED UNIV, AFFILIATED HOSP 2, DEPT GERIATR, CHONGQING 400010, PEOPLES R CHINA.	BIOCHEMISTRY & MOLECULAR BIOLOGY; CHEMISTRY		33	EMODIN PROTECTS AGAINST DIABETIC CARDIOMYOPATHY BY REGULATING THE AKT/GSK-3 BETA SIGNALING PATHWAY IN THE RAT MODEL	3.67	0.945312
DINGMINGGE;LIUCHAOYANG;SHIRUI;YUMINGZHE;ZENGKE;KANGJUNJUN;FUFENG;MIMANTIAN	AIM IMBALANCED MITOCHONDRIAL DYNAMIC INCLUDING SUPPRESSED MITOCHONDRIAL FUSION HAS BEEN OBSERVED IN DIABETIC HEARTS. HOWEVER, IT IS STILL UNKNOWN WHETHER MITOCHONDRIAL FUSION PROMOTER IS AN EFFECTIVE PROTECTION TO DIABETIC HEARTS. THIS STUDY WAS DESIGNED TO EXPLORE THE EFFICACY OF MITOCHONDRIAL FUSION PROMOTER ON DIABETIC CARDIOMYOPATHY (DCM). METHODS MALE SPRAGUE-DAWLEY RATS WERE INJECTED WITH S…	THIRD MIL MED UNIV, INST MIL PREVENT MED, RES CTR NUTR & FOOD SAFETY, CHONGQING 400038, PEOPLES R CHINA.; XI AN JIAO TONG UNIV, DEPT GERIATR, XIAN CENT HOSP, XIAN, PEOPLES R CHINA.; FOURTH MIL MED UNIV, DEPT PHYSIOL & PATHOPHYSIOL, XIAN, PEOPLES R CHINA.; NORTHWEST UNIV, SCH LIFE SCI, XIAN, PEOPLES R CHINA.; FOURTH MIL MED UNIV, DEPT NEUROBIOL, XIAN, PEOPLES R CHINA.;	2022-06-24	DIABETES; DIABETIC CARDIOMYOPATHY; MITOCHONDRIAL FUSION; OPA1; OXIDATIVE STRESS	10.1111/apha.13428	ARTICLE	MIMT@SINA.COM	NATIONAL NATURAL SCIENCE FOUNDATION OF CHINA [81670354]; KEY RESEARCH AND DEVELOPMENT PLAN OF SHAANXI2018SF-294 [2018SF-294]; FUNDAMENTAL RESEARCH FUNDS FOR THE CENTRAL UNIVERSITIES [XZY012019115]	ATTENUATES MYOCARDIAL-ISCHEMIA; CELL-DEATH; CONTRACTILE DYSFUNCTION; REPERFUSION INJURY; HEART; CARDIOMYOCYTES; PATHOGENESIS; ACTIVATION; ROLES	ACTA PHYSIOL.	ENGLISH	111 RIVER ST, HOBOKEN 07030-5774, NJ USA	MAY	14	HOBOKEN	WILEY	2020	MI, MT (通讯作者)，THIRD MIL MED UNIV, INST MIL PREVENT MED, RES CTR NUTR & FOOD SAFETY, CHONGQING 400038, PEOPLES R CHINA.	PHYSIOLOGY	1748-1708	32	MITOCHONDRIAL FUSION PROMOTER RESTORES MITOCHONDRIAL DYNAMICS BALANCE AND AMELIORATES DIABETIC CARDIOMYOPATHY IN AN OPTIC ATROPHY 1-DEPENDENT WAY	10.67	3.09915
REICHELTMELISSAE;MELLORKIMBERLEYM;BELLJAMESR;CHANDRAMOULICHANCHAL;HEADRICKJOHNP;DELBRIDGELEAMD	MORE THAN THREE DECADES AGO, THE FRAMINGHAM STUDY REVEALED THAT CARDIOVASCULAR RISK IS ELEVATED FOR ALL DIABETICS AND THAT THIS JEOPARDY IS SUBSTANTIALLY ACCENTUATED FOR WOMEN IN PARTICULAR. NUMEROUS STUDIES HAVE SUBSEQUENTLY DOCUMENTED WORSENED CARDIAC OUTCOMES FOR WOMEN. GIVEN THAT ESTROGEN AND INSULIN EXERT MAJOR REGULATORY EFFECTS THROUGH COMMON INTRACELLULAR SIGNALING PATHWAYS PROMINENT IN M…	UNIV MELBOURNE, DEPT PHYSIOL, PARKVILLE, VIC 3010, AUSTRALIA.; GRIFFITH UNIV, HEART FDN RES CTR, SOUTHPORT, QLD 4215, AUSTRALIA.; UNIV AUCKLAND, AUCKLAND BIOENGN INST, AUCKLAND 1, NEW ZEALAND.; UNIV AUCKLAND, DEPT PHYSIOL, AUCKLAND, NEW ZEALAND.;	2022-06-24	DIABETES; SEX; INSULIN-SENSITIVITY; CARDIAC; CONTRACTILITY; HYPERTROPHY; GENDER	10.1152/ajpheart.00141.2013	ARTICLE	LMD@UNIMELB.EDU.AU	NATIONAL HEALTH AND MEDICAL RESEARCH COUNCIL OF AUSTRALIA; NATIONAL HEART FOUNDATION	CORONARY-HEART-DISEASE; ACUTE MYOCARDIAL-INFARCTION; VENTRICULAR DIASTOLIC DYSFUNCTION; SUCROSE-FED RATS; CARDIAC CONTRACTILE DYSFUNCTION; INDUCED INSULIN-RESISTANCE; CAUSE-SPECIFIC MORTALITY; GLYCATION END-PRODUCTS; POTENTIAL VANILLOID 1; CARDIOVASCULAR-DISEASE	AM. J. PHYSIOL.-HEART CIRCUL. PHYSIOL.	ENGLISH	9650 ROCKVILLE PIKE, BETHESDA, MD 20814 USA	SEP	14	BETHESDA	AMER PHYSIOLOGICAL SOC	2013	DELBRIDGE, LMD (通讯作者)，UNIV MELBOURNE, DEPT PHYSIOL, PARKVILLE, VIC 3010, AUSTRALIA.	CARDIOVASCULAR SYSTEM & CARDIOLOGY; PHYSIOLOGY	0363-6135	17	SEX, SEX STEROIDS, AND DIABETIC CARDIOMYOPATHY: MAKING THE CASE FOR EXPERIMENTAL FOCUS	1.7	0.525964
ZHENGLEI;SHENCHUANLI;LIJIANMIN;MAYULEI;YANNING;TIANXINQIAO;ZHAOYINGZHENG	ACIDIC FIBROBLAST GROWTH FACTOR (FGF1) HAS GREAT POTENTIAL IN PREVENTING DIABETIC CARDIOMYOPATHY. THIS STUDY AIMED TO EVALUATE THE PREVENTIVE EFFECT OF FGF1-LOADED NANOLIPOSOMES (FGF1-NLIP) COMBINED WITH ULTRASOUND-TARGETED MICROBUBBLE DESTRUCTION (UTMD) ON DIABETIC CARDIOMYOPATHY (DCM) USING ULTRASOUND EXAMINATION. NANOLIPOSOMES ENCAPSULATING FGF1 WERE PREPARED BY REVERSE PHASE EVAPORATION. DM M…	ZHENGZHOU UNIV, CENT CHINA FUWAI HOSP, PEOPLES HOSP, DEPT UFTRASONOG,HENAN PROV PEOPLES HOSP, ZHENGZHOU, PEOPLES R CHINA.; WENZHOU MED UNIV, AFFILIATED HOSP 1, DEPT ULTRASONOG, WENZHOU, PEOPLES R CHINA.; WENZHOU MED UNIV, AFFILIATED HOSP 1, DEPT PATHOL, WENZHOU, PEOPLES R CHINA.; WENZHOU MED UNIV, SCH PHARMACEUT SCI, WENZHOU, PEOPLES R CHINA.; BIOMED COLLABORAT INNOVAT CTR WENZHOU, ENGN LAB ZHEJI…	2022-06-24	DIABETIC CARDIOMYOPATHY; ACIDIC FIBROBLAST GROWTH FACTOR; ULTRASOUND-TARGETED MICROBUBBLE DESTRUCTION; LIPOSOMES; PREVENTIVE EFFECT	10.3389/fphar.2019.01535	ARTICLE	TIANXQ2005@163.COM; PHARMTDS@163.COM	CHINESE NATIONAL NATURAL SCIENCE FUNDS [81571696, U1704175]; WENZHOU BUREAU OF SCIENCE AND TECHNOLOGY [Y20170049]; KEY RESEARCH AND DEVELOPMENT PROGRAM OF ZHEJIANG PROVINCE [2018C03013]	HEPARIN-MODIFIED MICROBUBBLES; DELIVERY; NANOPARTICLES; DESTRUCTION; AFGF; RATS; ECHOCARDIOGRAPHY; MECHANICS; IMPROVES; THERAPY	FRONT. PHARMACOL.	ENGLISH	AVENUE DU TRIBUNAL FEDERAL 34, LAUSANNE, CH-1015, SWITZERLAND	JAN 10	12	LAUSANNE	FRONTIERS MEDIA SA	2020	TIAN, XQ (通讯作者)，ZHENGZHOU UNIV, CENT CHINA FUWAI HOSP, PEOPLES HOSP, DEPT UFTRASONOG,HENAN PROV PEOPLES HOSP, ZHENGZHOU, PEOPLES R CHINA.; ZHAO, YZ (通讯作者)，WENZHOU MED UNIV, SCH PHARMACEUT SCI, WENZHOU, PEOPLES R CHINA.; ZHAO, YZ (通讯作者)，BIOMED COLLABORAT INNOVAT CTR WENZHOU, ENGN LAB ZHEJIANG PROV PHARMACEUT DEV GROWTH FACT, WENZHOU, PEOPLES R CHINA.	PHARMACOLOGY & PHARMACY	1663-9812	7	ASSESSMENT OF THE PREVENTIVE EFFECT AGAINST DIABETIC CARDIOMYOPATHY OF FGF1-LOADED NANOLIPOSOMES COMBINED WITH MICROBUBBLE CAVITATION BY ULTRASOUND	2.33	0.67794
WANGYI;LUOWU;HANJIBO;KHANZIAA;FANGQILU;JINYIYI;CHENXUEMEI;ZHANGYALI;WANGMEIHONG;QIANJIANCHANG;HUANGWEIJIAN;LUMHAZEL;WUGAOJUN;LIANGGUANG	HYPERGLYCEMIA ACTIVATES TOLL-LIKE RECEPTOR 4 (TLR4) TO INDUCE INFLAMMATION IN DIABETIC CARDIOMYOPATHY (DCM). HOWEVER, THE MECHANISMS OF TLR4 ACTIVATION REMAIN UNCLEAR. HERE WE EXAMINE THE ROLE OF MYELOID DIFFERENTIATION 2 (MD2), A CO-RECEPTOR OF TLR4, IN HIGH GLUCOSE (HG)- AND DIABETES-INDUCED INFLAMMATORY CARDIOMYOPATHY. WE SHOW INCREASED MD2 IN HEART TISSUES OF DIABETIC MICE AND SERUM OF HUMAN …	WENZHOU MED UNIV, DEPT CARDIOL, AFFILIATED HOSP 1, WENZHOU 325035, ZHEJIANG, PEOPLES R CHINA.; WENZHOU MED UNIV, CHEM BIOL RES CTR, SCH PHARMACEUT SCI, WENZHOU 325035, ZHEJIANG, PEOPLES R CHINA.; UNIV WESTERN ONTARIO, DEPT PATHOL & LAB MED, LONDON, ON N6A 5C1, CANADA.;	2022-06-24		10.1038/s41467-020-15978-3	ARTICLE	YI.WANG1122@WMU.EDU.CN; WZMCLIANGGUANG@163.COM	NATIONAL KEY RESEARCH PROJECT OF CHINA [2017YFA0506000]; NATIONAL NATURAL SCIENCE FOUNDATION OF CHINA [81930108, 21961142009, 81670768, 81670244]; NATURAL SCIENCE FOUNDATION OF ZHEJIANG PROVINCE [LR18H160003]	GLYCATION END-PRODUCTS; CARDIAC MYOCYTES; OXIDATIVE STRESS; SOLUBLE MD-2; RECEPTOR; GLUCOSE; INHIBITION; TLR4; APOPTOSIS; PROTECTS	NAT. COMMUN.	ENGLISH	MACMILLAN BUILDING, 4 CRINAN ST, LONDON N1 9XW, ENGLAND	MAY 1	16	LONDON	NATURE PUBLISHING GROUP	2020	WANG, Y; LIANG, G (通讯作者)，WENZHOU MED UNIV, DEPT CARDIOL, AFFILIATED HOSP 1, WENZHOU 325035, ZHEJIANG, PEOPLES R CHINA.; WANG, Y; LIANG, G (通讯作者)，WENZHOU MED UNIV, CHEM BIOL RES CTR, SCH PHARMACEUT SCI, WENZHOU 325035, ZHEJIANG, PEOPLES R CHINA.	SCIENCE & TECHNOLOGY - OTHER TOPICS	2041-1723	32	MD2 ACTIVATION BY DIRECT AGE INTERACTION DRIVES INFLAMMATORY DIABETIC CARDIOMYOPATHY	10.67	3.09915
ZHANGHAIBIN;WEIZHANGRUI;ZHUXIAOXING;LIHONGLING;YUMING;DUANYUNYAN;ZHUTING;ZHANGJUN;ZHOUXIAODONG;ZHUMIAOZHANG	OBJECTIVES-THE PURPOSE OF THIS STUDY WAS TO INVESTIGATE HOW THE MYOCARDIAL ACCELERATION DURING ISOVOLUMIC CONTRACTION CHANGED IN RATS WITH DIABETIC CARDIOMYOPATHY AND A NORMAL LEFT VENTRICULAR EJECTION FRACTION (LVEF) BY USING VELOCITY VECTOR IMAGING. METHODS-VELOCITY VECTOR IMAGING WAS PERFORMED IN 12 CONTROL RATS AND 15 RATS WITH STREPTOZOTOCIN-INDUCED DIABETIC CARDIOMYOPATHY 12 WEEKS AFTER STR…	PLA 210TH HOSP, DEPT ULTRASOUND, DALIAN 116011, LIAONING, PEOPLES R CHINA.; PLA 117TH HOSP, DEPT ULTRASOUND, HANGZHOU, ZHEJIANG, PEOPLES R CHINA.; FOURTH MIL MED UNIV, XIJING HOSP, DEPT ULTRASOUND, XIAN 710032, PEOPLES R CHINA.; FOURTH MIL MED UNIV, DEPT PHYSIOL, XIAN 710032, PEOPLES R CHINA.; XIAN MED UNIV, DEPT MED TECHNOL, XIAN, PEOPLES R CHINA.;	2022-06-24	BASIC SCIENCE; DIABETIC CARDIOMYOPATHY; ECHOCARDIOGRAPHY; MYOCARDIAL ACCELERATION; VELOCITY VECTOR IMAGING	10.7863/ultra.33.5.875	ARTICLE	FMMUZHANGHAIBIN@HOTMAIL.COM		CONVERTING-ENZYME-INHIBITION; TISSUE DOPPLER; ISOVOLUMIC CONTRACTION; QUANTITATIVE ASSESSMENT; DIASTOLIC FUNCTION; ANIMAL-MODEL; WALL-MOTION; CARDIOMYOPATHY; DYSFUNCTION; ECHOCARDIOGRAPHY	J. ULTRASOUND MED.	ENGLISH	111 RIVER ST, HOBOKEN 07030-5774, NJ USA	MAY	9	HOBOKEN	WILEY	2014	ZHANG, HB (通讯作者)，PLA 210TH HOSP, DEPT ULTRASOUND, DALIAN 116011, LIAONING, PEOPLES R CHINA.	ACOUSTICS; RADIOLOGY, NUCLEAR MEDICINE & MEDICAL IMAGING	0278-4297	5	ASSESSMENT OF LEFT VENTRICULAR MYOCARDIAL SYSTOLIC ACCELERATION IN DIABETIC RATS USING VELOCITY VECTOR IMAGING	0.56	0.143229
LILANFANG;ZENGHENG;HEXIAOCHEN;CHENJIANXIONG	BACKGROUND IMPAIRMENT OF GLYCOLYTIC METABOLISM IS SUGGESTED TO CONTRIBUTE TO DIABETIC CARDIOMYOPATHY. IN THIS STUDY, WE EXPLORED THE ROLES OF SIRT3 (SIRTUIN 3) ON CARDIOMYOCYTE GLUCOSE METABOLISM AND CARDIAC FUNCTION. METHODS AND RESULTS EXPOSURE OF H9C2 CARDIOMYOCYTE CELL LINES TO HIGH GLUCOSE (HG) (30 MMOL/L) RESULTED IN A GRADUAL DECREASE IN SIRT3 AND 6-PHOSPHOFRUCTO-2-KINASE/FRUCTOSE-2,6-BISP…	UNIV MISSISSIPPI, MED CTR, SCH MED, DEPT PHARMACOL & TOXICOL, JACKSON, MS 39216 USA.;	2022-06-24	DIABETIC CARDIOMYOPATHY; GLYCOLYSIS; P53 ACETYLATION; SIRTUIN 3; TP53&#8208; INDUCED GLYCOLYSIS AND APOPTOSIS REGULATOR	10.1161/JAHA.120.018913	ARTICLE	JCHEN3@UMC.EDU	NATIONAL INSTITUTES OF HEALTH [2R01HL102042]; UNIVERSITY OF MISSISSIPPI MEDICAL CENTER INTRAMURAL RESEARCH SUPPORT PROGRAM		J. AM. HEART ASSOC.	ENGLISH	111 RIVER ST, HOBOKEN 07030-5774, NJ USA	MAR 2	18	HOBOKEN	WILEY	2021	CHEN, JX (通讯作者)，UNIV MISSISSIPPI, MED CTR, DEPT PHARMACOL & TOXICOL, 2500 NORTH STATE ST, JACKSON, MS 39216 USA.	CARDIOVASCULAR SYSTEM & CARDIOLOGY	2047-9980	8	SIRTUIN 3 ALLEVIATES DIABETIC CARDIOMYOPATHY BY REGULATING TIGAR AND CARDIOMYOCYTE METABOLISM	4	2.44507
YONGQIANCHEN;THOMASCANDICEM;SEQQATRACHID;CHANDELNIKETA;BAKERKENNETHM;KUMARRAJESH	BACKGROUND: DIABETES-INDUCED ORGAN DAMAGE IS SIGNIFICANTLY ASSOCIATED WITH THE ACTIVATION OF THE RENIN-ANGIOTENSIN SYSTEM (RAS). RECENTLY, SEVERAL STUDIES HAVE DEMONSTRATED A CHANGE IN THE RAS FROM AN EXTRACELLULAR TO AN INTRACELLULAR SYSTEM, IN SEVERAL CELL TYPES, IN RESPONSE TO HIGH AMBIENT GLUCOSE LEVELS. IN CARDIAC MYOCYTES, INTRACELLULAR ANGIOTENSIN (ANG) II SYNTHESIS AND ACTIONS ARE ACE AND…	TEXAS A&M HLTH SCI CTR, COLL MED, DEPT MED, DIV MOL CARDIOL, TEMPLE, TX 76504 USA.; SCOTT & WHITE MEM HOSP & CLIN, TEMPLE, TX 76504 USA.; CENT TEXAS VET HLTH CARE SYST, TEMPLE, TX 76504 USA.;	2022-06-24	RENIN-ANGIOTENSIN SYSTEM; INTRACRINE; RENIN INHIBITOR; DIABETIC CARDIOMYOPATHY KALLIKREIN; KININOGEN; KININ B2 RECEPTOR	10.1186/1475-2840-12-169	ARTICLE	KUMAR@MEDICINE.TAMHSC.EDU	NIH [5R01HL090817]; NATIONAL HEART, LUNG, AND BLOOD INSTITUTE [R01HL090817] FUNDING SOURCE: NIH REPORTER	CONVERTING-ENZYME-INHIBITORS; KALLIKREIN-KININ SYSTEM; MOUSE MODEL; TISSUE KALLIKREIN; OXIDATIVE STRESS; AT(1) RECEPTOR; HEART-FAILURE; HIGH-GLUCOSE; EXPRESSION; CARDIOMYOPATHY	CARDIOVASC. DIABETOL.	ENGLISH	236 GRAYS INN RD, FLOOR 6, LONDON WC1X 8HL, ENGLAND	NOV 12	13	LONDON	BIOMED CENTRAL LTD	2013	KUMAR, R (通讯作者)，TEXAS A&M HLTH SCI CTR, COLL MED, DEPT MED, DIV MOL CARDIOL, 1901 SOUTH 1ST ST,BLDG 205, TEMPLE, TX 76504 USA.	CARDIOVASCULAR SYSTEM & CARDIOLOGY; ENDOCRINOLOGY & METABOLISM	1475-2840	15	ANGIOTENSIN TYPE 1A RECEPTOR-DEFICIENT MICE DEVELOP DIABETES-INDUCED CARDIAC DYSFUNCTION, WHICH IS PREVENTED BY RENIN-ANGIOTENSIN SYSTEM INHIBITORS	1.5	0.464086
ABDELHAMIDAHMEDAM;FIRGANYALAAELDINL	THE EFFECT OF DIPEPTIDYL PEPTIDASE-4 INHIBITORS (DPP-4IS) ON MYOCARDIUM IN DIABETIC CARDIOMYOPATHY (DCM) REMAINS A MATTER OF DEBATE. IN THE CURRENT STUDY WE INVESTIGATED THE EFFECT OF VILDAGLIPTIN (VILDA, 3 MG/KG/D) ON MYOCARDIUM OF DCM FOCUSING ON CORONARY MICROCIRCULATION AS WELL AS ON ENDOTHELIAL STRESS MARKERS (ICAM AND VCAM). WE DIVIDED ANIMALS EQUALLY INTO 4 GROUPS; NONDIABETIC (ND), VILDA …	MANSOURA UNIV, FAC MED, DEPT MED HISTOL & CELL BIOL, PO 35516, MANSOURA, EGYPT.; TAIBAH UNIV, TAIBAH COLL MED, DEPT ANAT, ALMADINA ALMONAWARA, SAUDI ARABIA.; QASSIM UNIV, UNAIZAH COLL MED, DEPT BASIC MED SCI, UNIT ANAT, ALQASSIM, SAUDI ARABIA.;	2022-06-24	VILDAGLIPTIN; DPP-4 INHIBITORS; DIABETIC CARDIOMYOPATHY; CARDIOMYOCYTES; CORONARY MICROCIRCULATION; FIBRO-VASCULAR REMODELING	10.1016/j.acthis.2019.151499	ARTICLE	PROFAHMADPASHA@MANS.EDU.EG		DIPEPTIDYL PEPTIDASE-4 INHIBITORS; OBESE-INSULIN-RESISTANT; HEART-FAILURE; VENTRICULAR-FUNCTION; DPP-4 INHIBITORS; CARDIAC-FUNCTION; DYSFUNCTION; ESTROGEN; MELLITUS; INJURY	ACTA HISTOCHEM.	ENGLISH	HACKERBRUCKE 6, 80335 MUNICH, GERMANY	FEB	8	MUNICH	ELSEVIER GMBH	2020	ABDEL-HAMID, AAM (通讯作者)，MANSOURA UNIV, FAC MED, DEPT MED HISTOL & CELL BIOL, PO 35516, MANSOURA, EGYPT.	CELL BIOLOGY	0065-1281	2	IMPACT OF VILDAGLIPTIN ON VASCULAR AND FIBROTIC REMODELING OF MYOCARDIUM IN EXPERIMENTAL DIABETIC CARDIOMYOPATHY	0.67	0.193697
YAOQING;KEZHIQIANG;GUOSHUANG;YANGXIAOSONG;ZHANGFEIXUE;LIUXIUFEN;CHENXIAO;CHENHONGGUANG;KEHUANYA;LIUCHAO	THE EFFECTS OF CURCUMIN ON REGULATING CARDIAC APOPTOSIS AND AUTOPHAGY WERE ANALYZED IN DIABETIC MODELS BOTH IN VIVO AND IN VITRO. IN VIVO, EXPERIMENTAL DIABETES WAS INDUCED IN MICE BY LOW-DOSE STZ INJECTION COMBINED WITH A HIGH-FAT DIET. IN VITRO, CULTURED H9C2 CARDIOMYOBLASTS WERE EXPOSED TO HIGH D-GLUCOSE CONCENTRATIONS COMBINED WITH PALMITATE. OUR RESULTS SHOWED THAT APOPTOSIS WAS INCREASED AN…	HUBEI UNIV SCI & TECHNOL, HUBEI KEY LAB CARDIOVASC CEREBROVASC & METAB DISO, XIANNING, PEOPLES R CHINA.;	2022-06-24	DIABETIC CARDIOMYOPATHY; CURCUMIN; AUTOPHAGY; APOPTOSIS; BECLIN1	10.1016/j.yjmcc.2018.10.004	ARTICLE	LIUCHAO@HBUST.EDU.CN	OUTSTANDING YOUTH SCIENTIFIC INNOVATION TEAM PROJECT FOR THE UNIVERSITIES OF HUBEI PROVINCE [T201213]; NEW CENTURY EXCELLENT TALENTS PROJECT OF THE MINISTRY OF EDUCATION [NCET-13-0781]; HUBEI MAJOR PROJECTS OF TECHNICAL INNOVATION [2016ACA148]	INHIBITS AUTOPHAGY; CARDIAC AUTOPHAGY; BECLIN 1; AMPK; MECHANISMS; PHYSIOLOGY; COMPLEX; BCL-2; LC3; BIM	J. MOL. CELL. CARDIOL.	ENGLISH	THE BOULEVARD, LANGFORD LANE, KIDLINGTON, OXFORD OX5 1GB, OXON, ENGLAND	NOV	9	OXFORD	ELSEVIER SCI LTD	2018	LIU, C (通讯作者)，HUBEI UNIV SCI & TECHNOL, HUBEI KEY LAB CARDIOVASC CEREBROVASC & METAB DISO, 88 XIANNING RD, XIANNING CITY, PEOPLES R CHINA.	CARDIOVASCULAR SYSTEM & CARDIOLOGY; CELL BIOLOGY	0022-2828	50	CURCUMIN PROTECTS AGAINST DIABETIC CARDIOMYOPATHY BY PROMOTING AUTOPHAGY AND ALLEVIATING APOPTOSIS	10	2.2272
WUZHIYE;HUANGANQING;YANJIANYUN;LIUBEI;LIUQICAI;ZHANGJIANWU;ZHANGXIULI;OUCAIWEN;CHENMINSHENG	THE AIM OF THIS STUDY WAS TO EXPLORE THE EFFECT AND MECHANISM OF ACTION OF RESVERATROL (RSV) ON CARDIAC FUNCTION IN DIABETIC CARDIOMYOPATHY (DCM). HYPERGLYCEMIA-INDUCED APOPTOSIS CONTRIBUTES TO THE PATHOGENIC CHANGES IN DCM. RSV TREATMENT INHIBITED HIGH GLUCOSE-INDUCED APOPTOSIS OF NEONATAL RAT VENTRICULAR MYOCYTES. ADDITIONALLY, HIGH GLUCOSE DECREASED CELL VIABILITY, PREVENTED SERINE-THREONINE K…	SOUTHERN MED UNIV, ZHUJIANG HOSP, DEPT CARDIOL, GUANGDONG PROV BIOMED ENGN TECHNOL RES CTR CARDIO, 1023 IND RD, GUANGZHOU 510280, GUANGDONG, PEOPLES R CHINA.; SOUTHERN MED UNIV, DEPT HISTOL & EMBRYOL, GUANGZHOU, GUANGDONG, PEOPLES R CHINA.; SHANGHAI GEN HOSP, DEPT CARDIOL, SHANGHAI, PEOPLES R CHINA.; SOUTHERN MED UNIV, NANFANG HOSP, DEPT CARDIOL, GUANGZHOU, GUANGDONG, PEOPLES R CHINA.;	2022-06-24	RESVERATROL; DIABETIC CARDIOMYOPATHY; APOPTOSIS; PI3K; FOXO3A	10.1097/FJC.0000000000000504	ARTICLE	CAIWENSMU@163.COM; MINSHENGSMU@163.COM	NATIONAL NATURAL SCIENCE FOUNDATION OF CHINA [31400858, 31671025, 81470488]	INFLAMMATORY RESPONSE; DIFFERENTIATION; TRANSLOCATION; ACTIVATION; EXPRESSION; STRESS; CELLS; SIRT1	J. CARDIOVASC. PHARMACOL.	ENGLISH	TWO COMMERCE SQ, 2001 MARKET ST, PHILADELPHIA, PA 19103 USA	SEP	10	PHILADELPHIA	LIPPINCOTT WILLIAMS & WILKINS	2017	OU, CW; CHEN, MS (通讯作者)，SOUTHERN MED UNIV, ZHUJIANG HOSP, DEPT CARDIOL, GUANGDONG PROV BIOMED ENGN TECHNOL RES CTR CARDIO, 1023 IND RD, GUANGZHOU 510280, GUANGDONG, PEOPLES R CHINA.	CARDIOVASCULAR SYSTEM & CARDIOLOGY; PHARMACOLOGY & PHARMACY	0160-2446	27	RESVERATROL AMELIORATES CARDIAC DYSFUNCTION BY INHIBITING APOPTOSIS VIA THE PI3K/AKT/FOXO3A PATHWAY IN A RAT MODEL OF DIABETIC CARDIOMYOPATHY	4.5	1.00277
JANKYOVASTANISLAVA;KMECOVAJANA;CERNECKAHANA;MESAROSOVALUCIA;MUSILPETER;BRNOLIAKOVAZUZANA;KYSELOVICJAN;BABALPAVEL;KLIMASJAN	DIABETIC CARDIOMYOPATHY SHOWS ECG ALTERATIONS RELATED TO CARDIAC REPOLARIZATION AND MANIFESTED BY INCREASED DURATION OF QT INTERVAL. ALTHOUGH THE MECHANISM IS UNKNOWN, IT IS WIDELY BELIEVED THAT THE REDUCTION OF HYPERGLYCAEMIA MIGHT PREVENT SUCH ALTERATIONS. TO TEST THIS HYPOTHESIS, WE USED THE STANDARDIZED EXTRACT OF FRENCH PINE BARK - PYCNOGENOL (R) (PYC) WITH HYPOGLYCAEMIC AND ANTIOXIDANT PROP…	COMENIUS UNIV, FAC PHARM, DEPT PHARMACOL & TOXICOL, BRATISLAVA 83232, SLOVAKIA.; COMENIUS UNIV, JESSENIUS FAC MED, DEPT PHARMACOL, MARTIN, SLOVAKIA.; SLOVAK ACAD SCI, INST EXPT PHARMACOL & TOXICOL, BRATISLAVA, SLOVAKIA.; COMENIUS UNIV, FAC MED, DEPT PATHOL, BRATISLAVA 83232, SLOVAKIA.;	2022-06-24	DIABETES MELLITUS; BLOOD PRESSURE; QT INTERVAL; PYCNOGENOL (R)	10.1016/j.prp.2012.05.010	ARTICLE	JANKYOVA@FPHARM.UNIBA.SK	SCIENCE GRANT AGENCY (VEGA) [1/0377/09]; COMENIUS UNIVERSITY IN BRATISLAVA, SLOVAK REPUBLIC [UK/32/2010]; FRAMEWORK PROGRAMME FOR RESEARCH AND TECHNOLOGY DEVELOPMENT, PROJECT: BUILDING OF CENTRE OF EXCELLENCY FOR SUDDEN CEREBRAL VASCULAR EVENTS, COMENIUS UNIVERSITY FACULTY OF MEDICINE IN BRATISLAVA [ITMS: 26240120023]; EUROPEAN REGIONAL DEVELOPMENT FUND	SUDDEN CARDIAC DEATH; INTRACELLULAR CA2+; RISK-FACTORS; RATS; EXPRESSION; DURATION; INSULIN; REPOLARIZATION; HYPERTENSION; HYPERTROPHY	PATHOL. RES. PRACT.	ENGLISH	OFFICE JENA, P O BOX 100537, 07705 JENA, GERMANY		6	JENA	ELSEVIER GMBH, URBAN & FISCHER VERLAG	2012	JANKYOVA, S (通讯作者)，COMENIUS UNIV, FAC PHARM, DEPT PHARMACOL & TOXICOL, ODBOJAROV 10, BRATISLAVA 83232, SLOVAKIA.	PATHOLOGY	0344-0338	14	GLUCOSE AND BLOOD PRESSURE LOWERING EFFECTS OF PYCNOGENOL (R) ARE INEFFICIENT TO PREVENT PROLONGATION OF QT INTERVAL IN EXPERIMENTAL DIABETIC CARDIOMYOPATHY	1.27	0.375765
PARKERALEXM;TATEMITCHEL;PRAKOSODARNEL;DEOMINH;WILLISANDREWM;NASHDAVIDM;DONNERDANIELG;CRAWFORDSIMON;KIRIAZISHELEN;GRANATACESARE;COUGHLANMELINDAT;DEBLASIOMILESJ;RITCHIEREBECCAH	PEOPLE AFFECTED BY DIABETES ARE AT AN INCREASED RISK OF DEVELOPING HEART FAILURE THAN THEIR NON-DIABETIC COUNTERPARTS, ATTRIBUTED IN PART TO A DISTINCT CARDIAC PATHOLOGY TERMED DIABETIC CARDIOMYOPATHY. MITOCHONDRIAL DYSFUNCTION AND EXCESS REACTIVE OXYGEN SPECIES (ROS) HAVE BEEN IMPLICATED IN A RANGE OF DIABETIC COMPLICATIONS AND ARE A COMMON FEATURE OF THE DIABETIC HEART. IN THIS STUDY, WE SOUGHT…	MONASH UNIV, MONASH INST PHARMACEUT SCI, HEART FAILURE PHARMACOL, DRUG DISCOVERY BIOL, MELBOURNE, VIC, AUSTRALIA.; BAKER HEART & DIABET INST, MELBOURNE, VIC, AUSTRALIA.; UNIV MELBOURNE, DEPT PHARMACOL & THERAPEUT, MELBOURNE, VIC, AUSTRALIA.; UNIV MELBOURNE, BAKER DEPT CARDIOMETABOL HLTH, MELBOURNE, VIC, AUSTRALIA.; MONASH UNIV, RAMACIOTTI CTR CRYOELECTRON MICROSCOPY, MELBOURNE, VIC, AUSTRALIA.; M…	2022-06-24	DIABETES; HEART; EXPERIMENTAL; ANIMAL MODELS; MITOCHONDRIA; DIABETIC CARDIOMYOPATHY; MITOCHONDRIAL FUNCTION	10.3389/fphys.2021.672252	ARTICLE	REBECCA.RITCHIE@MONASH.EDU	NATIONAL HEALTH AND MEDICAL RESEARCH COUNCIL (NHMRC) OF AUSTRALIA; NHMRC SENIOR RESEARCH FELLOWSHIP [ID1059660]; NHMRC [ID1158013]; VICTORIAN GOVERNMENTS OPERATIONAL INFRASTRUCTURE SUPPORT PROGRAMME	FATTY-ACID OXIDATION; HEART-FAILURE; MECHANISMS; DYSFUNCTION; STRESS; HYPERTROPHY; CONTRIBUTES; EXPRESSION; DYNAMICS; BALANCE	FRONT. PHYSIOL.	ENGLISH	AVENUE DU TRIBUNAL FEDERAL 34, LAUSANNE, CH-1015, SWITZERLAND	SEP 1	14	LAUSANNE	FRONTIERS MEDIA SA	2021	RITCHIE, RH (通讯作者)，MONASH UNIV, MONASH INST PHARMACEUT SCI, HEART FAILURE PHARMACOL, DRUG DISCOVERY BIOL, MELBOURNE, VIC, AUSTRALIA.; RITCHIE, RH (通讯作者)，BAKER HEART & DIABET INST, MELBOURNE, VIC, AUSTRALIA.; RITCHIE, RH (通讯作者)，UNIV MELBOURNE, DEPT PHARMACOL & THERAPEUT, MELBOURNE, VIC, AUSTRALIA.; RITCHIE, RH (通讯作者)，MONASH UNIV, DEPT PHARMACOL, MELBOURNE, VIC, AUSTRALIA.	PHYSIOLOGY		0	CHARACTERISATION OF THE MYOCARDIAL MITOCHONDRIA STRUCTURAL AND FUNCTIONAL PHENOTYPE IN A MURINE MODEL OF DIABETIC CARDIOMYOPATHY	0	0
WANGXUYANG;PANJINYU;LIUDIAN;ZHANGMINGJUN;LIXIAOWEI;TIANJINGJING;LIUMING;JINTAO;ANFENGSHUANG	NICORANDIL EXERTS MYOCARDIAL PROTECTION THROUGH ITS ANTIHYPOXIA AND ANTIOXIDANT EFFECTS. HERE, WE INVESTIGATED WHETHER IT PLAYS AN ANTI-APOPTOTIC ROLE IN DIABETIC CARDIOMYOPATHY. SPRAGUE-DAWLEY RATS WERE FED WITH HIGH-FAT DIET; THEN SINGLE INTRAPERITONEAL INJECTION OF STREPTOZOTOCIN WAS PERFORMED. RATS WITH FASTING BLOOD GLUCOSE (FBG) HIGHER THAN 11.1 MMOL/L WERE SELECTED AS MODELS. EIGHT WEEKS A…	SHANDONG UNIV, QILU HOSP, KEY LAB CARDIOVASC REMODELING & FUNCT RES, CHINESE MINIST EDUC,CHINESE NATL HLTH COMMISS, JINAN, SHANDONG, PEOPLES R CHINA.; SHANDONG UNIV, QILU HOSP, CHINESE ACAD MED SCI, JINAN, SHANDONG, PEOPLES R CHINA.; SHANDONG UNIV, QILU HOSP, DEPT CARDIOL, SHANDONG PROV JOINT KEY LAB TRANSLAT CARDIOVASC M, JINAN, SHANDONG, PEOPLES R CHINA.; SHANDONG UNIV, DEPT CARDIOL, SHANDONG P…	2022-06-24	APOPTOSIS; DIABETIC CARDIOMYOPATHY; NICORANDIL; PI3K/AKT SIGNAL	10.1111/jcmm.14413	ARTICLE	FENGSHUANG.AN@HOTMAIL.COM	NATIONAL NATURAL SCIENCE FOUNDATION OF CHINA [81670325, 81370325]; NATURAL SCIENCE FOUNDATION OF SHANDONG PROVINCE, CHINA [ZR2018PH002]	INDUCED MYOCARDIAL APOPTOSIS; CORONARY MICROEMBOLIZATION; SIGNALING PATHWAY; MECHANISMS; MANAGEMENT; NITRATES; PROTECTS; DISEASE; INJURY; NRF2	J. CELL. MOL. MED.	ENGLISH	111 RIVER ST, HOBOKEN 07030-5774, NJ USA	AUG	11	HOBOKEN	WILEY	2019	AN, FS (通讯作者)，SHANDONG UNIV, QILU HOSP, KEY LAB CARDIOVASC REMODELING & FUNCT RES, CHINESE MINIST EDUC,CHINESE NATL HLTH COMMISS, JINAN, SHANDONG, PEOPLES R CHINA.; AN, FS (通讯作者)，SHANDONG UNIV, QILU HOSP, CHINESE ACAD MED SCI, JINAN, SHANDONG, PEOPLES R CHINA.; AN, FS (通讯作者)，SHANDONG UNIV, QILU HOSP, DEPT CARDIOL, SHANDONG PROV JOINT KEY LAB TRANSLAT CARDIOVASC M, JINAN, SHANDONG, PEOPLES R CHINA.	CELL BIOLOGY; RESEARCH & EXPERIMENTAL MEDICINE		38	NICORANDIL ALLEVIATES APOPTOSIS IN DIABETIC CARDIOMYOPATHY THROUGH PI3K/AKT PATHWAY	9.5	2.22638
FUCHENGYU;FENGUOXIAO	ACTIVATED RHOA AND ROCK IS ASSOCIATED WITH MANY CARDIOVASCULAR DISEASES (CVD) SUCH AS CONGESTIVE HEART FAILURE (CHF), ATHEROSCLEROSIS AND HYPERTENSION. HOWEVER, THE ROLE OF RHOA/ROCK2 SIGNALING PATHWAY IN INITIATING DIABETIC CARDIOMYOPATHY (DCM) HAS NOT BEEN FULLY ELUCIDATED. HERE, WE STUDIED THE ROLE OF RHOA/ROCK2 SIGNALING PATHWAY IN INDUCTION OF DCM THROUGH AUTOPHAGY SUPPRESSION IN DIABETIC RA…	SHANXI DATONG UNIV, DATONG 5 PEOPLES HOSP, 1 CLIN MED COLL, DATONG, SHANXI, PEOPLES R CHINA.; SHANXI DATONG UNIV, MED COLL, DATONG, SHANXI, PEOPLES R CHINA.;	2022-06-24	CVD; DIABETES; LVEF; RHOA/ROCK2 SIGNALING; STREPTOZOCIN		ARTICLE	CAO44140707070363@163.COM		RHO; KINASE; HYPERTENSION; ROCKS	INDIAN J. EXP. BIOL.	ENGLISH	DR K S KRISHNAN MARG, PUSA CAMPUS, NEW DELHI 110 012, INDIA	JUN	6	NEW DELHI	NATL INST SCIENCE COMMUNICATION-NISCAIR	2020	FU, CY (通讯作者)，SHANXI DATONG UNIV, DATONG 5 PEOPLES HOSP, 1 CLIN MED COLL, DATONG, SHANXI, PEOPLES R CHINA.	LIFE SCIENCES & BIOMEDICINE - OTHER TOPICS	0019-5189	0	REPRESSION OF AUTOPHAGY IN DIABETIC CARDIOMYOPATHY VIA RHOA/ROCK2 SIGNALING PATHWAYS	0	0
YULIYA;SHIWENLEI;GUOXINGUI	OBJECTIVE: DIABETIC CARDIOMYOPATHY (DCM) IS CHARACTERIZED AS A CORONARY HEART DISEASE WHICH EXPANDS DURING DIABETES DUE TO ALTERATIONS IN THE MYOCARDIAL FUNCTION AND STRUCTURE. THE CURRENTSTUDY INTENDS TO ELUCIDATE THE PROTECTIVE EFFECT OF GINGEROL ON DCM IN A STREPTOZOTOCIN (STZ)-INDUCED DIABETES MELLITUS (DM) RAT MODEL. MATERIALS AND METHODS: IN THIS EXPERIMENTAL STUDY, THE ANIMALS WERE DIVIDED…	FUDAN UNIV, HUADONG HOSP, DEPT CARDIOL, 221 YANAN WEST RD, SHANGHAI 200040, PEOPLES R CHINA.;	2022-06-24	GINGEROL; STREPTOZOTOCIN; DIABETIC CARDIOMYOPATHY; INFLAMMATION; ANTIOXIDANTS	10.22074/cellj.2017.4509	ARTICLE	GUOXINGUI1977@HOTMAIL.COM	FUDAN UNIVERSITY; HUADONG HOSPITAL	INFLAMMATION; CARDIOPATHY; STRESS; HUMANS	CELL J.	ENGLISH	PO BOX 19395-4644, TEHRAN, 00000, IRAN	FAL	7	TEHRAN	ROYAN INST	2017	GUO, XG (通讯作者)，FUDAN UNIV, HUADONG HOSP, DEPT CARDIOL, 221 YANAN WEST RD, SHANGHAI 200040, PEOPLES R CHINA.	CELL BIOLOGY	2228-5806	9	CARDIO-PROTECTIVE ROLE OF GINGEROL ALONG WITH PROMINENT ANTI-DIABETIC CARDIOMYOPATHY ACTION IN A STREPTOZOTOCIN-INDUCED DIABETES MELLITUS RAT MODEL	1.5	0.334258
LEPAGELYDIAM;RIDEROLIVERJ;LEWISANDREWJ;BALLVICKY;CLARKEKIERAN;JOHANSSONEDVIN;CARRCAROLYNA;HEATHERLISAC;TYLERDAMIANJ	ALTHOUGH DIABETIC CARDIOMYOPATHY IS WIDELY RECOGNIZED, THERE ARE NO SPECIFIC TREATMENTS AVAILABLE. ALTERED MYOCARDIAL SUBSTRATE SELECTION HAS EMERGED AS A CANDIDATE MECHANISM BEHIND THE DEVELOPMENT OF CARDIAC DYSFUNCTION IN DIABETES. AS PYRUVATE DEHYDROGENASE (PDH) ACTIVITY APPEARS CENTRAL TO THE BALANCE OF SUBSTRATE USE, WE AIMED TO INVESTIGATE THE RELATIONSHIP BETWEEN PDH FLUX AND MYOCARDIAL FU…	UNIV OXFORD, DEPT PHYSIOL ANAT & GENET, OXFORD, ENGLAND.; UNIV OXFORD, DIV CARDIOVASC MED, OXFORD, ENGLAND.; ASTRAZENECA, MOLNDAL, SWEDEN.;	2022-06-24		10.2337/db14-1560	ARTICLE	DAMIAN.TYLER@DPAG.OX.AC.UK	BRITISH HEART FOUNDATION [FS/10/002/28078, FS/14/17/30634]; DIABETES UK [11/0004175]; MRC [G0601490] FUNDING SOURCE: UKRI; BRITISH HEART FOUNDATION [RG/11/9/28921, PG/13/34/30216] FUNDING SOURCE: RESEARCHFISH; MEDICAL RESEARCH COUNCIL [G0601490] FUNDING SOURCE: RESEARCHFISH; NATIONAL INSTITUTE FOR HEALTH RESEARCH [ACF-2011-13-002] FUNDING SOURCE: RESEARCHFISH	FATTY-ACID OXIDATION; IN-VIVO ASSESSMENT; DIASTOLIC DYSFUNCTION; GLUCOSE-OXIDATION; SUBSTRATE METABOLISM; INSULIN-RESISTANCE; RAT-HEART; DICHLOROACETATE; INHIBITION; KINASE	DIABETES	ENGLISH	1701 N BEAUREGARD ST, ALEXANDRIA, VA 22311-1717 USA	AUG	9	ALEXANDRIA	AMER DIABETES ASSOC	2015	TYLER, DJ (通讯作者)，UNIV OXFORD, DEPT PHYSIOL ANAT & GENET, OXFORD, ENGLAND.	ENDOCRINOLOGY & METABOLISM	0012-1797	63	INCREASING PYRUVATE DEHYDROGENASE FLUX AS A TREATMENT FOR DIABETIC CARDIOMYOPATHY: A COMBINED C-13 HYPERPOLARIZED MAGNETIC RESONANCE AND ECHOCARDIOGRAPHY STUDY	7.88	1.968
LEEJUNGEUN;YICHINOK;JEONBYEONGTAK;SHINHYUNJOO;KIMSOOKYOUNG;JUNGTAESIK;CHOIJUNYOUNG;ROHGUSEOB	BACKGROUND: HYPERGLYCEMIA LEADS TO CARDIAC OXIDATIVE STRESS AND AN IMBALANCE IN GLUCOSE HOMEOSTASIS. DIABETIC CARDIOMYOPATHY IS CHARACTERISED BY CARDIAC HYPERTROPHY AND FIBROSIS. HOWEVER, THE UNDERLYING MECHANISMS OF DIABETIC CARDIOMYOPATHY ARE NOT FULLY UNDERSTOOD. THIS STUDY AIMED TO INVESTIGATE THE EFFECTS OF ALPHA-LIPOIC ACID (ALA) ON CARDIAC ENERGY METABOLISM, ANTIOXIDANT EFFECT, AND FIBROSI…	GYEONGSANG NATL UNIV, SCH MED, INST HLTH SCI, DEPT ANAT, JINJU, GYEONGNAM, SOUTH KOREA.; GYEONGSANG NATL UNIV, SCH MED, GYEONGSANG NATL UNIV HOSP, DEPT THORAC & CARDIOVASC SURG, JINJU, GYEONGNAM, SOUTH KOREA.; GYEONGSANG NATL UNIV, SCH MED, GYEONGSANG NATL UNIV HOSP, DEPT INTERNAL MED, JINJU, GYEONGNAM, SOUTH KOREA.;	2022-06-24	ALPHA-LIPOIC ACID; CARDIAC FIBROSIS; OLETF RAT	10.1186/1475-2840-11-111	ARTICLE	ANAROH@GNU.AC.KR	KOREAN HEALTH TECHNOLOGY R&D PROJECT, MINISTRY OF HEALTH & WELFARE, REPUBLIC OF KOREA [A111436]	ACTIVATED PROTEIN-KINASE; INDUCED DIABETIC-RATS; INSULIN-RESISTANCE; OXIDATIVE STRESS; LIVER-DISEASE; WHOLE-BODY; ADIPONECTIN; CARDIOMYOPATHY; HEART; EXPRESSION	CARDIOVASC. DIABETOL.	ENGLISH	236 GRAYS INN RD, FLOOR 6, LONDON WC1X 8HL, ENGLAND	SEP 19	10	LONDON	BIOMED CENTRAL LTD	2012	ROH, GS (通讯作者)，GYEONGSANG NATL UNIV, SCH MED, INST HLTH SCI, DEPT ANAT, JINJU, GYEONGNAM, SOUTH KOREA.	CARDIOVASCULAR SYSTEM & CARDIOLOGY; ENDOCRINOLOGY & METABOLISM	1475-2840	33	ALPHA-LIPOIC ACID ATTENUATES CARDIAC FIBROSIS IN OTSUKA LONG-EVANS TOKUSHIMA FATTY RATS	3	0.885732
ZHANGYALI;WEIJINRU	THE AIM OF THIS STUDY WAS TO INVESTIGATE WHETHER 3-NITROTYROSINE (3-NT) MAY SERVE AS A PREDICTIVE BIOMARKER FOR CARDIOMYOCYTE APOPTOSIS IN A DIABETIC CARDIOMYOPATHIC RAT MODEL. USING MALE SPRAGUE-DAWLEY (SD) RATS IN A PROSPECTIVE, RANDOMIZED, CONTROLLED STUDY, A DIABETIC TYPE II ANIMAL MODEL WAS ESTABLISHED BY INJECTION WITH STREPTOZOTOCIN. THE DIABETIC GROUP AND THE DIABETIC CARDIOMYOPATHY (DCM)…	GUANGXI MED UNIV, AFFILIATED HOSP 5, DEPT CARDIOVASC DIS, LIUZHOU 545006, GUANGXI, PEOPLES R CHINA.; FIRST PEOPLES HOSP NANNING CITY, DEPT CARDIOVASC DIS, NANNING 530022, GUANGXI, PEOPLES R CHINA.;	2022-06-24	3-NITROTYROSINE; DIABETIC CARDIOMYOPATHY; APOPTOSIS	10.3892/mmr.2013.1644	ARTICLE	JINRUWEIDJ@YAHOO.CN		OXIDATIVE STRESS; METALLOTHIONEIN; NITROTYROSINE	MOL. MED. REP.	ENGLISH	POB 18179, ATHENS, 116 10, GREECE	OCT	6	ATHENS	SPANDIDOS PUBL LTD	2013	WEI, JR (通讯作者)，FIRST PEOPLES HOSP NANNING CITY, DEPT CARDIOVASC DIS, 89 QIXING RD, NANNING 530022, GUANGXI, PEOPLES R CHINA.	ONCOLOGY; RESEARCH & EXPERIMENTAL MEDICINE	1791-2997	9	3-NITROTYROSINE, A BIOMARKER FOR CARDIOMYOCYTE APOPTOSIS INDUCED BY DIABETIC CARDIOMYOPATHY IN A RAT MODEL	0.9	0.278451
KHANSHAHZAD;ZHANGDELING;ZHANGYEMIN;LIMINGXIN;WANGCHANGHUA	AMONG DIABETIC CARDIOVASCULAR COMPLICATIONS CARDIOMYOPATHY IS MAJOR EVENT WHICH IF NOT WELL CONTROLLED CULMINATES IN CARDIAC FAILURE. WOGONIN FROM THE ROOT OF SCUTELLARIA BAICALENSIS GEORGI HAS SHOWN SPECIFIC ANTI-DIABETES BIOACTIVITY. HOWEVER, ITS EFFECT ON DIABETIC COMPLICATIONS REMAINS UNCLEAR. THE MAIN PURPOSE OF THIS STUDY IS TO INVESTIGATE THE POTENTIAL EFFECTS OF WOGONIN ON DIABETIC CARDIO…	WUHAN UNIV, SCH BASIC MED SCI, DEPT PATHOL & PATHOPHYSIOL, WUHAN 430071, PEOPLES R CHINA.;	2022-06-24	WOGONIN; DIABETIC CARDIOMYOPATHY; HYPERGLYCEMIA; OXIDATIVE STRESS; INFLAMMATION	10.1016/j.mce.2016.03.025	ARTICLE	CHWANG0525@WHU.EDU.CN	NATIONAL NATURAL SCIENCE FOUNDATION OF CHINA [81170790]	NF-KAPPA-B; OXIDATIVE STRESS; IN-VITRO; INFLAMMATORY RESPONSES; INDUCED APOPTOSIS; UP-REGULATION; EXPRESSION; INHIBITION; ACTIVATION; DAMAGE	MOL. CELL. ENDOCRINOL.	ENGLISH	ELSEVIER HOUSE, BROOKVALE PLAZA, EAST PARK SHANNON, CO, CLARE, 00000, IRELAND	JUN 15	8	CLARE	ELSEVIER IRELAND LTD	2016	WANG, CH (通讯作者)，WUHAN UNIV, SCH BASIC MED SCI, DEPT PATHOL & PATHOPHYSIOL, WUHAN 430071, PEOPLES R CHINA.	CELL BIOLOGY; ENDOCRINOLOGY & METABOLISM	0303-7207	37	WOGONIN ATTENUATES DIABETIC CARDIOMYOPATHY THROUGH ITS ANTI-INFLAMMATORY AND ANTI-OXIDATIVE PROPERTIES	5.29	1.43
DONGWENQIAN;CHAOMIN;LUQINGHUA;CHAIWEILI;ZHANGWEI;CHENXUEYING;LIANGERSHUN;WANGLINGBO;TIANHONGLIANG;CHENYUGUO;ZHANGMINGXIANG	PROHIBITIN (PHB) IS A HIGHLY CONSERVED PROTEIN IMPLICATED IN VARIOUS CELLULAR FUNCTIONS INCLUDING PROLIFERATION, APOPTOSIS, TUMOR SUPPRESSION, TRANSCRIPTION, AND MITOCHONDRIAL PROTEIN FOLDING. HOWEVER, ITS FUNCTION IN DIABETIC CARDIOMYOPATHY (DCM) IS STILL UNCLEAR. IN VIVO, TYPE 2 DIABETIC RAT MODEL WAS INDUCED BY USING A HIGH-FAT DIET AND LOW-DOSE STREPTOZOTOCIN. OVEREXPRESSION OF THE PHB PROTEI…	SHANDONG UNIV, CHINESE MINIST EDUC, KEY LAB CARDIOVASC REMODELING & FUNCT RES, JINAN 250100, PEOPLES R CHINA.; SHANDONG UNIV, QILU HOSP, CHINESE MINIST PUBL HLTH, JINAN 250100, PEOPLES R CHINA.; SHANDONG UNIV, HOSP 2, DEPT CARDIOL, JINAN 250100, PEOPLES R CHINA.; SHANDONG UNIV, QILU HOSP, DEPT EMERGENCY, JINAN 250100, PEOPLES R CHINA.; THIRD HOSP JINAN, DEPT CARDIOL, JINAN, SHANDONG, PEOPLES R CH…	2022-06-24	PROHIBITIN; MYOCARDIAL FIBROSIS; APOPTOSIS; DIABETIC CARDIOMYOPATHY; PATHOLOGY SECTION	10.18632/oncotarget.6384	ARTICLE	CHEN919085@126.COM; ZHANGMINGXIANG@SDU.EDU.CN	NATIONAL 973 BASIC RESEARCH PROGRAM OF CHINA [2015CB553604]; NATIONAL NATURAL SCIENCE FOUNDATION OF CHINA [91439201, 81170275, 81370412]; STATE PROGRAM OF NATIONAL NATURAL SCIENCE FOUNDATION OF CHINA FOR INNOVATIVE RESEARCH GROUP [81321061]	HYPERGLYCEMIA-INDUCED APOPTOSIS; OXIDATIVE STRESS; HIGH GLUCOSE; CARDIOMYOBLAST APOPTOSIS; CELL-DEATH; PROTECTS; ACTIVATION; PREVENTION; RESISTANCE; INHIBITION	ONCOTARGET	ENGLISH	6666 E QUAKER ST, STE 1, ORCHARD PARK, NY 14127 USA	JAN 5	15	ORCHARD PARK	IMPACT JOURNALS LLC	2016	CHEN, YG; ZHANG, MX (通讯作者)，SHANDONG UNIV, CHINESE MINIST EDUC, KEY LAB CARDIOVASC REMODELING & FUNCT RES, JINAN 250100, PEOPLES R CHINA.; CHEN, YG; ZHANG, MX (通讯作者)，SHANDONG UNIV, QILU HOSP, CHINESE MINIST PUBL HLTH, JINAN 250100, PEOPLES R CHINA.; CHEN, YG (通讯作者)，SHANDONG UNIV, QILU HOSP, DEPT EMERGENCY, JINAN 250100, PEOPLES R CHINA.	ONCOLOGY; CELL BIOLOGY		23	PROHIBITIN OVEREXPRESSION IMPROVES MYOCARDIAL FUNCTION IN DIABETIC CARDIOMYOPATHY	3.29	0.88892
XIONGFANGYUAN;TANGSONGTAO;SUHUAN;TANGHAIQIN;JIANGPIN;ZHOUQING;WANGYUAN;ZHUHUAQING	THE EFFECTS OF MELATONIN (MLT), WHICH EXERTS CARDIOPROTECTIVE EFFECTS AGAINST MYOCARDIAL APOPTOSIS, IN LONG-TERM DIABETIC CARDIOMYOPATHY ARE NOT CURRENTLY WELL DEFINED. THE PRESENT STUDY AIMED TO INVESTIGATE HOW MLT PROTECTS THE HEART THROUGH MODULATING MYOCARDIAL APOPTOSIS IN RATS WITH TYPE 2 DIABETES MELLITUS (DM). IN TOTAL, 36 RATS WERE RANDOMLY DIVIDED INTO THREE GROUPS, INCLUDING CONTROL (N=…	ANHUI MED UNIV, DEPT BIOCHEM, LAB MOL BIOL, 81 MEISHAN RD, HEFEI 230032, ANHUI, PEOPLES R CHINA.; ANHUI MED UNIV, DEPT ENDOCRINOL, AFFILIATED HOSP 1, HEFEI 230032, ANHUI, PEOPLES R CHINA.; ANHUI MED UNIV, DEPT GERIATR, AFFILIATED HOSP 1, HEFEI 230032, ANHUI, PEOPLES R CHINA.;	2022-06-24	DIABETIC CARDIOMYOPATHY; MELATONIN; ENDOPLASMIC RETICULUM STRESS; APOPTOSIS	10.3892/mmr.2017.7841	ARTICLE	AYDESM-1@163.COM; AYDZHQ@126.COM	NATIONAL NATURAL SCIENCE FOUNDATION OF CHINA [81570419, 81470568, 81270372]; ANHUI PROVINCIAL NATURAL SCIENCE FOUNDATION [1608085MH168]; RESEARCH PROJECT FOR PRACTICE DEVELOPMENT OF NATIONAL TCM CLINICAL RESEARCH BASES [JDZX2015133]	INDUCED CELL-DEATH; OXIDATIVE STRESS; DNA-DAMAGE; MECHANISMS; AUTOPHAGY; PROTEINS; EXPRESSION; PROTECTS; INJURY; HEART	MOL. MED. REP.	ENGLISH	POB 18179, ATHENS, 116 10, GREECE	JAN	8	ATHENS	SPANDIDOS PUBL LTD	2018	WANG, Y; ZHU, HQ (通讯作者)，ANHUI MED UNIV, DEPT BIOCHEM, LAB MOL BIOL, 81 MEISHAN RD, HEFEI 230032, ANHUI, PEOPLES R CHINA.	ONCOLOGY; RESEARCH & EXPERIMENTAL MEDICINE	1791-2997	19	MELATONIN AMELIORATES MYOCARDIAL APOPTOSIS BY SUPPRESSING ENDOPLASMIC RETICULUM STRESS IN RATS WITH LONG-TERM DIABETIC CARDIOMYOPATHY	3.8	0.846336
ZHENGHUI;PUSUYING;FANXIAOFANG;LIXUESONG;ZHANGYU;YUANJUN;ZHANGYUEFAN;YANGJIALIN	DIABETIC CARDIOMYOPATHY, A DISORDER OF THE HEART MUSCLE IN DIABETIC PATIENTS, IS ONE OF THE MAJOR CAUSES OF HEART FAILURE. WE HYPOTHESIZED THAT ANGIOTENSIN-(1-9) [ANG-(1 -9)1 ATTENUATES CARDIOMYOPATHY IN STREPTOZOTOCIN (STZ)-INDUCED DIABETIC RATS. RATS WERE INJECTED WITH A SINGLE INTRAPERITONEAL INJECTION OF STZ (55 MG/KG BODY WEIGHT) TO INDUCED DIABETIC CARDIOMYOPATHY. 4 WEEKS LATER, DIABETIC RA…	FUDAN UNIV, MINHANG HOSP, DEPT ENDOCRINOL & METAB, SHANGHAI 201199, PEOPLES R CHINA.; SHANGHAI XUHUI DIST DAHUA HOSP, DEPT NEUROL, SHANGHAI 200237, PEOPLES R CHINA.; SECOND MIL MED UNIV, SCH PHARM, DEPT PHARMACOL, SHANGHAI, PEOPLES R CHINA.; SECOND MIL MED UNIV, CHANGHAI HOSP, DEPT PHARMACOL, SHANGHAI, PEOPLES R CHINA.;	2022-06-24	DIABETIC CARDIOMYOPATHY; ANGIOTENSIN-(1-9); FIBROSIS; HYPERTROPHY; RENIN-ANGIOTENSIN SYSTEM	10.1016/j.bcp.2015.03.009	ARTICLE	YANGJL120154@OUTLOOK.COM		HIGH-GLUCOSE; DIASTOLIC DYSFUNCTION; CARDIAC DYSFUNCTION; HEART-FAILURE; IN-VIVO; OXIDASE; SYSTEM; MICE; HYPERTENSION; INFLAMMATION	BIOCHEM. PHARMACOL.	ENGLISH	THE BOULEVARD, LANGFORD LANE, KIDLINGTON, OXFORD OX5 1GB, ENGLAND	MAY 1	8	OXFORD	PERGAMON-ELSEVIER SCIENCE LTD	2015	YANG, JL (通讯作者)，FUDAN UNIV, MINHANG HOSP, DEPT ENDOCRINOL & METAB, 170 XINSONG RD, SHANGHAI 201199, PEOPLES R CHINA.	PHARMACOLOGY & PHARMACY	0006-2952	17	TREATMENT WITH ANGIOTENSIN-(1-9) ALLEVIATES THE CARDIOMYOPATHY IN STREPTOZOTOCIN-INDUCED DIABETIC RATS	2.12	0.531048
HUANGYAOTE;YAOCHUNHSU;WAYCHIALI;LEEKUNGWEI;TSAICHENGYEN;OUHSIUCHUNG;KUOWEIWEN	HUANG Y-T, YAO C-H, WAY C-L, LEE K-W, TSAI C-Y, OU H-C, KUO W-W. DIALLYL TRISULFIDE AND DIALLYL DISULFIDE AMELIORATE CARDIAC DYSFUNCTION BY SUPPRESSING APOPTOTIC AND ENHANCING SURVIVAL PATHWAYS IN EXPERIMENTAL DIABETIC RATS. J APPL PHYSIOL 114: 402-410, 2013. FIRST PUBLISHED NOVEMBER 8, 2012; DOI:10.1152/JAPPLPHYSIOL.00672.2012.-CARDIOVASCULAR DISEASE IS ONE OF THE MAJOR CAUSES OF MORTALITY IN DI…	CHINA MED UNIV, DEPT BIOL SCI & TECHNOL, TAICHUNG 40402, TAIWAN.; CHINA MED UNIV, GRAD INST CHINESE MED SCI, TAICHUNG 40402, TAIWAN.; CHINA MED UNIV HOSP, DIV CARDIOL, DEPT INTERNAL MED, TAICHUNG, TAIWAN.; CHINA MED UNIV, DEPT PEDIAT, BEIGANG HOSP, YUNLIN, TAIWAN.; CHINA MED UNIV, DEPT PHYS THERAPY, TAICHUNG 40402, TAIWAN.; CHINA MED UNIV, GRAD INST REHABIL SCI, TAICHUNG 40402, TAIWAN.;	2022-06-24	DIABETIC CARDIOMYOPATHY; GARLIC; PI3K-AKT; APOPTOSIS; ECHOCARDIOGRAPHY	10.1152/japplphysiol.00672.2012	ARTICLE	WWKUO@MAIL.CMU.EDU.TW	TAIWAN DEPARTMENT OF HEALTH CLINICAL TRIAL AND RESEARCH CENTER OF EXCELLENCE [DOH101-TD-B-111-004]; CHINA MEDICAL UNIVERSITY [CMU100-S-08]; NATIONAL SCIENCE COUNCIL, TAIWAN [NSC 96-2320-B-039-035 MY3]	HYDROGEN-SULFIDE; GARLIC OIL; PROTECTION; CARDIOPROTECTION; ANTIOXIDANTS; INDUCTION; INSIGHTS; RECEPTOR; ENZYMES; H2S	J. APPL. PHYSIOL.	ENGLISH	9650 ROCKVILLE PIKE, BETHESDA, MD 20814 USA	FEB	9	BETHESDA	AMER PHYSIOLOGICAL SOC	2013	KUO, WW (通讯作者)，CHINA MED UNIV, DEPT BIOL SCI & TECHNOL, COLL LIFE SCI, 91 HSUEH SHIH RD, TAICHUNG 40402, TAIWAN.	PHYSIOLOGY; SPORT SCIENCES	8750-7587	30	DIALLYL TRISULFIDE AND DIALLYL DISULFIDE AMELIORATE CARDIAC DYSFUNCTION BY SUPPRESSING APOPTOTIC AND ENHANCING SURVIVAL PATHWAYS IN EXPERIMENTAL DIABETIC RATS	3	0.928172
ALJABALIALAAAA;ALTRADBAHAA;ALGAZOLINA;ALOMARIGHADA;ALZOUBIMAZHAR;ALSHAERWALHAN;ALBATAYNEHKHALID;KANANBAHJA;PALKAUSHIK;TAMBUWALAMURTAZAM	DIABETIC CARDIOMYOPATHY (DCM) CAN LEAD TO LEFT VENTRICULAR HYPERTROPHY, DIASTOLIC DYSFUNCTION, AND SYSTOLIC DYSFUNCTION, OR ALL OF THESE. GOLD NANOPARTICLES (AUNPS) HAVE SHOWN ANTI-HYPERGLYCEMIC EFFECTS IN ANIMAL MODELS OF STREPTOZOTOCIN (STZ)-INDUCED DIABETES. THIS STUDY WAS DESIGNED TO ADDRESS THE EFFECTS OF AUNPS ON THE ANIMAL MODEL OF DCM. TWENTY-TWO MALE ADULT RATS WERE RANDOMLY CATEGORIZED …	YARMOUK UNIV, FAC PHARMACY, DEPT PHARMACEUT & PHARMACEUT TECHNOL, IRBID, JORDAN.; YARMOUK UNIV, FAC SCI, DEPT BIOL SCI, IRBID 566, JORDAN.; YARMOUK UNIV, FAC MED, DEPT BASIC MED SCI, IRBID, JORDAN.; UNIV JORDAN, CELL THERAPY CTR, AMMAN 11942, JORDAN.; UNIV FED RIO DE JANEIRO, BR-21941901 RIO DE JANEIRO, RJ, BRAZIL.; ULSTER UNIV, SCH PHARM & PHARMACEUT SCI, SAAD CTR PHARM & DIABET, COLERAINE, LOND…	2022-06-24	GOLD NANOPARTICLES; DIABETIC CARDIOMYOPATHIES; STREPTOZOTOCIN; NANOMEDICINE; IMMUNOHISTOCHEMISTRY	10.1016/j.molstruc.2021.130009	ARTICLE	ALAAJ@YU.EDU.JO	DEANSHIP OF SCIENTIFIC RESEARCH AND GRADUATE STUDIES [10/2020]		J. MOL. STRUCT.	ENGLISH	RADARWEG 29, 1043 NX AMSTERDAM, NETHERLANDS	MAY 5	8	AMSTERDAM	ELSEVIER	2021	ALJABALI, AAA (通讯作者)，YARMOUK UNIV, FAC PHARMACY, DEPT PHARMACEUT & PHARMACEUT TECHNOL, IRBID, JORDAN.	CHEMISTRY	0022-2860	6	GOLD NANOPARTICLES AMELIORATE DIABETIC CARDIOMYOPATHY IN STREPTOZOTOCIN-INDUCED DIABETIC RATS	3	1.8338
QIYAJUAN;ZHUQINGLEI;ZHANGKEBIN;THOMASCANDICE;WUYUXIN;KUMARRAJESH;BAKERKENNETHM;XUZIHUI;CHENSHOUWEN;GUOSHAODONG	BACKGROUND-HEART FAILURE IS A LEADING CAUSE OF MORBIDITY AND MORTALITY IN THE USA AND IS CLOSELY ASSOCIATED WITH DIABETES MELLITUS. THE MOLECULAR LINK BETWEEN DIABETES MELLITUS AND HEART FAILURE IS INCOMPLETELY UNDERSTOOD. WE RECENTLY DEMONSTRATED THAT INSULIN RECEPTOR SUBSTRATES 1, 2 (IRS1, 2) ARE KEY COMPONENTS OF INSULIN SIGNALING AND LOSS OF IRS1 AND IRS2 MEDIATES INSULIN RESISTANCE, RESULTIN…	TEXAS A&M UNIV, COLL MED, DEPT MED, DIV MOL CARDIOL,HLTH SCI CTR,BAYLOR SCOTT & WHITE, TEMPLE, TX 76504 USA.; HEBEI UNITED UNIV, DEPT PHARMACOL, TANGSHAN, PEOPLES R CHINA.;	2022-06-24	DIABETIC CARDIOMYOPATHIES; FORKHEAD TRANSCRIPTION FACTORS; INSULIN RECEPTOR SUBSTRATE-1; INSULIN RECEPTOR SUBSTRATE-2; INSULIN RESISTANCE	10.1161/CIRCHEARTFAILURE.114.001457	ARTICLE	SGUO@MEDICINE.TAMHSC.EDU	AMERICAN HEART ASSOCIATION [BGIA-7880040]; AMERICAN DIABETES ASSOCIATION [JF-7-07-27, 7-14-CD-09]; FACULTY START-UP FUNDS FROM THE TEXAS A&M UNIVERSITY HEALTH SCIENCE CENTER COLLEGE OF MEDICINE; NATIONAL INSTITUTES OF HEALTH [RO1 DK095118]; NATIONAL INSTITUTE OF DIABETES AND DIGESTIVE AND KIDNEY DISEASES [R01DK095118] FUNDING SOURCE: NIH REPORTER	SYSTOLIC HEART-FAILURE; DIABETIC CARDIOMYOPATHY; TRANSCRIPTION FACTORS; NUTRIENT HOMEOSTASIS; ISOFORM EXPRESSION; ALPHA-MYOSIN; MICE; GROWTH; PROTEIN; ANGIOTENSINOGEN	CIRC.-HEART FAIL.	ENGLISH	TWO COMMERCE SQ, 2001 MARKET ST, PHILADELPHIA, PA 19103 USA	JAN	11	PHILADELPHIA	LIPPINCOTT WILLIAMS & WILKINS	2015	GUO, SD (通讯作者)，TEXAS A&M UNIV, COLL MED, DEPT MED, DIV MOL CARDIOL,HLTH SCI CTR, 1901 S 1ST ST,BLDG 205, TEMPLE, TX 76504 USA.	CARDIOVASCULAR SYSTEM & CARDIOLOGY	1941-3289	50	ACTIVATION OF FOXO1 BY INSULIN RESISTANCE PROMOTES CARDIAC DYSFUNCTION AND BETA-MYOSIN HEAVY CHAIN GENE EXPRESSION	6.25	1.56191
TANGQINGHUI;LENQIANG;LIUZHENG;WANGWEIDONG	BACKGROUND/AIMSOXIDATIVE STRESS INJURY IS BELIEVED TO BE IMPORTANT IN DIABETIC CARDIOMYOPATHY. RECENT EVIDENCE INDICATES THAT MIR-22 PLAYS AN IMPORTANT ROLE IN VARIOUS CARDIOVASCULAR DISEASES, BUT THE PROTECTIVE ROLE OF MIR-22 IN DIABETIC CARDIOMYOPATHY REMAINS UNDETERMINED. METHODSDIABETES WAS INDUCED IN MALE C57BL/6 MICE BY INTRAPERITONEAL INJECTION WITH STREPTOZOTOCIN COMBINED WITH A HIGH-FAT …	DONGYANG PEOPLES HOSP, DEPT CARDIOL, DONGYANG, PEOPLES R CHINA.; WUHAN PEOPLES HOSP, DEPT CARDIOL, WUHAN, HUBEI, PEOPLES R CHINA.; WUHAN PEOPLES HOSP, KEY LAB BIOCHEM, WUHAN, HUBEI, PEOPLES R CHINA.;	2022-06-24	DIABETIC CARDIOMYOPATHY; HIGH GLUCOSE; MIR-22; OXIDATIVE STRESS; SIRT 1	10.1111/1755-5922.12318	ARTICLE	TANGQINGHUIAH@163.COM	NATURAL SCIENCE FUND OF HUBEI PROVINCE [20150608]	DYSFUNCTION; CELLS; PROLIFERATION; APOPTOSIS; AUTOPHAGY; OBESITY; HEART	CARDIOVASC. THER.	ENGLISH	ADAM HOUSE, 3RD FL, 1 FITZROY SQ, LONDON, WIT 5HE, ENGLAND	APR	11	LONDON	WILEY-HINDAWI	2018	TANG, QH (通讯作者)，DONGYANG PEOPLES HOSP, DEPT CARDIOL, JINHUA, PEOPLES R CHINA.	CARDIOVASCULAR SYSTEM & CARDIOLOGY; PHARMACOLOGY & PHARMACY	1755-5914	35	OVEREXPRESSION OF MIR-22 ATTENUATES OXIDATIVE STRESS INJURY IN DIABETIC CARDIOMYOPATHY VIA SIRT 1	7	1.55904
FRICOVSKYEDUARDOS;SUAREZJORGE;IHMSANGHYUN;SCOTTBRIANT;SUAREZRAMIREZJORGEA;BANERJEEINDRONEAL;TORRESGONZALEZMOISES;WANGHONG;ELLROTTIRINA;MAYARAMOSLISANDRO;VILLARREALFRANCISCO;DILLMANNWOLFGANGH	FRICOVSKY ES, SUAREZ J, IHM S, SCOTT BT, SUAREZ-RAMIREZ JA, BANERJEE I, TORRES-GONZALEZ M, WANG H, ELLROTT I, MAYA-RAMOS L, VILLARREAL F, DILLMANN WH. EXCESS PROTEIN O-GLCNACYLATION AND THE PROGRESSION OF DIABETIC CARDIOMYOPATHY. AM J PHYSIOL REGUL INTEGR COMP PHYSIOL 303: R689-R699, 2012. FIRST PUBLISHED AUGUST 8, 2012; DOI:10.1152/AJPREGU.00548.2011.-WE EXAMINED THE ROLE THAT ENZYMATIC PROTEIN …	UNIV CALIF SAN DIEGO, DEPT MED, LA JOLLA, CA 92093 USA.; UNIV CALIF SAN DIEGO, SKAGGS SCH PHARM & PHARMACEUT SCI, LA JOLLA, CA 92093 USA.;	2022-06-24	TYPE 2 DIABETES MELLITUS; HIGH-FAT DIET; DIABETIC CARDIOMYOPATHY; PROTEIN GLYCOSYLATION	10.1152/ajpregu.00548.2011	ARTICLE	WDILLMANN@UCSD.EDU	NATIONAL HEART, LUNG, AND BLOOD INSTITUTE GRANT [HL-66917]; SUPPLEMENT TO PROMOTE DIVERSITY IN HEALTH-RELATED RESEARCH [3R01HL-066917-10S1]; NATIONAL INSTITUTES OF HEALTH/NATIONAL INSTITUE ON MINORITY HEALTH AND HEALTH DISPARITIES [P60 MD000220]; UNIVERSITY OF CALIFORNIA SAN DIEGO SKAGGS SCHOOL OF PHARMACY AND PHARMACEUTICAL SCIENCES; P. ROBERT MAJUMDER CHARITABLE FOUNDATION; NATIONAL CENTER ON M…	STREPTOZOTOCIN-TREATED RAT; N-ACETYLGLUCOSAMINE LEVELS; INSULIN-RESISTANCE; GENE-EXPRESSION; MOUSE HEART; CONTRACTILE DYSFUNCTION; DIASTOLIC DYSFUNCTION; MYOCARDIAL FIBROSIS; CARDIAC-FUNCTION; MELLITUS	AM. J. PHYSIOL.-REGUL. INTEGR. COMP. PHYSIOL.	ENGLISH	9650 ROCKVILLE PIKE, BETHESDA, MD 20814 USA	OCT	11	BETHESDA	AMER PHYSIOLOGICAL SOC	2012	DILLMANN, WH (通讯作者)，9500 GILMAN DR,0618,BSB 5058, LA JOLLA, CA 92093 USA.	PHYSIOLOGY	0363-6119	66	EXCESS PROTEIN O-GLCNACYLATION AND THE PROGRESSION OF DIABETIC CARDIOMYOPATHY	6	1.77146
MEHTAADI;BHATTACHARYASANJEEB;ESTEPJERRY;FAIMANCHARLES	TYPE 2 DIABETES AND CONGESTIVE HEART FAILURE ARE GROWING PUBLIC HEALTH PROBLEMS AND ARE EXPECTED TO WORSEN IN THE NEXT DECADE. THERE IS AN INARGUABLE LINK BETWEEN DIABETES AND HEART FAILURE BUT ONLY RECENTLY HAS THERE BEEN AN EFFORT TO ELUCIDATE THE UNDERLYING PATHOPHYSIOLOGIC CONNECTION RESULTING IN DIABETIC CARDIOMYOPATHY. TRADITIONALLY, DIABETES AND HEART FAILURE HAVE BEEN TREATED AS 2 DISTINC…	CLEVELAND CLIN, ENDOCRINOL & METAB INST, 9500 EUCLID AVE,F-20, CLEVE LAND, OH 44195 USA.; CLEVELAND CLIN, SECT HEART FAILURE & CARDIAC TRANSPLANT MED, 9500 EUCLID AVE,J3-4, CLEVELAND, OH 44195 USA.; CLEVELAND CLIN, DEPT ENDOCRINOL, 9500 EUCLID AVE,F-20, CLEVELAND, OH 44195 USA.;	2022-06-24	DIABETES; HEART FAILURE; HYPERGLYCEMIA; DIABETIC CARDIOMYOPATHY	10.1016/j.cger.2020.04.005	ARTICLE	MEHTAAE@CCF.ORG		GLYCATION END-PRODUCTS; CARDIOVASCULAR OUTCOMES; EJECTION FRACTION; GLYCEMIC CONTROL; BASAL INSULIN; DISEASE; RISK; MELLITUS; IMPACT; MORTALITY	CLIN. GERIATR. MED.	ENGLISH	1600 JOHN F KENNEDY BOULEVARD, STE 1800, PHILADELPHIA, PA 19103-2899 USA	AUG	10	PHILADELPHIA	W B SAUNDERS CO-ELSEVIER INC	2020	MEHTA, A (通讯作者)，CLEVELAND CLIN, ENDOCRINOL & METAB INST, 9500 EUCLID AVE,F-20, CLEVE LAND, OH 44195 USA.	GERIATRICS & GERONTOLOGY	0749-0690	1	DIABETES AND HEART FAILURE A MARRIAGE OF INCONVENIENCE	0.33	0.0968486
WANGYUEHUI;SUNWEIXIA;DUBING;MIAOXIAO;BAIYANG;XINYING;TANYI;CUIWENPENG;LIUBIN;CUITAIXING;EPSTEINPAULN;FUYAOWEN;CAILU	WANG Y, SUN W, DU B, MIAO X, BAI Y, XIN Y, TAN Y, CUI W, LIU B, CUI T, EPSTEIN PN, FU Y, CAI L. THERAPEUTIC EFFECT OF MG-132 ON DIABETIC CARDIOMYOPATHY IS ASSOCIATED WITH ITS SUPPRESSION OF PROTEASOMAL ACTIVITIES: ROLES OF NRF2 AND NF-KAPPA B. AM J PHYSIOL HEART CIRC PHYSIOL 304: H567-H578, 2013. FIRST PUBLISHED DECEMBER 7, 2012; DOI:10.1152/AJPHEART.00650.2012.-MG-132, A PROTEASOME INHIBITOR, CA…	JILIN UNIV, HOSP 2, JILIN, PEOPLES R CHINA.; JILIN UNIV, HOSP 1, JILIN, PEOPLES R CHINA.; UNIV LOUISVILLE, DEPT PEDIAT, KOSAIR CHILDRENS HOSP, RES INST, LOUISVILLE, KY 40202 USA.; JILIN UNIV, NORMAN BETHUNE MED COLL, JILIN, PEOPLES R CHINA.; WENZHOU MED COLL, CHINESE AMER RES INST DIABET COMPLICAT, WENZHOU, PEOPLES R CHINA.; UNIV S CAROLINA, SCH MED, DEPT CELL BIOL & ANAT, COLUMBIA, SC USA.; UNIV…	2022-06-24	DIABETIC CARDIOMYOPATHY; NUCLEAR FACTOR ERYTHROID 2-RELATED FACTOR 2; NUCLEAR FACTOR-KAPPA B; PROTEASOME INHIBITOR; MG132; THERAPEUTIC EFFECT	10.1152/ajpheart.00650.2012	ARTICLE	L0CAI001@LOUISVILLE.EDU	AMERICAN DIABETES ASSOCIATION [1-11-BA-17]; CHINESE-AMERICAN RESEARCH INSTITUTE FOR DIABETIC COMPLICATIONS FROM WENZHOU MEDICAL COLLEGE; NATIONAL NATURAL SCIENCE FOUNDATION OF CHINA [81070189, 81273509]; JILIN UNIVERSITY BETHUNE FOUNDATION [2012221]	OXIDATIVE STRESS; ENDOTHELIAL-CELLS; 26S PROTEASOMES; INHIBITOR; ACTIVATION; PATHWAY; EXPRESSION; NEPHROPATHY; DYSFUNCTION; MELLITUS	AM. J. PHYSIOL.-HEART CIRCUL. PHYSIOL.	ENGLISH	9650 ROCKVILLE PIKE, BETHESDA, MD 20814 USA	FEB	12	BETHESDA	AMER PHYSIOLOGICAL SOC	2013	CAI, L (通讯作者)，UNIV LOUISVILLE, DEPT PEDIAT, 570 S PRESTON ST,BAXTER 1,SUITE 321B 304F, LOUISVILLE, KY 40202 USA.	CARDIOVASCULAR SYSTEM & CARDIOLOGY; PHYSIOLOGY	0363-6135	61	THERAPEUTIC EFFECT OF MG-132 ON DIABETIC CARDIOMYOPATHY IS ASSOCIATED WITH ITS SUPPRESSION OF PROTEASOMAL ACTIVITIES: ROLES OF NRF2 AND NF-KAPPA B	6.1	1.88728
LAROCCATHOMASJ;FABRISFRANK;CHENJIQIU;BENHAYONDANIEL;ZHANGSHIHONG;MCCOLLUMLATRONYA;SCHECTERALISOND;CHEUNGJOSEPHY;SOBIEERICA;HAJJARROGERJ;LEBECHEDJAMEL	LAROCCA TJ, FABRIS F, CHEN J, BENHAYON D, ZHANG S, MCCOLLUM L, SCHECTER AD, CHEUNG JY, SOBIE EA, HAJJAR RJ, LEBECHE D. NA+/CA2+ EXCHANGER-1 PROTECTS AGAINST SYSTOLIC FAILURE IN THE AKITA(INS2) MODEL OF DIABETIC CARDIOMYOPATHY VIA A CXCR4/NF-KAPPA B PATHWAY. AM J PHYSIOL HEART CIRC PHYSIOL 303: H353-H367, 2012. FIRST PUBLISHED MAY 18, 2012; DOI: 10.1152/AJPHEART.01198.2011.-DIABETIC CARDIOMYOPATHY…	MT SINAI SCH MED, CARDIOVASC RES INST, NEW YORK, NY 10029 USA.; MT SINAI SCH MED, DEPT PHARMACOL & SYST THERAPEUT, NEW YORK, NY 10029 USA.; THOMAS JEFFERSON UNIV, JEFFERSON MED COLL, DIV NEPHROL, PHILADELPHIA, PA 19107 USA.;	2022-06-24	SYSTOLIC FUNCTION; CALCIUM CYCLING; ACTION POTENTIAL	10.1152/ajpheart.01198.2011	ARTICLE	DJAMEL.LEBECHE@MSSM.EDU	NATIONAL HEART, LUNG, AND BLOOD INSTITUTE; NATIONAL RESEARCH SERVICE AWARD [1F30HL096344]; MOUNT SINAI SCHOOL OF MEDICINE MEDICAL SCIENTIST TRAINING PROGRAM [GM007280]; JUVENILE DIABETES RESEARCH FOUNDATION; NATIONAL HEART, LUNG, AND BLOOD INSTITUTE [R01HL097357, T32HL007824, F30HL096344] FUNDING SOURCE: NIH REPORTER	NF-KAPPA-B; SARCOPLASMIC-RETICULUM; NA+-CA2+ EXCHANGE; GENE-EXPRESSION; DIASTOLIC DYSFUNCTION; CA2+ RELEASE; HEART; TYPE-1; MYOCARDIUM; MYOCYTES	AM. J. PHYSIOL.-HEART CIRCUL. PHYSIOL.	ENGLISH	9650 ROCKVILLE PIKE, BETHESDA, MD 20814 USA	AUG	15	BETHESDA	AMER PHYSIOLOGICAL SOC	2012	LEBECHE, D (通讯作者)，MT SINAI SCH MED, CARDIOVASC RES INST, 1 GUSTAVE L LEVY PL,BOX 1030, NEW YORK, NY 10029 USA.	CARDIOVASCULAR SYSTEM & CARDIOLOGY; PHYSIOLOGY	0363-6135	28	NA+/CA2+ EXCHANGER-1 PROTECTS AGAINST SYSTOLIC FAILURE IN THE AKITA(INS2) MODEL OF DIABETIC CARDIOMYOPATHY VIA A CXCR4/NF-KAPPA B PATHWAY	2.55	0.75153
LIANGCUI;GAOLU;LIUYUAN;LIUYUZHOU;YAORUI;LIYAPENG;XIAOLILI;WULEIMING;DUBINBIN;HUANGZHEN;ZHANGYANZHOU	AIMS: MICRORNAS (MIRNAS OR MIRS) ARE A LARGE CLASS OF SMALL NONCODING RNAS. THE PRESENT STUDY AIMS TO EVALUATE THE EFFECT OF MIR-451 ON CARDIAC REMODELING IN DIABETIC CARDIOMYOPATHY. MAIN METHODS: MICE WERE INJECTED WITH STREPTOZOTOCIN (STZ) TO INDUCE DIABETES. TWELVE WEEKS AFTER FINAL STZ INJECTION, MICE WERE SUBJECTED TO MYOCARDIAL INJECTION OF ADENOVIRUS (AD)-SHMIR-451 TO KNOCK DOWN MIR-451. M…	ZHENGZHOU UNIV, AFFILIATED HOSP 1, DEPT CARDIOL, 1 JIANSHE EAST RD, ZHENGZHOU 450052, HENAN, PEOPLES R CHINA.;	2022-06-24	MIR-451; DIABETIC CARDIOMYOPATHY; ENDOTHELIAL-MESENCHYMAL TRANSITION; AMPKA1	10.1016/j.lfs.2019.02.059	ARTICLE	YZZHANG6@163.COM	MEDICAL SCIENCE AND TECHNOLOGY RESEARCH PROJECT OF HENAN PROVINCE [201702063]	TO-MESENCHYMAL TRANSITION; PRESSURE-OVERLOAD; CARDIOMYOPATHY; GROWTH; ENDOTHELIN-1; HYPERTROPHY; DYSFUNCTION; ACTIVATION; MICE; AMPK	LIFE SCI.	ENGLISH	THE BOULEVARD, LANGFORD LANE, KIDLINGTON, OXFORD OX5 1GB, ENGLAND	MAY 1	11	OXFORD	PERGAMON-ELSEVIER SCIENCE LTD	2019	ZHANG, YZ (通讯作者)，ZHENGZHOU UNIV, AFFILIATED HOSP 1, DEPT CARDIOL, 1 JIANSHE EAST RD, ZHENGZHOU 450052, HENAN, PEOPLES R CHINA.	RESEARCH & EXPERIMENTAL MEDICINE; PHARMACOLOGY & PHARMACY	0024-3205	15	MIR-451 ANTAGONIST PROTECTS AGAINST CARDIAC FIBROSIS IN STREPTOZOTOCIN-INDUCED DIABETIC MOUSE HEART	3.75	0.878835
CHENWEI;SUNQILIN;JUJING;CHENWENJIE;ZHAOXUELAN;ZHANGYU;YANGYEHONG	OBJECTIVE. OXIDANT STRESS PLAYS AN IMPORTANT ROLE IN THE DEVELOPMENT OF DIABETIC CARDIOMYOPATHY. PREVIOUSLY WE REPORTED THAT ASTRAGALUS POLYSACCHARIDES (APS) RESCUED HEART DYSFUNCTION AND CARDINAL PATHOLOGICAL ABNORMALITIES IN DIABETIC MICE. IN THE CURRENT STUDY, WE DETERMINED WHETHER THE EFFECT OF APS ON DIABETIC CARDIOMYOPATHY WAS ASSOCIATED WITH ITS IMPACT ON OXIDANT STRESS. METHODS. DB/DB DIA…	FUDAN UNIV, HUASHAN HOSP, DEPT GERIATR, SHANGHAI 200040, PEOPLES R CHINA.; FUDAN UNIV, HUASHAN HOSP, DEPT ENDOCRINOL, SHANGHAI 200040, PEOPLES R CHINA.;	2022-06-24		10.1155/2018/8359013	ARTICLE	CHENWEI_0424@163.COM; ZY_HUASHAN@163.COM; YEHONGYANG@FUDAN.EDU.CN	CHINESE STATE NATURAL SCIENCE FUNDS COMMISSION (NSFC) [81473460, 81670751]	TYPE-2 DIABETES-MELLITUS; OXIDATIVE STRESS; CARDIOMYOPATHY; MECHANISMS; GENERATION	BIOMED RES. INT.	ENGLISH	ADAM HOUSE, 3RD FLR, 1 FITZROY SQ, LONDON, W1T 5HF, ENGLAND		10	LONDON	HINDAWI LTD	2018	CHEN, W; ZHANG, Y (通讯作者)，FUDAN UNIV, HUASHAN HOSP, DEPT GERIATR, SHANGHAI 200040, PEOPLES R CHINA.; YANG, YH (通讯作者)，FUDAN UNIV, HUASHAN HOSP, DEPT ENDOCRINOL, SHANGHAI 200040, PEOPLES R CHINA.	BIOTECHNOLOGY & APPLIED MICROBIOLOGY; RESEARCH & EXPERIMENTAL MEDICINE	2314-6133	9	EFFECT OF ASTRAGALUS POLYSACCHARIDES ON CARDIAC DYSFUNCTION IN DB/DB MICE WITH RESPECT TO OXIDANT STRESS	1.8	0.400896
WENDEADAMR;SCHELLJOHNC;HACHAEMYEONG;PEPINMARKE;KHALIMONCHUKOLEH;SCHWERTZHANSJOERG;PEREIRARENATAO;BRAHMAMANOJAK;TUINEIJOSEPH;CONTRERASFERRATARIEL;WANGLI;ANDRIZZICHASEA;OLSENCURTISD;BRADLEYWAYNEE;DELL'ITALIALOUISJ;DILLMANNWOLFGANGH;LITWINSHELDONE;ABELEDALE	CARDIAC GLUCOSE UPTAKE AND OXIDATION ARE REDUCED IN DIABETES DESPITE HYPERGLYCEMIA. MITOCHONDRIAL DYSFUNCTION CONTRIBUTES TO HEART FAILURE IN DIABETES. IT IS UNCLEAR WHETHER THESE CHANGES ARE ADAPTIVE OR MALADAPTIVE. TO DIRECTLY EVALUATE THE RELATIONSHIP BETWEEN GLUCOSE DELIVERY AND MITOCHONDRIAL DYSFUNCTION IN DIABETIC CARDIOMYOPATHY, WE GENERATED TRANSGENIC MICE WITH INDUCIBLE CARDIOMYOCYTE-SPE…	UNIV UTAH, SCH MED, DIV ENDOCRINOL METAB & DIABET, SALT LAKE CITY, UT 84112 USA.; UNIV ALABAMA BIRMINGHAM, DEPT PATHOL, DIV MOL & CELLULAR PATHOL, BIRMINGHAM, AL 35294 USA.; UNIV NEBRASKA, DEPT BIOCHEM, LINCOLN, NE 68583 USA.; UNIV NEBRASKA, NEBRASKA REDOX BIOL CTR, LINCOLN, NE USA.; UNIV UTAH, DIV OCCUPAT MED, PROGRAM MOL MED, SALT LAKE CITY, UT USA.; UNIV UTAH, ROCKY MT CTR OCCUPAT & ENVIRONM H…	2022-06-24		10.2337/db19-1057	ARTICLE	ARWENDE@UAB.EDU; DRCADMIN@UIOWA.EDU	NATIONAL INSTITUTES OF HEALTH (NIH) [R00 HL111322, R01 HL133011]; JDRF ADVANCED POSTDOCTORAL FELLOWSHIP [10-2009-267]; NIH [F30 HL137240, R01 GM108975, R01 DK092065, R01 HL108379, U01 HL087947]; AMERICAN HEART ASSOCIATION (AHA)	O-GLCNACYLATION; GENE-EXPRESSION; CARDIAC-HYPERTROPHY; COMPLEX-I; POSTTRANSLATIONAL MODIFICATIONS; HEART-FAILURE; MOUSE HEARTS; CONTRACTILE; METABOLISM; PROTEIN	DIABETES	ENGLISH	1701 N BEAUREGARD ST, ALEXANDRIA, VA 22311-1717 USA	OCT	18	ALEXANDRIA	AMER DIABETES ASSOC	2020	WENDE, AR; ABEL, ED (通讯作者)，UNIV UTAH, SCH MED, DIV ENDOCRINOL METAB & DIABET, SALT LAKE CITY, UT 84112 USA.; WENDE, AR (通讯作者)，UNIV ALABAMA BIRMINGHAM, DEPT PATHOL, DIV MOL & CELLULAR PATHOL, BIRMINGHAM, AL 35294 USA.; ABEL, ED (通讯作者)，UNIV IOWA, FRATERNAL ORDER EAGLES DIABET RES CTR, ROY J & LUCILLE A CARVER COLL MED, IOWA CITY, IA 52242 USA.; ABEL, ED (通讯作者)，UNIV IOWA, DIV ENDOCRINOL & METAB, ROY…	ENDOCRINOLOGY & METABOLISM	0012-1797	21	MAINTAINING MYOCARDIAL GLUCOSE UTILIZATION IN DIABETIC CARDIOMYOPATHY ACCELERATES MITOCHONDRIAL DYSFUNCTION	7	2.03382
DILUIGILUIGI;CORINALDESICLARISSA;COLLETTIMARTA;SCOLLETTASABINO;ANTINOZZICRISTINA;VANNELLIGABRIELLAB;GIANNETTAELISA;GIANFRILLIDANIELE;ISIDORIANDREAM;MIGLIACCIOSILVIA;POERIONOEMI;FRAZIANOMAURIZIO;LENZIANDREA;CRESCIOLICLARA	T HELPER 1 (TH1) TYPE CYTOKINES AND CHEMOKINES ARE BIOACTIVE MEDIATORS IN INFLAMMATION UNDERLING SEVERAL DISEASES AND CO-MORBID CONDITIONS, SUCH AS CARDIOVASCULAR AND METABOLIC DISORDERS. TH1 CHEMOKINE CXCL10 PARTICIPATES IN HEART DAMAGE INITIATION/PROGRESSION; CARDIOPROTECTION HAS BEEN RECENTLY ASSOCIATED WITH SILDENAFIL, A TYPE 5 PHOSPHODIESTERASE INHIBITOR. WE AIMED TO EVALUATE THE EFFECT OF S…	UNIV ROME FORO ITALICO, DEPT MOVEMENT HUMAN & HLTH SCI, ROME, ITALY.; UNIV SIENA, DEPT MED BIOTECHNOL ANESTHESIA & INTENS CARE, VIA LATERINA 8, I-53100 SIENA, ITALY.; UNIV FLORENCE, DEPT EXPT & CLIN MED, FLORENCE, ITALY.; UNIV ROMA LA SAPIENZA, DEPT EXPT MED, PIAZZALE ALDO MORO 5, I-00185 ROME, ITALY.; UNIV ROMA TOR VERGATA, DEPT BIOL, I-00173 ROME, ITALY.;	2022-06-24	INFLAMMATION; T HELPER 1; CARDIOMYOPATHY; CXCL10; PDE5 INHIBITION	10.1007/s10753-016-0359-6	ARTICLE	CLARA.CRESCIOLI@UNIROMA4.IT	MINISTRY OF RESEARCH MIUR [RBAP109BLT, RBFR10URHP]	PRESERVED EJECTION FRACTION; MYOCARDIAL ISCHEMIA-REPERFUSION; NF-KAPPA-B; HEART-FAILURE; GENE-TRANSCRIPTION; CLINICAL STATUS; NITRIC-OXIDE; CYCLIC-GMP; DIFFERENTIAL REGULATION; INFLAMMATORY CYTOKINES	INFLAMMATION	ENGLISH	233 SPRING ST, NEW YORK, NY 10013 USA	JUN	15	NEW YORK	SPRINGER/PLENUM PUBLISHERS	2016	CRESCIOLI, C (通讯作者)，UNIV ROME FORO ITALICO, DEPT MOVEMENT HUMAN & HLTH SCI, ROME, ITALY.	CELL BIOLOGY; IMMUNOLOGY	0360-3997	33	PHOSPHODIESTERASE TYPE 5 INHIBITOR SILDENAFIL DECREASES THE PROINFLAMMATORY CHEMOKINE CXCL10 IN HUMAN CARDIOMYOCYTES AND IN SUBJECTS WITH DIABETIC CARDIOMYOPATHY	4.71	1.27541
GAOHAICHENG;ZHUKUN;GAOHAIMEI;MIAOCHUNSHENG;ZHANGLENING;LIUWEI;XINHUA	THE AIM OF THIS STUDY WAS TO INVESTIGATE THE ROLE OF TISSUE TRANSGLUTAMINASE (TTG) IN THE PATHOGENESIS OF DIABETIC CARDIOMYOPATHY (DCM) AND THE INTERVENTION EFFECT OF RUTIN. DCM WAS INDUCED IN RATS BY THE INJECTION OF STREPTOZOTOCIN (STZ; 25 MG/KG). AFTER A PRELIMINARY EXAMINATION, THE RATS WERE RANDOMLY DIVIDED INTO FOUR GROUPS: CONTROL (N=8), STZ-INDUCED DCM (N=8), STZ + POSITIVE DRUG (CAPTOPRI…	JILIN UNIV, DEPT CLIN PHARM & PHARMACEUT MANAGEMENT, CHANGCHUN 130021, JILIN, PEOPLES R CHINA.; 208TH HOSP PLA, DEPT ENDOCRINOL, CHANGCHUN 130000, JILIN, PEOPLES R CHINA.; JILIN UNIV, HOSP 2, CHANGCHUN 130041, JILIN, PEOPLES R CHINA.; JILIN UNIV, CHINA JAPAN UNION HOSP, DEPT CHEST SURG, CHANGCHUN 130000, JILIN, PEOPLES R CHINA.;	2022-06-24	DIABETIC; DIABETIC CARDIOMYOPATHY; TISSUE TRANSGLUTAMINASE; RUTIN	10.3892/etm.2015.2223	ARTICLE	GAOHC@JLU.EDU.CN	SCIENCE AND TECHNOLOGY DEPARTMENT OF JILIN PROVINCE, CHINA [201101067, 3D511B873432]; BASIC RESEARCH FOUNDATION OF JILIN UNIVERSITY [450060481127]	DISEASE; RATS	EXP. THER. MED.	ENGLISH	POB 18179, ATHENS, 116 10, GREECE	APR	6	ATHENS	SPANDIDOS PUBL LTD	2015	XIN, H (通讯作者)，JILIN UNIV, CHINA JAPAN UNION HOSP, DEPT CHEST SURG, 1266 FUJIN RD, CHANGCHUN 130000, JILIN, PEOPLES R CHINA.	RESEARCH & EXPERIMENTAL MEDICINE	1792-0981	3	ROLE OF TISSUE TRANSGLUTAMINASE IN THE PATHOGENESIS OF DIABETIC CARDIOMYOPATHY AND THE INTERVENTION EFFECT OF RUTIN	0.38	0.0937144
WANGYONGBIN;GEZHIMING;KANGWEIQIANG;LIANZHEXUN;YAOJIAN;ZHOUCHANGYONG	DIABETIC CARDIOMYOPATHY (DCM), AN INDEPENDENT CORONARY HEART DISEASE THAT DEVELOPS IN DIABETIC INDIVIDUALS, IS CHARACTERIZED BY CHANGES IN THE MYOCARDIAL STRUCTURE AND FUNCTION. THE AIM OF THE PRESENT STUDY WAS TO INVESTIGATE THE PROTECTIVE EFFECT OF RUTIN ON DCM IN A STREPTOZOTOCIN-INDUCED DIABETIC RAT MODEL. RUTIN WAS ORALLY ADMINISTRATED AT A DOSE OF 8 MG/KG BODY WEIGHT. METABOLIC PROFILES, MY…	QINGDAO UNIV, DEPT EMERGENCY MED, AFFILIATED HOSP, QINGDAO 266003, SHANDONG, PEOPLES R CHINA.; SHANDONG UNIV, DEPT CARDIOL, QILU HOSP, JINAN 250014, SHANDONG, PEOPLES R CHINA.; QINGDAO MUNICIPAL HOSP, QINGDAO 266011, SHANDONG, PEOPLES R CHINA.; QINGDAO UNIV, DEPT CARDIOL, AFFILIATED HOSP, QINGDAO 266003, SHANDONG, PEOPLES R CHINA.;	2022-06-24	DIABETIC CARDIOMYOPATHY; RUTIN; DIABETIC RATS; STREPTOZOCIN; ANTIOXIDANTS	10.3892/etm.2014.2090	ARTICLE	WANGYONGBIN369@GMAIL.COM		C-REACTIVE PROTEIN; OXIDATIVE STRESS; CARDIAC DYSFUNCTION; GENE-EXPRESSION; TISSUE; INHIBITION; GLYCATION; PATHWAYS; CELLS	EXP. THER. MED.	ENGLISH	POB 18179, ATHENS, 116 10, GREECE	FEB	5	ATHENS	SPANDIDOS PUBL LTD	2015	WANG, YB (通讯作者)，QINGDAO UNIV, DEPT EMERGENCY MED, AFFILIATED HOSP, 16 JIANGSU RD, QINGDAO 266003, SHANDONG, PEOPLES R CHINA.	RESEARCH & EXPERIMENTAL MEDICINE	1792-0981	40	RUTIN ALLEVIATES DIABETIC CARDIOMYOPATHY IN A RAT MODEL OF TYPE 2 DIABETES	5	1.24953
WANGWENJING;ZHANGSHUCHEN;XULONGJIANG;FENGYU;WUXIAOGUANG;ZHANGMENGYAO;YUZONGLIANG;ZHOUXIANG	AIMS/HYPOTHESIS IN A MOUSE MODEL OF DIABETIC CARDIOMYOPATHY (DCM) THE EXPRESSION OF THE CIRCULAR RNA CIRCHIPK3 WAS FOUND TO BE SIGNIFICANTLY INCREASED. THIS STUDY AIMED TO DISCOVER THE MOLECULAR MECHANISMS LINKING CIRCHIPK3 TO THE PATHOGENESIS OF DCM. METHODS THE DIABETIC MOUSE MODEL WAS ESTABLISHED BY I.P. INJECTION OF STREPTOZOTOCIN, WHICH LED TO THE DEVELOPMENT OF DCM. ECHOCARDIOGRAPHIC MEASUR…	SOOCHOW UNIV, DEPT CARDIOL, AFFILIATED HOSP 2, SUZHOU, PEOPLES R CHINA.; SOOCHOW UNIV, DEPT EMERGENCY, AFFILIATED HOSP 2, SUZHOU, PEOPLES R CHINA.; SOOCHOW UNIV, DEPT PATHOL, AFFILIATED HOSP 2, SUZHOU, PEOPLES R CHINA.; SOOCHOW UNIV, DEPT ENDOCRINOL, AFFILIATED HOSP 2, SUZHOU, PEOPLES R CHINA.; JIANGSU UNIV, DEPT CARDIOL, KUNSHAN PEOPLES HOSP 1, KUNSHAN, PEOPLES R CHINA.;	2022-06-24	CIRCHIPK3; DIABETIC CARDIOMYOPATHY; MYOCARDIAL FIBROSIS	10.1007/s00125-020-05353-8	ARTICLE	ZHOU-XIANG@SUDA.EDU.CN	NATIONAL NATURAL SCIENCE FOUNDATION OF CHINA [81700737]; SCIENTIFIC RESEARCH PROGRAM FOR YOUNG TALENTS OF CHINA NATIONAL NUCLEAR CORPORATION [51001]; GUSU HEALTH TALENTS TRAINING PROJECT [GSWS2019045]; TALENT SUPPORT PROJECT OF THE SECOND AFFILIATED HOSPITAL OF SOOCHOW UNIVERSITY [XKTJ-RC202003]	MECHANISMS; FIBROSIS; RNA	DIABETOLOGIA	ENGLISH	ONE NEW YORK PLAZA, SUITE 4600, NEW YORK, NY, UNITED STATES	MAR	12	NEW YORK	SPRINGER	2021	ZHOU, X (通讯作者)，SOOCHOW UNIV, DEPT CARDIOL, AFFILIATED HOSP 2, SUZHOU, PEOPLES R CHINA.	ENDOCRINOLOGY & METABOLISM	0012-186X	7	INVOLVEMENT OF CIRCHIPK3 IN THE PATHOGENESIS OF DIABETIC CARDIOMYOPATHY IN MICE	3.5	2.13944
JEYABALPRINCE;THANDAVARAYANRAJARAJANA;JOLADARASHIDARUKESHWARA;BABUSAHANASURESH;KRISHNAMURTHYSHASHIREKHA;BHIMARAJARVIND;YOUKERKEITHA;KISHORERAJ;KRISHNAMURTHYPRASANNA	DIABETIC CARDIOMYOPATHY IS A COMMON COMPLICATION IN PATIENTS WITH DIABETES AND IS ASSOCIATED WITH UNDERLYING CHRONIC INFLAMMATION AND CARDIAC CELL DEATH, SUBSEQUENTLY LEADING TO HEART FAILURE (HF). ELAV-LIKE PROTEIN 1 (ELAVL1) PLAYS A CRITICAL ROLE IN THE PROGRESSION OF INFLAMMATION AND HF. HOWEVER THE ROLE OF ELAVL-1 IN INFLAMMATION INDUCED CARDIAC CELL DEATH (PYROPTOSIS) UNDER HYPERGLYCEMIC CON…	HOUSTON METHODIST RES INST, DEPT CARDIOVASC SCI, CTR CARDIOVASC REGENERAT, 6670 BERTNER AVE,R10-214, HOUSTON, TX 77030 USA.; HOUSTON METHODIST HOSP, HOUSTON METHODIST DEBAKEY & HEART VASC CTR, HOUSTON, TX USA.; TEMPLE UNIV, SCH MED, CTR TRANSLAT MED, PHILADELPHIA, PA 19140 USA.; CORNELL UNIV, WEILL CORNELL MED COLL, DEPT CARDIOTHORAC SURG, CELL & DEV BIOL, NEW YORK, NY 10021 USA.;	2022-06-24	MICRORNA-9; DIABETIC CARDIOMYOPATHY; ELAVL1; INFLAMMATION; PYROPTOSIS	10.1016/j.bbrc.2016.02.065	ARTICLE	PKRISHNAMURTHY@HOUSTONMETHODIST.ORG	NATIONAL INSTITUTES OF HEALTH (NIH) [1R01HL116729, HL091983, HL053354, HL108795, HL108806]; AMERICAN HEART ASSOCIATION [GRNT 25860041]; AMERICAN HEART ASSOCIATION POSTDOCTORAL FELLOWSHIP [15POST25710392]; NATIONAL HEART, LUNG, AND BLOOD INSTITUTE [R37HL053354, R01HL095874, R01HL091983, R01HL053354, R01HL116729, R01HL126186, R01HL105597, P01HL108795, P01HL108806] FUNDING SOURCE: NIH REPORTER	DIABETIC CARDIOMYOPATHY; MIR-9; ACTIVATION; INFLAMMATION; EXPRESSION; FIBROSIS; PROTEIN; HEART; CELL	BIOCHEM. BIOPHYS. RES. COMMUN.	ENGLISH	525 B ST, STE 1900, SAN DIEGO, CA 92101-4495 USA	MAR 18	7	SAN DIEGO	ACADEMIC PRESS INC ELSEVIER SCIENCE	2016	KRISHNAMURTHY, P (通讯作者)，HOUSTON METHODIST RES INST, DEPT CARDIOVASC SCI, CTR CARDIOVASC REGENERAT, 6670 BERTNER AVE,R10-214, HOUSTON, TX 77030 USA.	BIOCHEMISTRY & MOLECULAR BIOLOGY; BIOPHYSICS	0006-291X	80	MICRORNA-9 INHIBITS HYPERGLYCEMIA-INDUCED PYROPTOSIS IN HUMAN VENTRICULAR CARDIOMYOCYTES BY TARGETING ELAVL1	11.43	3.09189
UMBARAWANYOGI;KAWAKAMIRYO;SYAMSUNARNOMASRIZKYAA;KOITABASHINORIMICHI;OBINATAHIDERU;YAMAGUCHIAIKO;HANAOKAHIROFUMI;HISHIKITAKAKO;HAYAKAWANORIYO;SUNAGAHIROAKI;MATSUIHIROKI;KURABAYASHIMASAHIKO;ISOTATSUYA	DIABETES IS AN INDEPENDENT RISK FACTOR FOR THE DEVELOPMENT OF HEART FAILURE. INCREASED FATTY ACID (FA) UPTAKE AND DERANGED UTILIZATION LEADS TO REDUCED CARDIAC EFFICIENCY AND ACCUMULATION OF CARDIOTOXIC LIPIDS, WHICH IS SUGGESTED TO FACILITATE DIABETIC CARDIOMYOPATHY. WE STUDIED WHETHER REDUCED FA UPTAKE IN THE HEART IS PROTECTIVE AGAINST STREPTOZOTOCIN (STZ)-INDUCED DIABETIC CARDIOMYOPATHY BY US…	GUNMA UNIV, DEPT CARDIOVASC MED, GRAD SCH MED, 3-39-22 SHOWA MACHI, MAEBASHI, GUNMA 3718511, JAPAN.; GUNMA UNIV, EDUC & RES SUPPORT CTR, GRAD SCH MED, 3-39-22 SHOWA MACHI, MAEBASHI, GUNMA 3718511, JAPAN.; GUNMA UNIV, DEPT BIOIMAGING INFORMAT ANAL, GRAD SCH MED, 3-39-22 SHOWA MACHI, MAEBASHI, GUNMA 3718511, JAPAN.; GUNMA UNIV, DEPT LAB SCI, GRAD SCH HLTH SCI, 3-39-22 SHOWA MACHI, MAEBASHI, GUNMA 3…	2022-06-24		10.1038/s41598-020-77895-1	ARTICLE	ISOT@GUNMA-U.AC.JP	JAPAN SOCIETY FOR THE PROMOTION OF SCIENCE [16H05294, 17K09568]; JAPAN CARDIOVASCULAR FOUNDATION; GUNMA UNIVERSITY INITIATIVE FOR ADVANCED RESEARCH	MYOCARDIAL SUBSTRATE METABOLISM; KETONE-BODIES; HEART; MECHANISMS; ANAPLEROSIS; PREVENTS; DECLINE; OBESITY; CYCLE	SCI REP	ENGLISH	HEIDELBERGER PLATZ 3, BERLIN, 14197, GERMANY	NOV 30	12	BERLIN	NATURE PORTFOLIO	2020	ISO, T (通讯作者)，GUNMA UNIV, DEPT CARDIOVASC MED, GRAD SCH MED, 3-39-22 SHOWA MACHI, MAEBASHI, GUNMA 3718511, JAPAN.	SCIENCE & TECHNOLOGY - OTHER TOPICS	2045-2322	5	REDUCED FATTY ACID UPTAKE AGGRAVATES CARDIAC CONTRACTILE DYSFUNCTION IN STREPTOZOTOCIN-INDUCED DIABETIC CARDIOMYOPATHY	1.67	0.484243
BOMBICINOSILVINAS;IGLESIASDARIOE;RUKAVINAMIKUSICIVANAA;BOVERISALBERTO;VALDEZLAURAB	DIABETIC CARDIOMYOPATHY, I.E. THE VENTRICULAR DYSFUNCTION IN THE ABSENCE OF HYPERTENSION OR CORONARY ARTERIAL DISEASE, IS A COMMON COMPLICATION OF DIABETES MELLITUS THAT LEADS TO A HEIGHTENED RISK OF HEART FAILURE AND DEATH AMONG DIABETIC PATIENTS. THIS CONTRACTILE DYSFUNCTION COULD BE ASSOCIATED TO MITOCHONDRIAL DYSFUNCTION, IN WHICH MITOCHONDRIAL BIOGENESIS COULD EMERGE AS A COMPENSATORY MECHAN…		2022-06-24	DIABETES; DIABETIC CARDIOMYOPATHY; HEART; MITOCHONDRIA; NITRIC OXIDE		ARTICLE	SBOMBICINO@FFYB.UBA.AR	UNIVERSITY OF BUENOS AIRES (UBACYT) [200-201-101-00140, 200-201-301-00731]; AGENCIA NACIONAL DE PROMOCION CIENTIFICA Y TECNOLOGICA [PICT 2012-0964]; CONSEJO NACIONAL DE INVESTIGACIONES CIENTIFICAS Y TECNICAS [PIP 112-201-101-00444]	NITRIC-OXIDE SYNTHASE; OXIDATIVE STRESS; L-NAME; CARDIOMYOPATHY; INFLAMMATION	BIOCELL	ENGLISH	FAC CIENCIAS MED-UNIV NAC CUYO CASILLA DE CORREO 56, 5500 MENDOZA, ARGENTINA		4	MENDOZA	INST HISTOL EMBRIOL-CONICET	2016		LIFE SCIENCES & BIOMEDICINE - OTHER TOPICS	0327-9545	2	HEART MITOCHONDRIAL DYSFUNCTION IN DIABETIC RATS	0.29	0.0772974
ABUKHALILMOHAMMADH;ALTHUNIBATOSAMAY;ALADAILEHSALEEMH;ALAMARATWESAM;OBEIDATHEBAM;ALKHAWALDEALAYN'ALMARDDYAHA;HUSSEINOMNIAE;ALFWUAIRESMANALA;ALGEFAREABDULMOHSENI;ALANAZIKHALIDM;ALSWAILMIFARHANK;ARABHANYH;MAHMOUDAYMANM	CARDIOVASCULAR COMPLICATIONS ARE THE LEADING CAUSE OF MORBIDITY IN DIABETES. OXIDATIVE STRESS AND INFLAMMATION ARE IMPLICATED IN THE DEVELOPMENT AND PROGRESSION OF DIABETIC CARDIOMYOPATHY (DCM). THIS STUDY EXPLORED THE CARDIOPROTECTIVE EFFECT OF GALANGIN (GAL), A NATURAL FLAVONOID WITH RADICAL-SCAVENGING AND ANTI-INFLAMMATORY ACTIVITIES, IN DIABETIC RATS. AN EXPERIMENTAL DIABETIC RAT MODEL WAS AC…	AL HUSSEIN BIN TALAL UNIV, FAC SCI, DEPT BIOL, MAAN 71111, JORDAN.; AL HUSSEIN BIN TALAL UNIV, DEPT MED ANAL, PRINCESS AISHA BINT AL HUSSEIN FAC NURSING & HLTH, MAAN 71111, JORDAN.; UNIV HAFR AL BATIN, COLL PHARM, DEPT PHARM PRACTICE, HAFAR AL BATIN 31991, SAUDI ARABIA.; AL BALQA APPL UNIV, AL KARAK UNIV COLL, DEPT MED SUPPORT, AS SALT 206, JORDAN.; BENI SUEF UNIV, FAC SCI, DEPT ZOOL, DIV PHYSIOL…	2022-06-24	DIABETIC CARDIOMYOPATHY; FLAVONOIDS; OXIDATIVE STRESS; GALANGIN; APOPTOSIS	10.1016/j.biopha.2021.111410	ARTICLE	MABUKHALIL@AHU.EDU.JO; AYMAN.MAHMOUD@SCIENCE.BSU.EDU.EG	DEANSHIP OF SCIENTIFIC RESEARCH, AL-HUSSEIN BIN TALAL UNIVERSITY, JORDAN [198/2019]; TAIF UNIVERSITY, SAUDI ARABIA [TURSP-2020/29]	CELL-DEATH; CARDIAC DYSFUNCTION; FIBROSIS; HYPERGLYCEMIA; EXPRESSION; PROTECTS; RISK	BIOMED. PHARMACOTHER.	ENGLISH	65 RUE CAMILLE DESMOULINS, CS50083, 92442 ISSY-LES-MOULINEAUX, FRANCE	JUN	10	ISSY-LES-MOULINEAUX	ELSEVIER FRANCE-EDITIONS SCIENTIFIQUES MEDICALES ELSEVIER	2021	ABUKHALIL, MH (通讯作者)，AL HUSSEIN BIN TALAL UNIV, FAC SCI, DEPT BIOL, MAAN 71111, JORDAN.; MAHMOUD, AM (通讯作者)，BENI SUEF UNIV, FAC SCI, DEPT ZOOL, DIV PHYSIOL, BANI SUWAYF 62514, EGYPT.	RESEARCH & EXPERIMENTAL MEDICINE; PHARMACOLOGY & PHARMACY	0753-3322	8	GALANGIN ATTENUATES DIABETIC CARDIOMYOPATHY THROUGH MODULATING OXIDATIVE STRESS, INFLAMMATION AND APOPTOSIS IN RATS	4	2.44507
YINY;YANGZF;LIXH;ZHOULQ;ZHANGYJ;YANGB	OBJECTIVE: DIABETIC CARDIOMYOPATHY (DCM) IS ONE OF THE MAJOR COMPLICATIONS IN PATIENTS WITH DIABETES MELLITUS. RECENTLY, LONG NONCODING RNAS (LNCRNAS) HAVE BEEN WELL CONCERNED FOR THEIR ROLES IN THE PROGRESSION OF MULTIPLE DISEASES, INCLUDING DCM. IN THIS RESEARCH, WE AIMED TO EXPLORE THE ROLE OF LNCRNA LUCAT1 IN CARDIOMYOCYTE INJURY AND APOPTOSIS INDUCED BY HIGH GLUCOSE (HG) IN VITRO. MATERIALS …	WUHAN UNIV, DEPT CARDIOL, RENMIN HOSP, WUHAN, HUBEI, PEOPLES R CHINA.; WUHAN UNIV, CARDIOVASC RES INST, WUHAN, HUBEI, PEOPLES R CHINA.; WUHAN UNIV, HUBEI KEY LAB CARDIOL, WUHAN, HUBEI, PEOPLES R CHINA.; INNER MONGOLIA MED UNIV, AFFILIATED PEOPLES HOSP, DEPT PATHOL, HOHHOT, PEOPLES R CHINA.; FIRST HOSP HOHHOT, DEPT EMERGENCY MED, HOHHOT, PEOPLES R CHINA.;	2022-06-24	LONG NON-CODING RNA; DIABETIC CARDIOMYOPATHY (DCM); LUCAT1; CYP11B2	10.26355/eurrev_201910_19171	ARTICLE	YY18689019355@126.COM		ALDOSTERONE SYNTHASE CYP11B2; DIABETIC CARDIOMYOPATHY; ESSENTIAL-HYPERTENSION; GENE POLYMORPHISM; POPULATION; EXPRESSION	EUR. REV. MED. PHARMACOL. SCI.	ENGLISH	VIA GREGORIO VII, ROME, 186-00165, ITALY		6	ROME	VERDUCI PUBLISHER	2019	YANG, B (通讯作者)，WUHAN UNIV, DEPT CARDIOL, RENMIN HOSP, WUHAN, HUBEI, PEOPLES R CHINA.; YANG, B (通讯作者)，WUHAN UNIV, CARDIOVASC RES INST, WUHAN, HUBEI, PEOPLES R CHINA.; YANG, B (通讯作者)，WUHAN UNIV, HUBEI KEY LAB CARDIOL, WUHAN, HUBEI, PEOPLES R CHINA.	PHARMACOLOGY & PHARMACY	1128-3602	5	KNOCKDOWN OF LONG NON-CODING RNA LUCAT1 REVERSES HIGH GLUCOSE-INDUCED CARDIOMYOCYTE INJURY VIA TARGETING CYP11B2	1.25	0.292945
GUOYONGZHENG;ZHANGCHENG;SHANGFEIFEI;LUMINGHAO;YOYUEHUA;ZHAIQIMING;XIAYONG;LUSUXIN	THE KETOGENIC DIET (KD) HAS BEEN WIDELY USED IN CLINICAL STUDIES AND SHOWN TO HACE AN ANTI-DIABETIC EFFECT, BUT THE UNDERLING MECHANISMS HAVE NOT BEEN FULLY ELABORATED. OUR AIM WAS TO INVESTIGATE THE EFFECTS AND THE UNDERLING MECHANISMS OF THE KD ON CARDIAC FUNCTION IN DB/DB MICE. IN THE PRESENT STUDY, DB/DB MICE WERE SUBJECTED TO A NORMAL DIET (ND) OR KD. FASTING BLOOD GLUCOSE, CARDIAC FUNCTION …	CHONGQING MED UNIV, DIV CARDIOL, AFFILIATED HOSP 1, CHONGQING 400016, PEOPLES R CHINA.; CHONGQING MED UNIV, DEPT CARDIOTHORAC SURG, AFFILIATED HOSP 1, CHONGQING 400016, PEOPLES R CHINA.; CHONGQING MED UNIV, INST LIFE SCI, CHONGQING 400016, PEOPLES R CHINA.; FOURTH MIL MED UNIV, STATE KEY LAB MIL STOMATOL, CTR TISSUE ENGN, SCH STOMATOL, XIAN 710032, SHAANXI, PEOPLES R CHINA.; FOURTH MIL MED UNIV, …	2022-06-24	KETOGENIC DIET; DIABETIC CARDIOMYOPATHY; LIFESTYLE INTERVENTION; DB/DB MICE	10.14336/AD.2019.0510	ARTICLE	LUOSUXIN0204@163.COM	NATIONAL BASIC RESEARCH PROGRAM OF CHINA [2014CB542402]; NATIONAL NATURE SCIENCE FOUNDATION OF CHINA [81270210]; BASIC RESEARCH AND FRONTIER SCIENCE EXPLORATION FOUNDATION OF YUZHONG DISTRICT, CHONGQING, CHINA [20180106]; AMERICAN DIABETES ASSOCIATION [1-19-IBS-142]	LOW-CARBOHYDRATE; MYOCARDIAL APOPTOSIS; CARDIOMYOPATHY; ISCHEMIA/REPERFUSION; RESTRICTION; PREVENTS; RECEPTOR; CALORIE; STRESS; INJURY	AGING DIS.	ENGLISH	EDITORIAL OFF, 3400 CAMP BOWIE BLVD, FORT WORTH, TX 76106 USA	APR	12	FORT WORTH	INT SOC AGING & DISEASE	2020	LU, SX (通讯作者)，CHONGQING MED UNIV, AFFILIATED HOSP 1, CHONGQING, PEOPLES R CHINA.	GERIATRICS & GERONTOLOGY	2152-5250	17	KETOGENIC DIET AMELIORATES CARDIAC DYSFUNCTION VIA BALANCING MITOCHONDRIAL DYNAMICS AND INHIBITING APOPTOSIS IN TYPE 2 DIABETIC MICE	5.67	1.64643
LIUYE;ZHENGWEI;PANYUE;HUJING	TO INVESTIGATE THE EFFECT AND MECHANISM OF MICRORNA-186-5P (MIR-186-5P) ON THE APOPTOSIS IN HIGH GLUCOSE (HG)-TREATED CARDIOMYOCYTES. DIABETIC CARDIOMYOPATHY MODEL WAS ESTABLISHED IN CARDIOMYOCYTES BY STIMULATING WITH HG. THE EXPRESSIONS OF MIR-186-5P AND TOLL-LIKE RECEPTOR 3 (TLR3) WERE DETECTED BY QUANTITATIVE POLYMERASE CHAIN REACTION OR WESTERN BLOT ANALYSIS, RESPECTIVELY. APOPTOSIS WAS DETEC…	JINZHOU MED UNIV, ELECTROCARDIAL CTR, AFFILIATED HOSP 1, 2,SECT 5,PEOPLE ST, JINZHOU 121000, LIAONING, PEOPLES R CHINA.;	2022-06-24	APOPTOSIS; CARDIOMYOCYTES; DIABETIC CARDIOMYOPATHY; HIGH GLUCOSE; MIR-186-5P; TOLL-LIKE RECEPTOR 3	10.1002/jcb.28229	ARTICLE	BALIE646950@163.COM	NATURAL SCIENCE FUND GUIDANCE PLAN OF LIAONING PROVINCE [20180550419]	UP-REGULATION; PROLIFERATION; INJURY; TLR3	J. CELL. BIOCHEM.	ENGLISH	111 RIVER ST, HOBOKEN 07030-5774, NJ USA	JUN	7	HOBOKEN	WILEY	2019	LIU, Y (通讯作者)，JINZHOU MED UNIV, ELECTROCARDIAL CTR, AFFILIATED HOSP 1, 2,SECT 5,PEOPLE ST, JINZHOU 121000, LIAONING, PEOPLES R CHINA.	BIOCHEMISTRY & MOLECULAR BIOLOGY; CELL BIOLOGY	0730-2312	13	LOW EXPRESSION OF MIR-186-5P REGULATES CELL APOPTOSIS BY TARGETING TOLL-LIKE RECEPTOR 3 IN HIGH GLUCOSE-INDUCED CARDIOMYOCYTES	3.25	0.761657
HUANGXIAOLI;QINZIHAN;XUMIN;ZHANGFEIFEI;JIANGXIAOHONG;HUAFEI;TAOLICHAN	BACKGROUND: SUBCLINICAL DIABETIC CARDIOMYOPATHY (DCM) OCCURS FREQUENTLY IN ASYMPTOMATIC SUBJECTS WITH TYPE 2 DIABETES MELLITUS (T2DM). THE DIRECT ASSOCIATION BETWEEN THE IMMUNE SYSTEM AND DCM WITH EFFECTIVE BIOMARKERS HAS BEEN DEMONSTRATED IN PREVIOUS STUDIES. METHODS: FIVE HUNDRED SEVEN SUBJECTS WITH T2DM WERE RECRUITED FROM APRIL 2018 TO OCTOBER 2019 AND DIVIDED INTO T2DM WITH CARDIAC DYSFUNCTI…	SOOCHOW UNIV, DEPT ENDOCRINOL, AFFILIATED HOSP 3, CHANGZHOU 213003, JIANGSU, PEOPLES R CHINA.; SOOCHOW UNIV, DEPT ECHOCARDIOG, AFFILIATED HOSP 3, CHANGZHOU 213003, JIANGSU, PEOPLES R CHINA.; SOOCHOW UNIV, DEPT NUCL MED, AFFILIATED HOSP 3, CHANGZHOU 213003, JIANGSU, PEOPLES R CHINA.; SOOCHOW UNIV, DEPT CARDIOL, AFFILIATED HOSP 3, CHANGZHOU 213003, JIANGSU, PEOPLES R CHINA.;	2022-06-24	NLR; TYPE 2 DIABETES; DIABETIC CARDIOMYOPATHY	10.1186/s12902-020-00571-y	ARTICLE	HUAFEI1970@SUDA.EDU.CN; SHERRY0019@126.COM	NATIONAL NATURAL SCIENCE FOUNDATION OF CHINA [81700343]; NATURAL SCIENCE FOUNDATION OF JIANGSU PROVINCE [BK20170296]; CHINA POSTDOCTORAL SCIENCE FOUNDATION [2018 M642317]; POST-DOCTORAL FOUNDATION OF JIANGSU PROVINCE [2018K095B]; SIX TALENT PEAKS PROJECT OF JIANGSU PROVINCE [WSN-202, WSW-183]; CHANGZHOU HIGH-LEVEL MEDICAL TALENTS TRAINING PROJECT [2016ZCL J020]	LEFT-VENTRICULAR DYSFUNCTION; INSULIN-RESISTANCE; FOLLOW-UP; DISEASE; INFLAMMATION; POPULATION; PREVALENCE; MELLITUS; MARKER	BMC ENDOCR. DISORD.	ENGLISH	CAMPUS, 4 CRINAN ST, LONDON N1 9XW, ENGLAND	JUN 30	9	LONDON	BMC	2020	HUA, F (通讯作者)，SOOCHOW UNIV, DEPT ENDOCRINOL, AFFILIATED HOSP 3, CHANGZHOU 213003, JIANGSU, PEOPLES R CHINA.; TAO, LC (通讯作者)，SOOCHOW UNIV, DEPT CARDIOL, AFFILIATED HOSP 3, CHANGZHOU 213003, JIANGSU, PEOPLES R CHINA.	ENDOCRINOLOGY & METABOLISM		4	NEUTROPHIL: LYMPHOCYTE RATIO IS POSITIVELY ASSOCIATED WITH SUBCLINICAL DIABETIC CARDIOMYOPATHY	1.33	0.387394
YANXIULIAN;WANGYUANYUAN;YUZHONGFEI;TIANMIMI;LIHUI	DIABETIC CARDIOMYOPATHY (DCM) IS A KIND OF DISEASE CAUSED BY METABOLIC DISORDERS AND MICROANGIOPATHY. THE MAIN PATHOPHYSIOLOGICAL CHANGES OF DCM INCLUDE FIBROSIS, MYOCARDIAL CELL APOPTOSIS AND AUTONOMIC NEUROPATHY. THEREFORE, TREATMENT AIMED AT THESE PROCESSES MAY BENEFIT PATIENTS WITH DCM. WE DESIGNED AN EXPERIMENT WITH THE PEROXISOME PROLIFERATOR-ACTIVATED RECEPTOR-GAMMA (PPAR.) AGONIST GW 1929…	PEOPLES HOSP GAOQING DIST, ZIBO 255100, SHANDONG, PEOPLES R CHINA.;	2022-06-24	DIABETIC CARDIOMYOPATHY; PPAR GAMMA; TGF-BETA/ERK; EPITHELIAL-TO-MESENCHYMAL TRANSITION	10.1016/j.lfs.2018.09.004	ARTICLE	LOVEUTMM@126.COM; 122261968@QQ.COM	CENTRAL HOSPITAL OF ZIBO; DEPARTMENT OF CARDIOLOGY; PEOPLE'S HOSPITAL OF GAOQING DISTRICT, DEPARTMENT OF NEUROLOGY	KAPPA-B; CELLS; INFLAMMATION; ISCHEMIA; FIBROSIS; AGONISTS; DISEASE; INJURY; MODEL	LIFE SCI.	ENGLISH	THE BOULEVARD, LANGFORD LANE, KIDLINGTON, OXFORD OX5 1GB, ENGLAND	NOV 15	10	OXFORD	PERGAMON-ELSEVIER SCIENCE LTD	2018	TIAN, MM; LI, H (通讯作者)，PEOPLES HOSP GAOQING DIST, ZIBO 255100, SHANDONG, PEOPLES R CHINA.	RESEARCH & EXPERIMENTAL MEDICINE; PHARMACOLOGY & PHARMACY	0024-3205	7	PEROXISOME PROLIFERATOR-ACTIVATED RECEPTOR-GAMMA ACTIVATION ATTENUATES DIABETIC CARDIOMYOPATHY VIA REGULATION OF THE TGF-BETA/ERK PATHWAY AND EPITHELIAL-TO-MESENCHYMAL TRANSITION	1.4	0.311808
SADEKNERMEENB;GAMALSARAHM;ABOULHODABASMAE;RASHEDLAILAA;SHAWKYHEBAM;ELDINMAHAMGAMAL	BACKGROUND: DIABETIC CARDIOMYOPATHY (DCM) IS ACCOMPANIED BY MICROVASCULAR COMPLICATIONS THAT LEAD TO MYOCARDIAL DYSFUNCTION AND HEART FAILURE. MOST CONVENTIONAL THERAPIES CANNOT AMELIORATE THE MICROVASCULAR INSUFFICIENCY IN DCM. IN THIS STUDY, WE TESTED THE HYPOTHESIS THAT UNDERCARBOXYLATED OSTEOCALCIN (UCOC) MAY BE A NEW ADJUVANT THERAPY AGAINST THE PROGRESSION OF DCM AND ITS UNDERLYING MICROVAS…	CAIRO UNIV, FAC MED, DEPT PHYSIOL, CAIRO 11562, EGYPT.; CAIRO UNIV, FAC MED, DEPT ANAT & EMBRYOL, CAIRO, EGYPT.; CAIRO UNIV, FAC MED, DEPT BIOCHEM, CAIRO, EGYPT.;	2022-06-24	DIABETIC CARDIOMYOPATHY; UNDERCARBOXYLATED OSTEOCALCIN; VASCULAR ENDOTHELIAL GROWTH FACTOR; MICROVASCULATURE; MYOCARDIAL FUNCTION	10.1177/1074248419876632	ARTICLE	NERMEEN.B.SADEK@KASRALAINY.EDU.EG		ENDOTHELIAL GROWTH-FACTOR; INSULIN-RESISTANCE; SERUM OSTEOCALCIN; CARDIAC FIBROSIS; HEART-FAILURE; GLA PROTEIN; MOUSE HEART; OVEREXPRESSION; EXPRESSION; PATHOPHYSIOLOGY	J. CARDIOVASC. PHARMACOL. THER.	ENGLISH	2455 TELLER RD, THOUSAND OAKS, CA 91320 USA	JAN	12	THOUSAND OAKS	SAGE PUBLICATIONS INC	2020	SADEK, NB (通讯作者)，CAIRO UNIV, FAC MED, DEPT PHYSIOL, CAIRO 11562, EGYPT.	CARDIOVASCULAR SYSTEM & CARDIOLOGY; PHARMACOLOGY & PHARMACY	1074-2484	6	THE POTENTIAL ROLE OF UNDERCARBOXYLATED OSTEOCALCIN UPREGULATION IN MICROVASCULAR INSUFFICIENCY IN A RAT MODEL OF DIABETIC CARDIOMYOPATHY	2	0.581091
ZHANGMINGMING;LINJIE;WANGSHANJIE;CHENGZHENG;HUJIANQIANG;WANGTINGTING;MANWANRONG;YINTAO;GUOWENYI;GAOERHE;REITERRUSSELJ;WANGHAICHANG;SUNDONGDONG	THIS STUDY INVESTIGATED THE EFFECTS OF MELATONIN ON DIABETIC CARDIOMYOPATHY (DCM) AND DETERMINED THE UNDERLYING MECHANISMS. ECHOCARDIOGRAPHY INDICATED THAT MELATONIN NOTABLY MITIGATED THE ADVERSE LEFT VENTRICLE REMODELING AND ALLEVIATED CARDIAC DYSFUNCTION IN DCM. THE MECHANISMS WERE ATTRIBUTED TO INCREASED AUTOPHAGY, REDUCED APOPTOSIS, AND ALLEVIATED MITOCHONDRIAL DYSFUNCTION. FURTHERMORE, MELAT…	FOURTH MIL MED UNIV, DEPT CARDIOL, TANGDU HOSP, XIAN, SHAANXI, PEOPLES R CHINA.; FOURTH MIL MED UNIV, DEPT CARDIOL, XIJING HOSP, XIAN, SHAANXI, PEOPLES R CHINA.; TEMPLE UNIV, CTR TRANSLAT MED, SCH MED, PHILADELPHIA, PA 19122 USA.; UT HLTH SCI CTR, DEPT CELLULAR & STRUCT BIOL, SAN ANTONIO, TX USA.;	2022-06-24	AUTOPHAGY; DIABETIC CARDIOMYOPATHY; MAMMALIAN STE20-LIKE KINASE 1; MELATONIN; SILENT INFORMATION REGULATOR 3	10.1111/jpi.12418	ARTICLE	REITER@UTHSCSA.EDU; WANGHC@FMMU.EDU.CN; WINTERSUN3@GMAIL.COM	SHAANXI SOCIAL DEVELOPMENT AND SCIENTIFIC PROBLEM TACKLING PROGRAM [2015SF097, 2015KW-036]; NATIONAL NATURAL SCIENCE FOUNDATION OF CHINA [81570318, 81670204, 81570361, 81300078]	OXIDATIVE STRESS; MITOCHONDRIAL DYSFUNCTION; CARDIAC AUTOPHAGY; HEART; APOPTOSIS; TYPE-1; INJURY; SIRT3; ISCHEMIA/REPERFUSION; CARDIOMYOCYTES	J. PINEAL RES.	ENGLISH	111 RIVER ST, HOBOKEN 07030-5774, NJ USA	SEP	13	HOBOKEN	WILEY	2017	REITER, RJ; WANG, HC; SUN, DD (通讯作者)，FOURTH MIL MED UNIV, DEPT CARDIOL, TANGDU HOSP, XIAN, SHAANXI, PEOPLES R CHINA.	ENDOCRINOLOGY & METABOLISM; NEUROSCIENCES & NEUROLOGY; PHYSIOLOGY	0742-3098	72	MELATONIN PROTECTS AGAINST DIABETIC CARDIOMYOPATHY THROUGH MST1/SIRT3 SIGNALING	12	2.67406
CHENFUQIONG;LAIJINSHENG;ZHUYANFANG;HEMENGYING;HOUHUIYING;WANGJIN;CHENCHEN;WANGDAOWEN;TANGJIARONG	CARDIOMYOPATHY IS THE LEADING CAUSE OF INCREASED MORTALITY IN DIABETES. IN THE PRESENT STUDY, WE INVESTIGATED THE EFFECTS OF DECORIN (DCN) GENE THERAPY ON LEFT VENTRICULAR FUNCTION, CARDIAC INFLAMMATION AND FIBROSIS IN TYPE 2 DIABETES. TYPE 2 DIABETES WAS INDUCED IN MALE WISTAR RATS BY HIGH FAT DIET (HFD, 60% OF CALORIES AS FAT) AND STZ (20 MG/KG, INTRAPERITONEAL). DIABETIC RATS WERE DIVIDED INTO…	HUAZHONG UNIV SCI & TECHNOL, TONGJI HOSP, DEPT ENDOCRINOL, TONGJI MED COLL, WUHAN, PEOPLES R CHINA.; HUAZHONG UNIV SCI & TECHNOL, TONGJI HOSP, DIV CARDIOL, DEPT INTERNAL MED,TONGJI MED COLL, WUHAN, PEOPLES R CHINA.; HUAZHONG UNIV SCI & TECHNOL, TONGJI HOSP, TONGJI MED COLL, HUBEI KEY LAB GENET & MOL MECH CARDIOL DISORDERS, WUHAN, PEOPLES R CHINA.; WUHAN UNIV, DEPT CARDIOL, ZHONGNAN HOSP, WUHAN, P…	2022-06-24	FIBROSIS; INFLAMMATION; GENE THERAPY; DECORIN; DIABETIC CARDIOMYOPATHY	10.3389/fendo.2020.479258	ARTICLE	DWWANG@TJH.TJMU.EDU.CN; JRTANG@TJH.TJMU.EDU.CN	NATIONAL NATURAL SCIENCE FOUNDATION OF CHINA [30871068, 81400334]; WUHAN SCIENCE AND TECHNOLOGY BUREAU [2014060101010037]	HEAT-SHOCK PROTEINS; EXPRESSION; OVEREXPRESSION; INHIBITION; ACTIVATION	FRONT. ENDOCRINOL.	ENGLISH	AVENUE DU TRIBUNAL FEDERAL 34, LAUSANNE, CH-1015, SWITZERLAND	DEC 7	11	LAUSANNE	FRONTIERS MEDIA SA	2020	WANG, DW; TANG, JR (通讯作者)，HUAZHONG UNIV SCI & TECHNOL, TONGJI HOSP, DIV CARDIOL, DEPT INTERNAL MED,TONGJI MED COLL, WUHAN, PEOPLES R CHINA.; WANG, DW; TANG, JR (通讯作者)，HUAZHONG UNIV SCI & TECHNOL, TONGJI HOSP, TONGJI MED COLL, HUBEI KEY LAB GENET & MOL MECH CARDIOL DISORDERS, WUHAN, PEOPLES R CHINA.	ENDOCRINOLOGY & METABOLISM	1664-2392	4	CARDIOPROTECTIVE EFFECT OF DECORIN IN TYPE 2 DIABETES	1.33	0.387394
FENGXINYU;WANGSHANJIE;YANGXINGJUN;LINJIE;MANWANRONG;DONGYUAN;ZHANGYAN;ZHAOZHIJING;WANGHAICHANG;SUNDONGDONG	THE DISRUPTION OF MITOCHONDRIAL DYNAMICS IS RESPONSIBLE FOR THE DEVELOPMENT OF DIABETIC CARDIOMYOPATHY (DCM). HOWEVER, THE MECHANISMS THAT REGULATE THE BALANCE OF MITOCHONDRIAL FISSION AND FUSION ARE NOT WELL-UNDERSTOOD. WILD-TYPE, MST1 TRANSGENIC AND MST1 KNOCKOUT MICE WERE INDUCED WITH EXPERIMENTAL DIABETES BY STREPTOZOTOCIN INJECTION. IN ADDITION, PRIMARY NEONATAL CARDIOMYOCYTES WERE ISOLATED …	XIAN INT MED CTR, HEART HOSP, XIAN, PEOPLES R CHINA.; FOURTH MIL MED UNIV, XIJING HOSP, DEPT CARDIOL, XIAN, PEOPLES R CHINA.;	2022-06-24	MAMMALIAN STERILE 20-LIKE KINASE 1; MST1; MITOCHONDRIAL FISSION; MITOCHONDRIAL FUSION; MITOCHONDRIAL DYSFUNCTION; DIABETIC CARDIOMYOPATHY; DCM	10.3389/fcell.2020.628842	ARTICLE	ZHAOZHJ@FMMU.EDU.CN; WANGHCCARDIO@ICLOUD.COM; WINTERSUN3@GMAIL.COM	NATIONAL NATURAL SCIENCE FOUNDATION OF CHINA [81922008, 82070398, 81770224]; NATIONAL KEY RESEARCH AND DEVELOPMENT PLAN [2018YFA0107400]; SPECIAL SUPPORT PLAN OF SHAANXI PROVINCE	AUTOPHAGY; DYNAMICS; INHIBITION; APOPTOSIS; INSIGHTS; DRP1	FRONT. CELL. DEV. BIOL.	ENGLISH	AVENUE DU TRIBUNAL FEDERAL 34, LAUSANNE, CH-1015, SWITZERLAND	JAN 21	13	LAUSANNE	FRONTIERS MEDIA SA	2021	WANG, HC; SUN, DD (通讯作者)，XIAN INT MED CTR, HEART HOSP, XIAN, PEOPLES R CHINA.; ZHAO, ZJ (通讯作者)，FOURTH MIL MED UNIV, XIJING HOSP, DEPT CARDIOL, XIAN, PEOPLES R CHINA.	CELL BIOLOGY; DEVELOPMENTAL BIOLOGY	2296-634X	2	MST1 KNOCKOUT ALLEVIATES MITOCHONDRIAL FISSION AND MITIGATES LEFT VENTRICULAR REMODELING IN THE DEVELOPMENT OF DIABETIC CARDIOMYOPATHY	1	0.611268
MARONEZZIDEPAULADIOGENESRODRIGO;CAPUANOVANESSA;MENDESFILHODANIEL;DIASMACIELCARNEIROANNACECILIA;CREMAVIRGINIADEOLIVEIRA;DEOLIVEIRALUCASFELIPE;AQUILESRODRIGUESALDOROGELIS;MONTANONICOLA;DIASDASILVAVALDOJOSE	CARDIOMYOPATHY IS A MAJOR OUTCOME IN PATIENTS WITH DIABETES MELLITUS (DM) AND CONTRIBUTES TO THE HIGH MORBIDITY/MORTALITY OBSERVED IN THIS DISEASE. AIMS: TO EVALUATE SEVERAL BIOLOGICAL PROPERTIES OF CARDIAC MESENCHYMAL STEM CELLS (CMSCS) IN A RAT MODEL OF STREPTOZOTOCIN-INDUCED DM WITH CONCOMITANT DIABETIC CARDIOMYOPATHY. MAIN METHODS: AFTER 10 WEEKS OF DM INDUCTION, DIABETIC AND CONTROL RATS WER…	TRIANGULO MINEIRO FED UNIV, BIOL & NAT SCI INST, DEPT PHYSIOL, PRACA MANOEL TERRA 330, BR-38025015 UBERABA, MG, BRAZIL.; TRIANGULO MINEIRO FED UNIV, BIOL & NAT SCI INST, DEPT STRUCT BIOL, UBERABA, MG, BRAZIL.; UNIV MILAN, DEPT CLIN SCI & HLTH COMMUNITY, OSPED MAGGIORE POLICLIN, MILAN, ITALY.; NATL INST SCI & TECHNOL REGENERAT MED, RIO DE JANEIRO, RJ, BRAZIL.;	2022-06-24	CARDIAC MESENCHYMAL STEM CELLS; DIABETES MELLITUS; DIABETIC CARDIOMYOPATHY; RATS	10.1016/j.lfs.2017.08.034	ARTICLE	VALDO@MEDNET.COM.BR	CAPES (COORDENACAO DE APERFEICOAMENTO DE PESSOAL DE NIVEL SUPERIOR), AN AGENCY OF THE BRAZILIAN GOVERNMENT; CNPQ (CONSELHO NACIONAL DE DESENVOLVIMENTO CIENTIFICO E TECNOLOGICO) [309521/2013-0, 467129/2014-2]; INSTITUTO NACIONAL DE CIENCIA E TECNOLOGIA EM MEDICINA REGENERATIVA (INCT-REGENERA) [465656/2014-5]	MARROW STROMAL CELLS; INSULIN-TREATMENT; BONE-MARROW; MYOCARDIAL-INFARCTION; HEART; STREPTOZOTOCIN; MORTALITY; PERFORMANCE; POPULATION; VENTRICLE	LIFE SCI.	ENGLISH	THE BOULEVARD, LANGFORD LANE, KIDLINGTON, OXFORD OX5 1GB, ENGLAND	NOV 1	8	OXFORD	PERGAMON-ELSEVIER SCIENCE LTD	2017	DA SILVA, VJD (通讯作者)，TRIANGULO MINEIRO FED UNIV, BIOL & NAT SCI INST, DEPT PHYSIOL, PRACA MANOEL TERRA 330, BR-38025015 UBERABA, MG, BRAZIL.	RESEARCH & EXPERIMENTAL MEDICINE; PHARMACOLOGY & PHARMACY	0024-3205	10	BIOLOGICAL PROPERTIES OF CARDIAC MESENCHYMAL STEM CELLS IN RATS WITH DIABETIC CARDIOMYOPATHY	1.67	0.371398
WANGWENKE;WANGBEN;LUQINGHUA;ZHANGWEI;QINWEIDONG;LIUXIANGJUAN;LIUXIAOQIAN;ANFENGSHUANG;ZHANGYUN;ZHANGMINGXIANG	BACKGROUND: HIGH-MOBILITY GROUP BOX 1 (HMGB1) IS AN IMPORTANT MEDIATOR OF THE INFLAMMATORY RESPONSE. ITS EXPRESSION IS INCREASED IN DIABETIC CARDIOMYOPATHY (DCM), BUT ITS ROLE IS UNCLEAR. WE INVESTIGATED THE POTENTIAL ROLE AND MECHANISM OF HMGB1 IN DIABETES-INDUCED MYOCARDIAL FIBROSIS AND DYSFUNCTION IN MICE. METHODS: IN VIVO, TYPE 1 DIABETES WAS INDUCED BY STREPTOZOTOCIN (STZ) IN MICE. HMGB1 EXP…	SHANDONG UNIV, QILU HOSP, CHINESE MINIST EDUC, KEY LAB CARDIOVASC REMODELING & FUNCT RES, JINAN 250012, SHANDONG, PEOPLES R CHINA.; SHANDONG UNIV, QILU HOSP, CHINESE MINIST PUBL HLTH, JINAN 250012, SHANDONG, PEOPLES R CHINA.; SHANDONG UNIV, QILU HOSP, DEPT HEPATOBILIARY SURG, JINAN 250012, SHANDONG, PEOPLES R CHINA.; SHANDONG UNIV, HOSP 2, DEPT CARDIOL, JINAN 250012, SHANDONG, PEOPLES R CHINA.;	2022-06-24	DIABETIC CARDIOMYOPATHY; HIGH-MOBILITY GROUP BOX 1; FIBROSIS; CARDIAC FIBROBLASTS	10.1016/j.ijcard.2014.01.011	ARTICLE	ZHANGYUN@SDU.EDU.CN; ZHANGMINGXIANG@SDU.EDU.CN	NATIONAL NATURAL SCIENCE FOUNDATION OF CHINA [81170275, 81370412]; NATIONAL 973 BASIC RESEARCH PROGRAM OF CHINA [2011CB503906, 2012CB518603]; PROGRAM OF INTRODUCING TALENTS OF DISCIPLINE TO UNIVERSITIES [B07035]; STATE PROGRAM OF NATIONAL NATURAL SCIENCE FOUNDATION OF CHINA FOR INNOVATIVE RESEARCH GROUP [81021001]; STATE KEY PROGRAM OF NATIONAL NATURAL SCIENCE OF CHINA [61331001]; INTERNATIONAL C…	CARDIAC FIBROBLASTS; CHROMATIN PROTEIN; UP-REGULATION; HIGH GLUCOSE; HMGB1; INFLAMMATION; RECEPTOR; EXPRESSION; CELLS; RAGE	INT. J. CARDIOL.	ENGLISH	ELSEVIER HOUSE, BROOKVALE PLAZA, EAST PARK SHANNON, CO, CLARE, 00000, IRELAND	MAR 1	11	CLARE	ELSEVIER IRELAND LTD	2014	ZHANG, Y (通讯作者)，SHANDONG UNIV, QILU HOSP, 107 WEN HUA XI RD, JINAN 250012, SHANDONG, PEOPLES R CHINA.	CARDIOVASCULAR SYSTEM & CARDIOLOGY	0167-5273	75	INHIBITION OF HIGH-MOBILITY GROUP BOX 1 IMPROVESMYOCARDIAL FIBROSIS AND DYSFUNCTION IN DIABETIC CARDIOMYOPATHY	8.33	2.14844
HAASANDREAV;MCDONNELLMARIEE	THE MOST COMMON CAUSE OF DEATH AMONG ADULTS WITH DIABETES IS CARDIOVASCULAR DISEASE (CVD). IN THIS CONCISE REVIEW ON PATHOGENESIS OF CVD IN DIABETES, THE 4 COMMON CONDITIONS, ATHEROSCLEROSIS, MICROANGIOPATHY, DIABETIC CARDIOMYOPATHY, AND CARDIAC AUTONOMIC NEUROPATHY, ARE EXPLORED AND ILLUSTRATED TO BE CAUSED BY INTERRELATED PATHOGENETIC FACTORS. EACH OF THESE DIAGNOSES CAN PRESENT ALONE OR, COMMO…	HARVARD MED SCH, BRIGHAM & WOMENS HOSP, DIV ENDOCRINOL DIABET & HYPERTENS, 221 LONGWOOD AVE, BOSTON, MA 02115 USA.; HARVARD MED SCH, BRIGHAM & WOMENS HOSP, DIV ENDOCRINOL DIABET & HYPERTENS, DIABET SECT, 221 LONGWOOD AVE,ROOM 381, BOSTON, MA 02115 USA.;	2022-06-24	CARDIAC AUTONOMIC NEUROPATHY; DIABETIC CARDIOMYOPATHY; CORONARY FLOW RESERVE; MICROANGIOPATHY; DIABETIC HEART DISEASE	10.1016/j.ecl.2017.10.010	ARTICLE	MMCDONNELL@BWH.HARVARD.EDU	NHLBI NIH HHS [T32 HL007609] FUNDING SOURCE: MEDLINE	CORONARY VASCULAR DYSFUNCTION; CARDIAC AUTONOMIC DYSFUNCTION; BLOOD-GLUCOSE CONTROL; MINERALOCORTICOID RECEPTOR; INSULIN-RESISTANCE; RISK-FACTORS; MORTALITY; COMPLICATIONS; NEUROPATHY; HYPERGLYCEMIA	ENDOCRINOL. METABOL. CLIN. NORTH AMER.	ENGLISH	1600 JOHN F KENNEDY BOULEVARD, STE 1800, PHILADELPHIA, PA 19103-2899 USA	MAR	15	PHILADELPHIA	W B SAUNDERS CO-ELSEVIER INC	2018	MCDONNELL, ME (通讯作者)，HARVARD MED SCH, BRIGHAM & WOMENS HOSP, DIV ENDOCRINOL DIABET & HYPERTENS, DIABET SECT, 221 LONGWOOD AVE,ROOM 381, BOSTON, MA 02115 USA.	ENDOCRINOLOGY & METABOLISM	0889-8529	40	PATHOGENESIS OF CARDIOVASCULAR DISEASE IN DIABETES	8	1.78176
WUBIN;HUANGXUEYUAN;LILE;FANXIAOHANG;LIPENGCHENG;HUANGCHUANQI;XIAOJUAN;GUIRONG;WANGSHUN	DIABETIC CARDIOMYOPATHY IS CHARACTERIZED BY DIABETES-INDUCED MYOCARDIAL ABNORMALITIES, ACCOMPANIED BY INFLAMMATORY RESPONSE AND ALTERATIONS IN INFLAMMATION-RELATED SIGNALLING PATHWAYS. KIRENOL, ISOLATED FROM HERBA SIEGESBECKIAE, HAS POTENT ANTI-INFLAMMATORY PROPERTIES. IN THIS STUDY, WE AIMED TO INVESTIGATE THE CARDIOPROTECTIVE EFFECT OF KIRENOL AGAINST DCM AND UNDERLYING THE POTENTIAL MECHANISMS…	HUAZHONG UNIV SCI & TECHNOL, TONGJI MED COLL, WUHAN HOSP TRADIT CHINESE & WESTERN MED, LAB PLATELET & ENDOTHELIUM BIOL,DEPT TRANSFUS MED, WUHAN, HUBEI, PEOPLES R CHINA.; CENT SOUTH UNIV, XIANGYA HOSP 3, DEPT TRANSFUS MED, CHANGSHA, HUNAN, PEOPLES R CHINA.; HUBEI UNIV ARTS & SCI, MED COLL, DEPT PHYSIOL & PHARMACOL, XIANGYANG, PEOPLES R CHINA.; CENT SOUTH UNIV, XIANGYA HOSP 3, DEPT CARDIOL, CHANGSH…	2022-06-24	CARDIAC DYSFUNCTION; DIABETIC CARDIOMYOPATHY; FIBROSIS; INFLAMMATION; MYOCARDIAL REMODELLING	10.1111/jcmm.14638	ARTICLE	AGUIRONG@163.COM; WANGSHUNDTM@163.COM		NF-KAPPA-B; COLLAGEN-INDUCED ARTHRITIS; CONGESTIVE-HEART-FAILURE; CARDIAC FIBROBLASTS; MECHANISMS; CELL; APOPTOSIS; PROTEIN; PHOSPHORYLATION; INHIBITION	J. CELL. MOL. MED.	ENGLISH	111 RIVER ST, HOBOKEN 07030-5774, NJ USA	NOV	13	HOBOKEN	WILEY	2019	WANG, S (通讯作者)，HUAZHONG UNIV SCI & TECHNOL, TONGJI MED COLL, WUHAN HOSP TRADIT CHINESE & WESTERN MED, LAB PLATELET & ENDOTHELIUM BIOL,DEPT TRANSFUS MED, WUHAN, HUBEI, PEOPLES R CHINA.; GUI, R (通讯作者)，CENT SOUTH UNIV, XIANGYA HOSP 3, DEPT TRANSFUS MED, CHANGSHA, HUNAN, PEOPLES R CHINA.	CELL BIOLOGY; RESEARCH & EXPERIMENTAL MEDICINE	1582-1838	26	ATTENUATION OF DIABETIC CARDIOMYOPATHY BY RELYING ON KIRENOL TO SUPPRESS INFLAMMATION IN A DIABETIC RAT MODEL	6.5	1.52331
WANGWENKE;LUQINGHUA;WANGXIN;WANGBEN;WANGJUAN;GONGHUIPING;WANGLIN;LIHAO;DUYIMENG	ULINASTATIN EXHIBITS ANTI-INFLAMMATORY ACTIVITY AND PROTECTS THE HEART FROM ISCHEMIA/REPERFUSION INJURY. HOWEVER, WHETHER ULINASTATIN HAS A PROTECTIVE EFFECT IN DIABETIC CARDIOMYOPATHY IS YET TO BE ELUCIDATED. THE AIM OF THE PRESENT STUDY WAS TO INVESTIGATE THE PROTECTIVE EFFECTS OF ULINASTATIN AGAINST DIABETIC CARDIOMYOPATHY AND ITS UNDERLYING MECHANISMS. A C57/BL6J MICE MODEL OF DIABETIC CARDIO…	SHANDONG UNIV, HOSP 2, DEPT CARDIOL, 247 BEI YUAN RD, JINAN 250033, SHANDONG, PEOPLES R CHINA.; SHANDONG UNIV, QILU HOSP, DEPT GEN SURG, JINAN 250012, SHANDONG, PEOPLES R CHINA.; SHANDONG UNIV, HOSP 2, DEPT HEALTHCARE, JINAN 250033, SHANDONG, PEOPLES R CHINA.;	2022-06-24	ULINASTATIN; DIABETIC CARDIOMYOPATHY; INFLAMMATION; APOPTOSIS	10.3892/etm.2017.4824	ARTICLE	YIMENGD@163.COM	SECOND HOSPITAL OF SHANDONG UNIVERSITY [S2014010003]; SCIENCE AND TECHNOLOGY DEVELOPMENT PLAN OF SHANDONG PROVINCE [2015GSF118078]; NATIONAL NATURAL SCIENCE FOUNDATION OF CHINA [81500217, 81502050]	URINARY TRYPSIN-INHIBITOR; ISCHEMIA-REPERFUSION INJURY; NECROSIS-FACTOR-ALPHA; GENE-EXPRESSION; PROTEIN-KINASES; C-JUN; ACTIVATION; CARDIOMYOPATHY; RATS; FIBROSIS	EXP. THER. MED.	ENGLISH	POB 18179, ATHENS, 116 10, GREECE	SEP	8	ATHENS	SPANDIDOS PUBL LTD	2017	DU, YM (通讯作者)，SHANDONG UNIV, HOSP 2, DEPT CARDIOL, 247 BEI YUAN RD, JINAN 250033, SHANDONG, PEOPLES R CHINA.	RESEARCH & EXPERIMENTAL MEDICINE	1792-0981	14	ULINASTATIN ATTENUATES DIABETES-INDUCED CARDIAC DYSFUNCTION BY THE INHIBITION OF INFLAMMATION AND APOPTOSIS	2.33	0.519957
KUMARSANTOSH;PRASADSAHDEO;SITASAWADSANDHYAL	DIABETIC CARDIOMYOPATHY, A DISORDER OF THE HEART MUSCLE IN DIABETIC PATIENTS, IS ONE OF THE MAJOR CAUSES OF HEART FAILURE. SINCE DIABETIC CARDIOMYOPATHY IS NOW KNOWN TO HAVE A HIGH PREVALENCE IN THE ASYMPTOMATIC DIABETIC PATIENT, PREVENTION AT THE EARLIEST STAGE OF DEVELOPMENT BY EXISTING MOLECULES WOULD BE APPROPRIATE IN ORDER TO PREVENT THE PROGRESSION OF HEART FAILURE. IN THIS STUDY, WE INVEST…	NATL CTR CELL SCI, PUNE, MAHARASHTRA, INDIA.;	2022-06-24		10.1371/journal.pone.0067009	ARTICLE	SSITASWAD@NCCS.RES.IN	DEPARTMENT OF BIOTECHNOLOGY, GOVERNMENT OF INDIA; INDIAN COUNCIL OF MEDICAL RESEARCH, NEW DELHI	NF-KAPPA-B; MEDIATED OXIDATIVE STRESS; LOW-DENSITY-LIPOPROTEIN; TRANSCRIPTION FACTORS; MONOAMINE-OXIDASE; ANGIOTENSIN-II; HEART-FAILURE; NADPH OXIDASE; MYOCARDIAL-INFARCTION; GENE-TRANSCRIPTION	PLOS ONE	ENGLISH	1160 BATTERY STREET, STE 100, SAN FRANCISCO, CA 94111 USA	JUL 2	12	SAN FRANCISCO	PUBLIC LIBRARY SCIENCE	2013	SITASAWAD, SL (通讯作者)，NATL CTR CELL SCI, NCCS COMPLEX, PUNE, MAHARASHTRA, INDIA.	SCIENCE & TECHNOLOGY - OTHER TOPICS	1932-6203	45	MULTIPLE ANTIOXIDANTS IMPROVE CARDIAC COMPLICATIONS AND INHIBIT CARDIAC CELL DEATH IN STREPTOZOTOCIN-INDUCED DIABETIC RATS	4.5	1.39226
KOVACICJASONC;CASTELLANOJOSEM;FARKOUHMICHAELE;FUSTERVALENTIN	THERE IS A LOOMING GLOBAL EPIDEMIC OF OBESITY AND DIABETES. OF ALL THE END-ORGAN EFFECTS CAUSED BY DIABETES, THE CARDIOVASCULAR SYSTEM IS PARTICULARLY SUSCEPTIBLE TO THE BIOLOGIC PERTURBATIONS CAUSED BY THIS DISEASE, AND MANY PATIENTS MAY DIE FROM DIABETES-RELATED CARDIOVASCULAR COMPLICATIONS. SUBSTANTIAL PROGRESS HAS BEEN MADE IN UNDERSTANDING THE PATHOBIOLOGY OF THE DIABETIC VASCULATURE AND HEA…	MT SINAI SCH MED, ZENA & MICHAEL WIENER CARDIOVASC INST, NEW YORK, NY 10029 USA.; MT SINAI SCH MED, MARIE JOSEE & HENRY R KRAVIS CARDIOVASC HLTH CTR, NEW YORK, NY 10029 USA.; UNIV TORONTO, PETER MUNK CARDIAC CTR, TORONTO, ON M5G 1L7, CANADA.; UNIV TORONTO, HEART & STROKE RICHARD LEWAR CTR EXCELLENCE, TORONTO, ON M5G 1L7, CANADA.; CNIC, MADRID 28029, SPAIN.;	2022-06-24	CARDIOVASCULAR DISEASE; DIABETES; OBESITY; DIABETIC CARDIOMYOPATHY	10.1016/j.ecl.2013.09.007	ARTICLE	VALENTIN.FUSTER@MOUNTSINAI.ORG	NATIONAL INSTITUTES OF HEALTH [K08HL111330]; ASTRAZENECA	GLYCATION END-PRODUCTS; VENTRICULAR DIASTOLIC DYSFUNCTION; RENIN-ANGIOTENSIN SYSTEM; MYOCARDIAL FIBROSIS; ENDOTHELIAL-CELLS; NITRIC-OXIDE; CARDIOMYOPATHY; PREVALENCE; MELLITUS; RECEPTOR	ENDOCRINOL. METABOL. CLIN. NORTH AMER.	ENGLISH	1600 JOHN F KENNEDY BOULEVARD, STE 1800, PHILADELPHIA, PA 19103-2899 USA	MAR	19	PHILADELPHIA	W B SAUNDERS CO-ELSEVIER INC	2014	FUSTER, V (通讯作者)，MT SINAI SCH MED, ONE GUSTAVE L LEVY PL,BOX 1030, NEW YORK, NY 10029 USA.	ENDOCRINOLOGY & METABOLISM	0889-8529	47	THE RELATIONSHIPS BETWEEN CARDIOVASCULAR DISEASE AND DIABETES: FOCUS ON PATHOGENESIS	5.22	1.34635
DEBLASIOMILESJ;HUYNHKARINA;QINCHENGXUE;ROSLISARAH;KIRIAZISHELEN;AYERANITA;CEMERLANGNELLY;STOCKERROLAND;DUXIAOJUN;MCMULLENJULIER;RITCHIEREBECCAH	DIABETES-INDUCED CARDIAC COMPLICATIONS INCLUDE LEFT VENTRICULAR (LV) DYSFUNCTION AND HEART FAILURE. WE PREVIOUSLY DEMONSTRATED THAT LV PHOSPHOINOSITIDE 3-KINASE P110 ALPHA (P13K) PROTECTS THE HEART AGAINST DIABETIC CARDIOMYOPATHY, ASSOCIATED WITH REDUCED NADPH OXICLASE EXPRESSION AND ACTIVITY. CONVERSELY, IN DOMINANT NEGATIVE PL3K(P110A) TRANSGENIC MICE (DNPL3K), REDUCED CARDIAC P13K SIGNALING EX…	BAKER IDI HEART & DIABET INST, HEART FAILURE PHARMACOL, MELBOURNE, VIC 3004, AUSTRALIA.; MONASH UNIV, DEPT PHYSIOL, CLAYTON, VIC 3004, AUSTRALIA.; BAKER IDI HEART & DIABET INST, EXPT CARDIOL, MELBOURNE, VIC 3004, AUSTRALIA.; VICTOR CHANG CARDIAC RES INST, SYDNEY, NSW 2010, AUSTRALIA.; UNIV NEW S WALES, SYDNEY, NSW 2010, AUSTRALIA.; BAKER IDI HEART & DIABET INST, CARDIAC HYPERTROPHY, MELBOURNE, VI…	2022-06-24	TYPE 1 DIABETES; ANTIOXIDANT; CARDIOMYOCYTE HYPERTROPHY; CARDIAC FIBROSIS; SUPEROXIDE; LEFT VENTRICULAR FUNCTION; MYOCARDIUM; NADPH OXIDASE; REACTIVE OXYGEN SPECIES	10.1016/j.freeradbiomed.2015.04.028	ARTICLE	REBECCA.RITCHIE@BAKERIDI.EDU.AU	NATIONAL HEALTH AND MEDICAL RESEARCH COUNCIL (NHMRC) OF AUSTRALIA [526638]; VICTORIAN GOVERNMENT; AUSTRALIAN POSTGRADUATE AWARD; AUSTRALIA RESEARCH COUNCIL [FT0001657]	PHOSPHOINOSITIDE 3-KINASE P110-ALPHA; CHRONIC HEART-FAILURE; DIASTOLIC DYSFUNCTION; CARDIAC-HYPERTROPHY; ATRIAL-FIBRILLATION; NADPH OXIDASE; Q(10); COMPLICATIONS; PROTECTS; FIBROSIS	FREE RADIC. BIOL. MED.	ENGLISH	STE 800, 230 PARK AVE, NEW YORK, NY 10169 USA	OCT	11	NEW YORK	ELSEVIER SCIENCE INC	2015	RITCHIE, RH (通讯作者)，BAKER IDI HEART & DIABET INST, HEART FAILURE PHARMACOL, POB 6492, MELBOURNE, VIC 3004, AUSTRALIA.	BIOCHEMISTRY & MOLECULAR BIOLOGY; ENDOCRINOLOGY & METABOLISM	0891-5849	40	THERAPEUTIC TARGETING OF OXIDATIVE STRESS WITH COENZYME Q-10 COUNTERACTS EXAGGERATED DIABETIC CARDIOMYOPATHY IN A MOUSE MODEL OF DIABETES WITH DIMINISHED PI3K(P110 ALPHA) SIGNALING	5	1.24953
XIAOHAIBIN;WUCHUANCHEN;LIPING;BOTANGO	DIABETIC CARDIOMYOPATHY (DCM) IS A CRITICAL COMPLICATION OF DIABETES, THE ACCURATE PATHOGENESIS OF WHICH REMAINS ELUSIVE. IT IS WIDELY ACCEPTED THAT ENDOPLASMIC RETICULUM (ER) STRESS AND ABNORMAL FLUCTUATIONS OF REACTIVE OXYGEN SPECIES (ROS) ARE CONSIDERED TO BE CLOSELY ASSOCIATED WITH PROGRESS OF DCM. IN ADDITION, DCM-INDUCED CHANGES OF MYOCARDIAL TISSUE AND ROS-DERIVED OXIDATION OF PROTEINS WIL…	SHANDONG NORMAL UNIV, COLLABORAT INNOVAT CTR FUNCTIONALIZED PROBES CHEM, COLL CHEM CHEM ENGN & MAT SCI, KEY LAB MOL & NANO PROBES,MINIST EDUC,INST BIOMED, JINAN 250014, SHANDONG, PEOPLES R CHINA.;	2022-06-24		10.1021/acs.analchem.7b05440	ARTICLE	LIP@SDNU.EDU.CN; TANGB@SDNU.EDU.CN	NATIONAL NATURAL SCIENCE FOUNDATION OF CHINA [21535004, 91753111, 21390411, 21675105, 21475079]; NATIONAL MAJOR SCIENTIFIC AND TECHNOLOGICAL SPECIAL PROJECT FOR "SIGNIFICANT NEW DRUGS DEVELOPMENT" [2017ZX09301030004]; NATURAL SCIENCE FOUNDATION OF SHANDONG PROVINCE OF CHINA [ZR2017ZC0225]	INDUCED DIABETIC-RATS; IN-VIVO; LIVE CELLS; OXIDATIVE STRESS; LIVING CELLS; CANCER-CELLS; ER STRESS; CARDIOMYOPATHY; PROBE; APOPTOSIS	ANAL. CHEM.	ENGLISH	1155 16TH ST, NW, WASHINGTON, DC 20036 USA	MAY 15	8	WASHINGTON	AMER CHEMICAL SOC	2018	LI, P; BO, TG (通讯作者)，SHANDONG NORMAL UNIV, COLLABORAT INNOVAT CTR FUNCTIONALIZED PROBES CHEM, COLL CHEM CHEM ENGN & MAT SCI, KEY LAB MOL & NANO PROBES,MINIST EDUC,INST BIOMED, JINAN 250014, SHANDONG, PEOPLES R CHINA.	CHEMISTRY	0003-2700	39	SIMULTANEOUS FLUORESCENCE VISUALIZATION OF ENDOPLASMIC RETICULUM SUPEROXIDE ANION AND POLARITY IN MYOCARDIAL CELLS AND TISSUE	7.8	1.73722
PEIXIAOM;YUNGBENJAMINY;YIPSHEAP;CHANLAWRENCEW;WONGCESARS;YINGMICHAEL;SIUPARCOM	DIABETIC CARDIOMYOPATHY IS A SPECIFIC COMPLICATION OF TYPE 2 DIABETES MELLITUS, WHICH CAUSES PROGRESSIVE CARDIAC DYSFUNCTION. DESACYL GHRELIN HAS BEEN PRELIMINARILY DEMONSTRATED TO HAVE BENEFICIAL EFFECTS ON CARDIOVASCULAR SYSTEM AND GLUCOSE METABOLISM, WHICH ARE BOTH RELATED TO DIABETIC CARDIOMYOPATHY. THE AIM OF THIS STUDY WAS TO INVESTIGATE THE PROTECTIVE EFFECTS OF DESACYL GHRELIN ON CARDIAC …	HONG KONG POLYTECH UNIV, FAC HLTH & SOCIAL SCI, DEPT HLTH TECHNOL & INFORMAT, KOWLOON, HONG KONG, PEOPLES R CHINA.;	2022-06-24	FIBROSIS; AUTOPHAGY; CARDIOMYOPATHY; TYPE 2 DIABETES MELLITUS; GHRELIN	10.1007/s00592-014-0637-4	ARTICLE	PARCO.SIU@POLYU.EDU.HK	HONG KONG POLYTECHNIC UNIVERSITY	DES-ACYL GHRELIN; ISOPROTERENOL-INDUCED LIPOLYSIS; HEPATIC STELLATE CELLS; SKELETAL-MUSCLE; VISCERAL ADIPOCYTES; ENDOTHELIAL-CELLS; CARDIAC AUTOPHAGY; PROMOTE SURVIVAL; HEART-FAILURE; MOUSE MODEL	ACTA DIABETOL.	ENGLISH	VIA DECEMBRIO, 28, MILAN, 20137, ITALY	APR	14	MILAN	SPRINGER-VERLAG ITALIA SRL	2015	SIU, PM (通讯作者)，HONG KONG POLYTECH UNIV, FAC HLTH & SOCIAL SCI, DEPT HLTH TECHNOL & INFORMAT, KOWLOON, HONG KONG, PEOPLES R CHINA.	ENDOCRINOLOGY & METABOLISM	0940-5429	38	PROTECTIVE EFFECTS OF DESACYL GHRELIN ON DIABETIC CARDIOMYOPATHY	4.75	1.18705
YANGCHEN;DENGZIHUI;CHENSI;ZHANGJINYING;JINLIYUAN;SIYILING;CHENGUANGHUI	OBJECTIVE: TO INVESTIGATE THE EFFECTS OF MESENCHYMAL STEM CELLS ON CARDIAC INJURY AND HEART DYSFUNCTION INDUCED BY METABOLIC DISORDERS AS WELL AS THE UNDERLYING MECHANISMS INCLUDING THE EXPRESSION OF MG53-MUSCLE SPECIFIC E3 LIGASE MITSUGUMIN 53 IN DIABETIC CARDIOMYOPATHY (DCM) IN RATS. METHODS AND RESULTS: WE USED A HIGH-FAT DIET COMBINED WITH LOW DOSE OF STREPTOZOTOCIN ADMINISTRATION TO INDUCE T…	CHINESE PEOPLES LIBERAT ARMY MED SCH, BEIJING, PEOPLES R CHINA.; GEN HOSP PEOPLES LIBERAT ARMY, DEPT CARDIOL, BEIJING 100853, PEOPLES R CHINA.; GEN HOSP PEOPLES LIBERAT ARMY, BASIC RES INST, BEIJING 100853, PEOPLES R CHINA.;	2022-06-24	DIABETIC CARDIOMYOPATHY; ADIPOSE-DERIVED MESENCHYMAL STEM CELLS (ADMSCS); MG53 PROTEIN; CARDIAC DYSFUNCTION		ARTICLE	YLSI301@163.COM; GHCHEN301@163.COM	NATIONAL NATURAL SCIENCE FOUNDATION OF CHINA [8147-1052]; INSTITUTE OF BASIC MEDICAL SCIENCE, PLA GENERAL HOSPITAL	STROMAL CELLS; INSULIN-RESISTANCE; HYPERGLYCEMIA; FAILURE; KINASE; REPAIR; MICE	INT. J. CLIN. EXP. PATHOL.	ENGLISH	40 WHITE OAKS LN, MADISON, WI 53711 USA		17	MADISON	E-CENTURY PUBLISHING CORP	2017	CHEN, GH (通讯作者)，GEN HOSP PEOPLES LIBERAT ARMY, DEPT CARDIOL, BEIJING 100853, PEOPLES R CHINA.; SI, YL (通讯作者)，GEN HOSP PEOPLES LIBERAT ARMY, BASIC RES INST, BEIJING 100853, PEOPLES R CHINA.	ONCOLOGY; PATHOLOGY	1936-2625	2	ADIPOSE-DERIVED MESENCHYMAL STEM CELLS ALLEVIATING HEART DYSFUNCTION THROUGH SUPPRESSING MG53 PROTEIN IN RAT MODEL OF DIABETIC CARDIOMYOPATHY	0.33	0.0742795
GULERIARAKESHWARS;SINGHAMARB;NIZAMUTDINOVAIRINAT;SOUSLOVATATIANA;MOHAMMADAMINA;KENDALLJONATHANAJR;BAKERKENNETHM;PANJING	DIABETIC CARDIOMYOPATHY (DCM) IS A SIGNIFICANT CONTRIBUTOR TO THE MORBIDITY AND MORTALITY ASSOCIATED WITH DIABETES AND METABOLIC SYNDROME. RETINOIDS, THROUGH ACTIVATION OF RETINOIC ACID RECEPTOR (RAR) AND RETINOID X RECEPTOR (RXR), HAVE BEEN LINKED TO CONTROL GLUCOSE AND LIPID HOMEOSTASIS, WITH EFFECTS ON OBESITY AND DIABETES. HOWEVER, THE FUNCTIONAL ROLE OF RAR AND RXR IN THE DEVELOPMENT OF DCM …	CENT TEXAS VET HLTH CARE SYST, TEXAS A&M HLTH SCI CTR, COLL MED, DIV MOL CARDIOL,DEPT MED, TEMPLE, TX USA.; SCOTT & WHITE MEM HOSP & CLIN, DEPT PATHOL, TEMPLE, TX USA.;	2022-06-24	RETINOIC ACID; RETINOID RECEPTOR; DIABETIC CARDIOMYOPATHY; CARDIAC REMODELING; TYPE 2 DIABETES; ZUCKER DIABETIC FATTY RATS	10.1016/j.yjmcc.2013.01.017	ARTICLE	JPAN@MEDICINE.TAMHSC.EDU	NATIONAL INSTITUTES OF HEALTH [1R01 HL091902]; SCOTT AND WHITE HOSPITAL [RGP 100458]; NATIONAL HEART, LUNG, AND BLOOD INSTITUTE [R01HL091902] FUNDING SOURCE: NIH REPORTER	NF-KAPPA-B; HYPERGLYCEMIA-INDUCED APOPTOSIS; ANGIOTENSIN-ALDOSTERONE SYSTEM; VENTRICULAR DIASTOLIC FUNCTION; FATTY-ACID OXIDATION; INSULIN-RESISTANCE; PROTECTS CARDIOMYOCYTES; SUBSTRATE METABOLISM; NATRIURETIC PEPTIDE; SKELETAL-MUSCLE	J. MOL. CELL. CARDIOL.	ENGLISH	THE BOULEVARD, LANGFORD LANE, KIDLINGTON, OXFORD OX5 1GB, OXON, ENGLAND	APR	13	OXFORD	ELSEVIER SCI LTD	2013	PAN, J (通讯作者)，TEXAS A&M HLTH SCI CTR, COLL MED, DIV MOL CARDIOL, 1901 SOUTH 1ST ST,BLDG 205, TEMPLE, TX 76504 USA.	CARDIOVASCULAR SYSTEM & CARDIOLOGY; CELL BIOLOGY	0022-2828	34	ACTIVATION OF RETINOID RECEPTOR-MEDIATED SIGNALING AMELIORATES DIABETES-INDUCED CARDIAC DYSFUNCTION IN ZUCKER DIABETIC RATS	3.4	1.05193
ZLOBINEIGOR;GOPALKESHAV;USSHERJOHNR	PATIENTS WITH TYPE 2 DIABETES (T2D) ARE AT INCREASED RISK FOR CARDIOVASCULAR DISEASES INCLUDING DIABETIC CARDIOMYOPATHY, WHICH IS VENTRICULAR DYSFUNCTION INDEPENDENT OF UNDERLYING CORONARY ARTERY DISEASE AND/OR HYPERTENSION. WITH NUMEROUS ADVANCEMENTS IN OUR ABILITY TO DETECT VENTRICULAR DYSFUNCTION, AS WELL AS THE MOLECULAR MECHANISMS CONTRIBUTING TO VENTRICULAR DYSFUNCTION IN DIABETIC PATIENTS,…	UNIV ALBERTA, FAC PHARM & PHARMACEUT SCI, EDMONTON, AB, CANADA.; UNIV ALBERTA, ALBERTA DIABET INST, EDMONTON, AB, CANADA.;	2022-06-24	CARDIAC LIPOTOXICITY; CARDIOMYOPATHY; DIABETES; OBESITY; TYPE 2 DIABETES; FATTY ACID METABOLISM; LIPID INTERMEDIATES; CERAMIDE; DIACYLGLYCEROL; ACYLCARNITINE	10.1016/j.bbalip.2016.02.011	ARTICLE	JUSSHER@UALBERTA.CA	CANADIAN DIABETES ASSOCIATION (CDA) [NOD_SC-5-15-4768-JU]	FATTY-ACID OXIDATION; ADIPOSE TRIGLYCERIDE LIPASE; MYOCARDIAL SUBSTRATE METABOLISM; INSULIN-RESISTANCE; PPAR-ALPHA; SKELETAL-MUSCLE; CONTRACTILE DYSFUNCTION; ENERGY-METABOLISM; LIPID-METABOLISM; PROTEIN-KINASE	BIOCHIM. BIOPHYS. ACTA MOL. CELL BIOL. LIPIDS	ENGLISH	RADARWEG 29, 1043 NX AMSTERDAM, NETHERLANDS	OCT	14	AMSTERDAM	ELSEVIER	2016	USSHER, JR (通讯作者)，UNIV ALBERTA, FAC PHARM & PHARMACEUT SCI, KATZ CTR PHARM & HLTH RES, 2-020C, EDMONTON, AB T6G 2E1, CANADA.	BIOCHEMISTRY & MOLECULAR BIOLOGY; BIOPHYSICS; CELL BIOLOGY	1388-1981	98	LIPOTOXICITY IN OBESITY AND DIABETES-RELATED CARDIAC DYSFUNCTION	14	3.78757
TOWNERRA;SMITHN;SAUNDERSD;CARRIZALESJ;LUPUF;SILASIMANSATR;EHRENSHAFTM;MASONRP	FREE RADICALS CONTRIBUTE TO THE PATHOGENESIS OF DIABETIC CARDIOMYOPATHY. WE PRESENT A METHOD FOR IN VIVO OBSERVATION OF FREE RADICAL EVENTS WITHIN MURINE DIABETIC CARDIOMYOPATHY. THIS STUDY REPORTS ON IN VIVO IMAGING OF PROTEIN/LIPID RADICALS USING MOLECULAR MRI (MMRI) AND IMMUNO-SPIN TRAPPING (IST) IN DIABETIC CARDIAC MUSCLE. TO DETECT FREE RADICALS IN DIABETIC CARDIOMYOPATHY, STREPTOZOTOCIN (ST…	OKLAHOMA MED RES FDN, ADV MAGNET RESONANCE CTR, OKLAHOMA CITY, OK 73104 USA.; OKLAHOMA MED RES FDN, CARDIOVASC BIOL, OKLAHOMA CITY, OK 73104 USA.; NIEHS, LAB PHARMACOL & CHEM, RES TRIANGLE PK, NC 27709 USA.;	2022-06-24	IMMUNO-SPIN TRAPPING; FREE RADICAL TARGETED IMAGING; IN VIVO; STREPTOZOTOCIN; MICE	10.3109/10715762.2015.1050587	ARTICLE	RHEAL-TOWNER@OMRF.ORG	OKLAHOMA MEDICAL RESEARCH FOUNDATION (OMRF); NATIONAL INSTITUTE OF ENVIRONMENTAL HEALTH SCIENCES (NIEHS); NIH [5R25GM054938-10]; NATIONAL INSTITUTE OF ENVIRONMENTAL HEALTH SCIENCES [ZIAES050139, ZIAES050117] FUNDING SOURCE: NIH REPORTER; NATIONAL INSTITUTE OF GENERAL MEDICAL SCIENCES [R25GM054938] FUNDING SOURCE: NIH REPORTER	NITRIC-OXIDE SYNTHASE; OXIDATIVE STRESS; MRI; MECHANISMS	FREE RADIC. RES.	ENGLISH	2-4 PARK SQUARE, MILTON PARK, ABINGDON OR14 4RN, OXON, ENGLAND		7	ABINGDON	TAYLOR & FRANCIS LTD	2015	TOWNER, RA (通讯作者)，OKLAHOMA MED RES FDN, ADV MAGNET RESONANCE CTR, 825 NE 13TH ST, OKLAHOMA CITY, OK 73104 USA.	BIOCHEMISTRY & MOLECULAR BIOLOGY	1071-5762	12	IN VIVO TARGETED MOLECULAR MAGNETIC RESONANCE IMAGING OF FREE RADICALS IN DIABETIC CARDIOMYOPATHY WITHIN MICE	1.5	0.374858
ELMADBOUHIBRAHIM;SINGLADINENDERK	IN THE PRESENT STUDY, WE INVESTIGATED A NOVEL SIGNALING TARGET IN DIABETIC CARDIOMYOPATHY WHERE INFLAMMATION INDUCES CASPASE-1-DEPENDENT CELL DEATH, PYROPTOSIS, INVOLVING NEK7-GBP5 ACTIVATORS TO ACTIVATE THE NLRP3 INFLAMMASOME, DESTABILIZES CARDIAC STRUCTURE AND NEOVASCULARIZATION. FURTHERMORE, WE EXPLORED THE THERAPEUTIC ABILITY OF BONE MORPHOGENETIC PROTEIN-7 (BMP-7) TO ATTENUATE THESE ADVERSE …	UNIV CENT FLORIDA, COLL MED, BURNETT SCH BIOMED SCI, DIV METAB & CARDIOVASC SCI, ORLANDO, FL 32827 USA.;	2022-06-24	BMP-7; PYROPTOSIS; DIABETIC CARDIOMYOPATHY; HEART FUNCTION; CYTOKINES	10.3390/cells10102640	ARTICLE	IBRAHIM.ELMADBOUH@UCF.EDU; DINENDER.SINGLA@UCF.EDU	NATIONAL INSTITUTES OF HEALTH [1R01DK120866, 5R01CA221813-04]; ADVENT HEALTH	BONE MORPHOGENETIC PROTEIN-7; EMBRYONIC STEM-CELLS; MYOCARDIAL-INFARCTION; DENDRITIC CELLS; FIBROSIS; APOPTOSIS; NEK7; AKT	CELLS	ENGLISH	ST ALBAN-ANLAGE 66, CH-4052 BASEL, SWITZERLAND	OCT	19	BASEL	MDPI	2021	SINGLA, DK (通讯作者)，UNIV CENT FLORIDA, COLL MED, BURNETT SCH BIOMED SCI, DIV METAB & CARDIOVASC SCI, ORLANDO, FL 32827 USA.	CELL BIOLOGY		1	BMP-7 ATTENUATES INFLAMMATION-INDUCED PYROPTOSIS AND IMPROVES CARDIAC REPAIR IN DIABETIC CARDIOMYOPATHY	0.5	0.305634
WUFENG;QIUYIHUA;YEGUANGMING;LUOHEDE;JIANGJUNSONG;YUFENG;ZHOUWEI;ZHANGSHUAI;FENGJINZHONG	INTRODUCTION: DIABETIC CARDIOMYOPATHY, A DISORDER OF THE HEART MUSCLE IN DIABETIC PATIENTS, IS ONE OF THE MAJOR CAUSES OF HEART FAILURE. THE AIM OF PRESENT STUDY WAS TO INVESTIGATE THE THERAPEUTIC EFFECT OF HYDROGEN MOLECULE ON STREPTOZOTOCIN-INDUCED DIABETIC CARDIOMYOPATHY IN MICE. METHODS: DIABETES WAS INDUCED IN ADULT MALE MICE BY CONSECUTIVE PERITONEAL INJECTION OF STREPTOZOTOCIN (50 MG/KG/DA…	98TH MIL HOSP, DEPT CARDIOL, HUZHOU 313000, PEOPLES R CHINA.; 98TH MIL HOSP, DEPT STOMATOL, HUZHOU 313000, PEOPLES R CHINA.;	2022-06-24	DIABETIC CARDIOMYOPATHY; HYDROGEN MOLECULE; OXIDATIVE STRESS; INFLAMMATION; ENDOPLASMIC RETICULUM STRESS	10.1016/j.carpath.2015.04.008	ARTICLE	FENGJZ2014@HOTMAIL.COM	NATIONAL NATURAL SCIENCE FOUNDATION OF CHINA [81400207]	ENDOPLASMIC-RETICULUM STRESS; FACTOR-KAPPA-B; OXIDATIVE STRESS; RICH SALINE; HEART-FAILURE; PART I; CARDIOMYOPATHY; INFLAMMATION; INHIBITION; PEROXYNITRITE	CARDIOVASC. PATHOL.	ENGLISH	STE 800, 230 PARK AVE, NEW YORK, NY 10169 USA	SEP-OCT	10	NEW YORK	ELSEVIER SCIENCE INC	2015	FENG, JZ (通讯作者)，98TH MIL HOSP, DEPT CARDIOL, 9 CHEZHAN RD, HUZHOU 313000, PEOPLES R CHINA.	CARDIOVASCULAR SYSTEM & CARDIOLOGY; PATHOLOGY	1054-8807	7	TREATMENT WITH HYDROGEN MOLECULE ATTENUATES CARDIAC DYSFUNCTION IN STREPTOZOTOCIN-INDUCED DIABETIC MICE	0.88	0.218667
BAUMGARDTSHELLEYL;PATERSONMARK;LEUCKERTHORSTENM;FANGJUAN;ZHANGDAVIDX;BOSNJAKZELJKOJ;WARLTIERDAVIDC;KERSTENJUDYR;GEZHIDONG	BACKGROUND DIABETIC HEART DISEASE IS ASSOCIATED WITH TETRAHYDROBIOPTERIN OXIDATION AND HIGH ARGINASE ACTIVITY, LEADING TO ENDOTHELIAL NITRIC OXIDE SYNTHASE DYSFUNCTION. SEPIAPTERIN (SEP) IS A TETRAHYDROBIOPTERIN PRECURSOR, AND L-CITRULLINE (L-CIT) IS CONVERTED TO ENDOTHELIAL NITRIC OXIDE SYNTHASE SUBSTRATE, L-ARGININE. WHETHER SEP AND L-CIT ARE EFFECTIVE AT REDUCING DIABETIC HEART DISEASE IS NOT …	MED COLL WISCONSIN, DEPT ANESTHESIOL, 8701 WATERTOWN PLANK RD, MILWAUKEE, WI 53226 USA.; MED COLL WISCONSIN, DEPT PEDIAT, 8701 WATERTOWN PLANK RD, MILWAUKEE, WI 53226 USA.; MED COLL WISCONSIN, DEPT MED, MILWAUKEE, WI 53226 USA.; MED COLL WISCONSIN, DEPT PHYSIOL, 8701 WATERTOWN PLANK RD, MILWAUKEE, WI 53226 USA.; MED COLL WISCONSIN, DEPT PHARMACOL & TOXICOL, MILWAUKEE, WI 53226 USA.; JOHNS HOPKINS…	2022-06-24	DIABETIC CARDIOMYOPATHY; ISCHEMIA REPERFUSION INJURY; NITRIC OXIDE SYNTHASE; TETRAHYDROBIOPTERIN; TYPE 2 DIABETES MELLITUS	10.1161/CIRCHEARTFAILURE.115.002424	ARTICLE	WILSON.GE99@GMAIL.COM	NATIONAL INSTITUTES OF HEALTH (NIH) FROM THE UNITED STATES PUBLIC HEALTH SERVICES, BETHESDA, MARYLAND [GM 066730, HL 063705]; RESEARCH AFFAIRS COMMITTEE, MEDICAL COLLEGE OF WISCONSIN; NATIONAL HEART, LUNG, AND BLOOD INSTITUTE [R01HL063705, R01HL054820, R01HL096647] FUNDING SOURCE: NIH REPORTER; NATIONAL INSTITUTE OF GENERAL MEDICAL SCIENCES [P01GM066730] FUNDING SOURCE: NIH REPORTER	NITRIC-OXIDE SYNTHASE; A(3) ADENOSINE RECEPTOR; OXIDATIVE STRESS; IN-VIVO; ENDOTHELIAL FUNCTION; REPERFUSION INJURY; ARGINASE ACTIVITY; INFARCT SIZE; TETRAHYDROBIOPTERIN; OVEREXPRESSION	CIRC.-HEART FAIL.	ENGLISH	TWO COMMERCE SQ, 2001 MARKET ST, PHILADELPHIA, PA 19103 USA	JAN	8	PHILADELPHIA	LIPPINCOTT WILLIAMS & WILKINS	2016	GE, ZD (通讯作者)，MED COLL WISCONSIN, DEPT ANESTHESIOL, 8701 WATERTOWN PLANK RD, MILWAUKEE, WI 53226 USA.	CARDIOVASCULAR SYSTEM & CARDIOLOGY	1941-3289	36	CHRONIC CO-ADMINISTRATION OF SEPIAPTERIN AND L-CITRULLINE AMELIORATES DIABETIC CARDIOMYOPATHY AND MYOCARDIAL ISCHEMIA/REPERFUSION INJURY IN OBESE TYPE 2 DIABETIC MICE	5.14	1.39135
CAONGA;WONGYUNGGEORGE;ROSLISARAH;KIRIAZISHELEN;HUYNHKARINA;QINCHENGXUE;DUXIAOJUN;KEMPHARPERBARBARAK;RITCHIEREBECCAH	BACKGROUND NITROXYL (HNO), A REDOX CONGENER OF NITRIC OXIDE (NO), IS A NOVEL REGULATOR OF CARDIOVASCULAR FUNCTION, COMBINING CONCOMITANT POSITIVE INOTROPIC, LUSITROPIC, AND VASODILATOR PROPERTIES. MOREOVER, HNO EXHIBITS MYOCARDIAL ANTIHYPERTROPHIC AND SUPEROXIDE-SUPPRESSING ACTIONS. DESPITE THESE FAVORABLE ACTIONS, THE IMPACT OF CHRONIC HNO ADMINISTRATION HAS YET TO BE REPORTED IN THE CONTEXT OF …	BAKER IDI HEART & DIABET INST, DEPT HEART FAILURE PHARMACOL, MELBOURNE, VIC 3004, AUSTRALIA.; BAKER IDI HEART & DIABET INST, DEPT EXPT CARDIOL, MELBOURNE, VIC 3004, AUSTRALIA.; MONASH UNIV, DEPT PHARMACOL, CLAYTON, VIC 3168, AUSTRALIA.; MONASH UNIV, DEPT MED, CLAYTON, VIC, AUSTRALIA.;	2022-06-24	CARDIOMYOPATHIES; DIABETES MELLITUS; DIASTOLIC HEART FAILURE; LEFT VENTRICULAR HYPERTROPHY; NITRATES	10.1161/CIRCHEARTFAILURE.114.001699	ARTICLE	REBECCA.RITCHIE@BAKERIDI.EDU.AU	DIABETES AUSTRALIA [Y12G-RITR]; VICTORIA GOVERNMENT'S OPERATIONAL INFRASTRUCTURE SUPPORT PROGRAM; NATIONAL HEALTH AND MEDICAL RESEARCH COUNCIL OF AUSTRALIA [ID1043026, ID472673, ID1059960]	GLYCATION END-PRODUCTS; HEART-FAILURE; INDUCED CARDIOMYOPATHY; OXIDATIVE STRESS; CARDIAC FIBROSIS; NITRIC-OXIDE; ANGELIS SALT; HNO; CALCIUM; HYPERTROPHY	CIRC.-HEART FAIL.	ENGLISH	TWO COMMERCE SQ, 2001 MARKET ST, PHILADELPHIA, PA 19103 USA	MAY	10	PHILADELPHIA	LIPPINCOTT WILLIAMS & WILKINS	2015	RITCHIE, RH (通讯作者)，BAKER IDI HEART & DIABET INST, POB 6492,75 COMMERCIAL RD, MELBOURNE, VIC 3004, AUSTRALIA.	CARDIOVASCULAR SYSTEM & CARDIOLOGY	1941-3289	18	CHRONIC ADMINISTRATION OF THE NITROXYL DONOR 1-NITROSOCYCLO HEXYL ACETATE LIMITS LEFT VENTRICULAR DIASTOLIC DYSFUNCTION IN A MOUSE MODEL OF DIABETES MELLITUS IN VIVO	2.25	0.562287
CHENHUAN;DATRAN;YANGHSIUCHIUNG;NYLANDERSVEN;BIRNBAUMYOCHAI;YEYUMEI	PURPOSE TICAGRELOR, A P2Y12 RECEPTOR ANTAGONIST, AND DAPAGLIFLOZIN, A SODIUM-GLUCOSE-COTRANSPORTER-2 INHIBITOR, SUPPRESS THE ACTIVATION OF THE NLRP3 INFLAMMASOME. THE ANTI-INFLAMMATORY EFFECTS OF DAPAGLIFLOZIN DEPEND ON AMPK ACTIVATION. ALSO, TICAGRELOR CAN ACTIVATE AMPK. WE ASSESSED WHETHER DAPAGLIFLOZIN AND TICAGRELOR HAVE ADDITIVE EFFECTS IN ATTENUATING THE PROGRESSION OF DIABETIC CARDIOMYOPAT…	UNIV TEXAS MED BRANCH, DEPT BIOCHEM & MOL BIOL, 301 UNIV BLVD,BSB 648, GALVESTON, TX 77555 USA.; NANJING MED UNIV, DEPT ACUPUNCTURE, AFFILIATED HOSP 1, NANJING, PEOPLES R CHINA.; UNIV TEXAS MED BRANCH, SCH MED, GALVESTON, TX 77555 USA.; ASTRAZENECA, BIOPHARMACEUT R&D, GOTHENBURG, SWEDEN.; BAYLOR COLL MED, DEPT MED, SECT CARDIOL, HOUSTON, TX 77030 USA.;	2022-06-24	AMPK; APOPTOSIS; CARDIOMYOPATHY; DAPAGLIFLOZIN; DIABETES MELLITUS; FIBROSIS; INFLAMMASOME; MTOR; TICAGRELOR	10.1007/s10557-020-06978-y	ARTICLE	HUANCHEN@UTMB.EDU; DAT.TRAN@UTMB.EDU; GINNIE_YANG_HC@YAHOO.COM; SVEN.NYLANDER@ASTRAZENECA.COM; YBIRNBAU@BCM.EDU; YUMYE@UTMB.EDU	ASTRAZENECA; JOHN S. DUNN CHAIR IN CARDIOLOGY RESEARCH AND EDUCATION	INSULIN-RESISTANCE; REPERFUSION INJURY; UP-REGULATION; ADENOSINE; ROSUVASTATIN; APOPTOSIS; HEART; MICE	CARDIOVASC. DRUGS THER.	ENGLISH	VAN GODEWIJCKSTRAAT 30, 3311 GZ DORDRECHT, NETHERLANDS	AUG	19	DORDRECHT	SPRINGER	2020	YE, YM (通讯作者)，UNIV TEXAS MED BRANCH, DEPT BIOCHEM & MOL BIOL, 301 UNIV BLVD,BSB 648, GALVESTON, TX 77555 USA.	CARDIOVASCULAR SYSTEM & CARDIOLOGY; PHARMACOLOGY & PHARMACY	0920-3206	24	DAPAGLIFLOZIN AND TICAGRELOR HAVE ADDITIVE EFFECTS ON THE ATTENUATION OF THE ACTIVATION OF THE NLRP3 INFLAMMASOME AND THE PROGRESSION OF DIABETIC CARDIOMYOPATHY: AN AMPK-MTOR INTERPLAY	8	2.32437
WUCHENGYANG;SATAPATISANTHOSH;GUIWENJUN;WYNNRMAX;SHARMAGAURAV;LOUMINGLIANG;QIXIANGBING;BURGESSSHAWNC;MALLOYCRAIG;KHEMTONGCHALERMCHAI;SHERRYADEAN;CHUANGDAVIDT;MERRITTMATTHEWE	THE PYRUVATE DEHYDROGENASE COMPLEX (PDC) IS A KEY CONTROL POINT OF ENERGY METABOLISM AND IS SUBJECT TO REGULATION BY MULTIPLE MECHANISMS, INCLUDING POSTTRANSLATIONAL PHOSPHORYLATION BY PYRUVATE DEHYDROGENASE KINASE (PDK). PHARMACOLOGICAL MODULATION OF PDC ACTIVITY COULD PROVIDE A NEW TREATMENT FOR DIABETIC CARDIOMYOPATHY, AS DYSREGULATED SUBSTRATE SELECTION IS CONCOMITANT WITH DECREASED HEART FUN…	UNIV TEXAS SOUTHWESTERN MED CTR DALLAS, DEPT BIOCHEM, DALLAS, TX 75390 USA.; UNIV TEXAS SOUTHWESTERN MED CTR DALLAS, ADV IMAGING RES CTR, DALLAS, TX 75390 USA.; UNIV TEXAS SOUTHWESTERN MED CTR DALLAS, DEPT INTERNAL MED, DALLAS, TX 75390 USA.; UNIV TEXAS SOUTHWESTERN MED CTR DALLAS, DEPT RADIOL, DALLAS, TX 75390 USA.; UNIV TEXAS DALLAS, DEPT CHEM, RICHARDSON, TX 75080 USA.; UNIV FLORIDA, DEPT BIOC…	2022-06-24	PYRUVATE DEHYDROGENASE COMPLEX (PDC); CARDIOMYOPATHY; NUCLEAR MAGNETIC RESONANCE (NMR); DIABETES; GLUCOSE METABOLISM; DRUG DEVELOPMENT; INTERMEDIARY METABOLISM; FATTY ACID OXIDATION; MITOCHONDRIA; HYPERPOLARIZATION	10.1074/jbc.RA118.002838	ARTICLE	DAVID.CHUANG@UTSOUTHWESTERN.EDU; MATTHEWMERRITT@UFL.EDU	NATIONAL INSTITUTES OF HEALTH [DK62306, R37-HL034557, P41-EB015908, R01S DK105346, HD087306, DK112865, P41122698, U24DK097209]; WELCH FOUNDATION [I-1286, I-1804]; NSF [DMR 1644779]; EUNICE KENNEDY SHRIVER NATIONAL INSTITUTE OF CHILD HEALTH & HUMAN DEVELOPMENT [R01HD087306] FUNDING SOURCE: NIH REPORTER; NATIONAL HEART, LUNG, AND BLOOD INSTITUTE [R37HL034557] FUNDING SOURCE: NIH REPORTER; NATIONAL …	CITRIC-ACID CYCLE; C-13 NMR-SPECTROSCOPY; DIABETIC CARDIOMYOPATHY; RAT-HEART; ISOTOPOMER ANALYSIS; MAGNETIC-RESONANCE; GLUCOSE-OXIDATION; CARBON FLUX; DICHLOROACETATE; METABOLISM	J. BIOL. CHEM.	ENGLISH	9650 ROCKVILLE PIKE, BETHESDA, MD 20814-3996 USA	JUN 22	10	BETHESDA	AMER SOC BIOCHEMISTRY MOLECULAR BIOLOGY INC	2018	CHUANG, DT (通讯作者)，5323 HARRY HINES BLVD, DALLAS, TX 75390 USA.; MERRITT, ME (通讯作者)，1200 NEWELL DR,R3-266B, GAINESVILLE, FL 32610 USA.	BIOCHEMISTRY & MOLECULAR BIOLOGY		10	A NOVEL INHIBITOR OF PYRUVATE DEHYDROGENASE KINASE STIMULATES MYOCARDIAL CARBOHYDRATE OXIDATION IN DIET-INDUCED OBESITY	2	0.44544
NIRUI;CAOTING;XIONGSIDONG;MAJIAN;FANGUOCHANG;LACEFIELDJAMESC;LUYANRONG;LETISSIERSYDNEY;PENGTIANQING	AIMS: THE MITOCHONDRIA ARE IMPORTANT SOURCES OF REACTIVE OXYGEN SPECIES (ROS) IN THE HEART. MITOCHONDRIAL ROS PRODUCTION HAS BEEN IMPLICATED IN THE PATHOGENESIS OF DIABETIC CARDIOMYOPATHY, SUGGESTING THAT THERAPEUTIC STRATEGIES SPECIFICALLY TARGETING MITOCHONDRIAL ROS MAY HAVE BENEFIT IN THIS DISEASE. WE INVESTIGATED THE THERAPEUTIC EFFECTS OF MITOCHONDRIA-TARGETED ANTIOXIDANT MITO-TEMPO ON DIABE…	SOOCHOW UNIV, INST BIOL & MED SCI, JIANGSU KEY LAB INFECT & IMMUN, SUZHOU 215123, JIANGSU, PEOPLES R CHINA.; LONDON HLTH SCI CTR, LAWSON HLTH RES INST, CRIT ILLNESS RES, LONDON, ON N6A 4G5, CANADA.; UNIV WESTERN ONTARIO, DEPT PATHOL & MED, LONDON, ON N6A 4G5, CANADA.; UNIV CINCINNATI, COLL MED, DEPT PHARMACOL & CELL BIOPHYS, CINCINNATI, OH 45267 USA.; UNIV WESTERN ONTARIO, ROBARTS RES INST, MED B…	2022-06-24	DIABETIC CARDIOMYOPATHY; ERK1/2; MITOCHONDRIA; MITO-TEMPO; REACTIVE OXYGEN SPECIES	10.1016/j.freeradbiomed.2015.11.013	ARTICLE	TPENGA2@SUDA.ECU.CN	CANADIAN INSTITUTES OF HEALTH RESEARCH [MOP-133657]; NATIONAL NATURAL SCIENCE FOUNDATION OF CHINA [81470499]; NIH R01 [HL-087861, GM-112930]; CHINA SCHOLARSHIP COUNCIL; NATIONAL HEART, LUNG, AND BLOOD INSTITUTE [R01HL087861] FUNDING SOURCE: NIH REPORTER; NATIONAL INSTITUTE OF GENERAL MEDICAL SCIENCES [R01GM112930] FUNDING SOURCE: NIH REPORTER	ACTIVATED PROTEIN-KINASE; MITOFLASH PROBE CPYFP; OXIDATIVE STRESS; ANGIOTENSIN-II; CELL-DEATH; PERMEABILITY TRANSITION; ENDOTHELIAL DYSFUNCTION; CARDIAC-HYPERTROPHY; XANTHINE-OXIDASE; HEART-FAILURE	FREE RADIC. BIOL. MED.	ENGLISH	360 PARK AVE SOUTH, NEW YORK, NY 10010-1710 USA	JAN	12	NEW YORK	ELSEVIER SCIENCE INC	2016	PENG, TQ (通讯作者)，LONDON HLTH SCI CTR, LAWSON HLTH RES INST, CRIT ILLNESS RES, VRL 6TH FLOOR,A6-140,800 COMMISSIONERS RD, LONDON, ON N6A 4G5, CANADA.	BIOCHEMISTRY & MOLECULAR BIOLOGY; ENDOCRINOLOGY & METABOLISM	0891-5849	141	THERAPEUTIC INHIBITION OF MITOCHONDRIAL REACTIVE OXYGEN SPECIES WITH MITO-TEMPO REDUCES DIABETIC CARDIOMYOPATHY	20.14	5.44946
YUHUI;ZHAOXIANXIAN;SHANXINGHUA;LIPAN;CHENTAO	OBJECTIVE: TO EXPLORE THE REGULATORY ROLE OF THIOREDOXIN-INTERACTING PROTEIN (TXNIP) IN WNT/ BETA -CATENIN SIGNALING PATHWAY AND THEREFORE TO ELUCIDATE ITS FUNCTION IN DIABETIC MYOCARDIAL INFARCTION. METHODS: DIABETIC MYOCARDIAL INFARCTION MODELS WERE GENERATED IN MICE. THE EXPRESSION LEVELS OF TXNIP AND BETA -CATENIN AND LEVEL OF REACTIVE OXYGEN SPECIES (ROS) WERE DETERMINED AND COMPARED WITH TH…	SECOND MIL MED UNIV, CARDIOVASC DEPT, CHANGHAI HOSP, SHANGHAI 200433, PEOPLES R CHINA.;	2022-06-24	THIOREDOXIN-INTERACTING PROTEIN; DIABETES; MYOCARDIAL INFARCTION; BETA -CATENIN	10.1016/j.apjtm.2015.10.010	ARTICLE	ILION31@163.COM	NATIONAL NATURAL SCIENCE FOUNDATION OF CHINA [31500290]	COLLATERAL CIRCULATION; STEM-CELLS; RISK; DIFFERENTIATION; HOMEOSTASIS; MORTALITY; METFORMIN; PREVENTS; TXNIP	ASIAN PAC. J. TROP. MED.	ENGLISH	WOLTERS KLUWER INDIA PVT LTD , A-202, 2ND FLR, QUBE, C T S NO 1498A-2 VILLAGE MAROL, ANDHERI EAST, MUMBAI, 400059, INDIA	NOV	6	MUMBAI	WOLTERS KLUWER MEDKNOW PUBLICATIONS	2015	CHEN, T (通讯作者)，SECOND MIL MED UNIV, CARDIOVASC DEPT, CHANGHAI HOSP, 168 CHANGHAI RD, SHANGHAI 200433, PEOPLES R CHINA.	PUBLIC, ENVIRONMENTAL & OCCUPATIONAL HEALTH; TROPICAL MEDICINE	1995-7645	5	EFFECT OF THIOREDOXIN INTERACTING PROTEIN ON WNT/BETA -CATENIN SIGNALING PATHWAY AND DIABETIC MYOCARDIAL INFARCTION	0.62	0.156191
DEBLASIOMILESJ;HUYNHNGUYEN;DEOMINH;DUBRANALESLIEE;WALSHJESSE;WILLISANDREW;PRAKOSODARNEL;KIRIAZISHELEN;DONNERDANIELG;CHATHAMJOHNC;RITCHIEREBECCAH	THE INCIDENCE OF DIABETES AND ITS ASSOCIATION WITH INCREASED CARDIOVASCULAR DISEASE RISK REPRESENTS A MAJOR HEALTH ISSUE WORLDWIDE. DIABETES-INDUCED HYPERGLYCEMIA IS IMPLICATED AS A CENTRAL DRIVER OF RESPONSES IN THE DIABETIC HEART SUCH AS CARDIOMYOCYTE HYPERTROPHY, FIBROSIS, AND OXIDATIVE STRESS, TERMED DIABETIC CARDIOMYOPATHY. THE ONSET OF THESE RESPONSES IN THE SETTING OF DIABETES HAS NOT BEEN…	BAKER HEART & DIABET INST, HEART FAILURE PHARMACOL, MELBOURNE, VIC, AUSTRALIA.; UNIV MELBOURNE, SCH BIOSCI, MELBOURNE, VIC, AUSTRALIA.; UNIV MELBOURNE, DEPT PHARMACOL & THERAPEUT, MELBOURNE, VIC, AUSTRALIA.; BAKER HEART & DIABET INST, EXPT CARDIOL, MELBOURNE, VIC, AUSTRALIA.; UNIV ALABAMA BIRMINGHAM, DEPT PATHOL, BIRMINGHAM, AL 35294 USA.; MONASH UNIV, DEPT MED, MELBOURNE, VIC, AUSTRALIA.; MONASH…	2022-06-24	TYPE 1 DIABETES; DIABETIC CARDIOMYOPATHY; CARDIOMYOCYTE HYPERTROPHY; CARDIAC FIBROSIS; DIASTOLIC DYSFUNCTION	10.3389/fphys.2020.00124	ARTICLE	MILES.DEBLASIO@BAKER.EDU.AU	NATIONAL HEALTH AND MEDICAL RESEARCH COUNCIL [APP1081770, ID1059960]; VICTORIAN GOVERNMENT OF AUSTRALIA'S OPERATIONAL INFRASTRUCTURE SUPPORT PROGRAM; UNIVERSITY OF MELBOURNE (MELBOURNE INTERNATIONAL RESEARCH SCHOLARSHIP); UNIVERSITY OF MELBOURNE (MELBOURNE INTERNATIONAL FEE REMISSION SCHOLARSHIP)	BETA-N-ACETYLGLUCOSAMINE; PROTEIN O-GLCNACYLATION; OXIDATIVE STRESS; CONTRACTILE DYSFUNCTION; HEXOSAMINE BIOSYNTHESIS; DIASTOLIC DYSFUNCTION; CARDIAC-HYPERTROPHY; SIGNALING PATHWAYS; HEART-FAILURE; UP-REGULATION	FRONT. PHYSIOL.	ENGLISH	AVENUE DU TRIBUNAL FEDERAL 34, LAUSANNE, CH-1015, SWITZERLAND	FEB 20	16	LAUSANNE	FRONTIERS MEDIA SA	2020	DE BLASIO, MJ (通讯作者)，BAKER HEART & DIABET INST, HEART FAILURE PHARMACOL, MELBOURNE, VIC, AUSTRALIA.; DE BLASIO, MJ (通讯作者)，UNIV MELBOURNE, SCH BIOSCI, MELBOURNE, VIC, AUSTRALIA.	PHYSIOLOGY		13	DEFINING THE PROGRESSION OF DIABETIC CARDIOMYOPATHY IN A MOUSE MODEL OF TYPE 1 DIABETES	4.33	1.25903
TENGXIAOMEI;JICHEN;ZHONGHUITING;ZHENGDONG;NIRUI;HILLDAVIDJ;XIONGSIDONG;FANGUOCHANG;GREERPETERA;SHENZHENYA;PENGTIANQING	AIMS/HYPOTHESIS THE ROLE OF NON-CARDIOMYOCYTES IN DIABETIC CARDIOMYOPATHY HAS NOT BEEN FULLY ADDRESSED. THIS STUDY INVESTIGATED WHETHER ENDOTHELIAL CELL CALPAIN PLAYS A ROLE IN MYOCARDIAL ENDOTHELIAL INJURY AND MICROVASCULAR RAREFACTION IN DIABETES, THEREBY CONTRIBUTING TO DIABETIC CARDIOMYOPATHY. METHODS ENDOTHELIAL CELL-SPECIFIC CAPNS1-KNOCKOUT (KO) MICE WERE GENERATED. CONDITIONS MIMICKING PRE…	SOOCHOW UNIV, INST BIOL, SUZHOU, PEOPLES R CHINA.; SOOCHOW UNIV, INST MED SCI, SUZHOU, PEOPLES R CHINA.; SOOCHOW UNIV, AFFILIATED HOSP 1, DEPT CARDIOVASC SURG, SUZHOU, PEOPLES R CHINA.; SOOCHOW UNIV, INST CARDIOVASC SCI, SUZHOU, PEOPLES R CHINA.; LAWSON HLTH RES INST, CRIT ILLNESS RES, VRL 6TH FLOOR,A6-140,800 COMMISSIONERS RD, LONDON, ON N6A 4G5, CANADA.; WESTERN UNIV, DEPT PATHOL & LAB MED, LON…	2022-06-24	BETA-CATENIN; CALPAIN; DIABETIC CARDIOMYOPATHY; ENDOTHELIAL CELLS; NEOVASCULARISATION	10.1007/s00125-019-4828-y	ARTICLE	TPENG2@UWO.CA	NATIONAL NATURAL SCIENCE FOUNDATION OF CHINA [81470499]; CANADIAN INSTITUTES OF HEALTH RESEARCH [MOP-133657]; PROGRAM FOR CHANGJIANG SCHOLARS AND INNOVATIVE RESEARCH TEAM IN UNIVERSITY (PCSIRT) [IRT1075]; NATIONAL HEART, LUNG, AND BLOOD INSTITUTE [R01HL087861] FUNDING SOURCE: NIH REPORTER	MICROVASCULAR DYSFUNCTION; INDUCED APOPTOSIS; BETA-CATENIN; IN-VITRO; HYPERGLYCEMIA; MELLITUS; PERMEABILITY; INHIBITION; DISRUPTION; DISEASE	DIABETOLOGIA	ENGLISH	233 SPRING ST, NEW YORK, NY 10013 USA	MAY	13	NEW YORK	SPRINGER	2019	PENG, TQ (通讯作者)，SOOCHOW UNIV, INST BIOL, SUZHOU, PEOPLES R CHINA.; PENG, TQ (通讯作者)，SOOCHOW UNIV, INST MED SCI, SUZHOU, PEOPLES R CHINA.; PENG, TQ (通讯作者)，LAWSON HLTH RES INST, CRIT ILLNESS RES, VRL 6TH FLOOR,A6-140,800 COMMISSIONERS RD, LONDON, ON N6A 4G5, CANADA.; PENG, TQ (通讯作者)，WESTERN UNIV, DEPT PATHOL & LAB MED, LONDON, ON, CANADA.; PENG, TQ (通讯作者)，WESTERN UNIV, DEPT MED, LONDON, ON, CANADA.	ENDOCRINOLOGY & METABOLISM	0012-186X	23	SELECTIVE DELETION OF ENDOTHELIAL CELL CALPAIN IN MICE REDUCES DIABETIC CARDIOMYOPATHY BY IMPROVING ANGIOGENESIS	5.75	1.34755
TONGMINGMING;SAITOTOSHIRO;ZHAIPEIYONG;OKASHINICHI;MIZUSHIMAWATARU;NAKAMURAMICHINARI;IKEDASHOHEI;SHIRAKABEAKIHIRO;SADOSHIMAJUNICHI	RATIONALE: DIABETIC PATIENTS DEVELOP CARDIOMYOPATHY CHARACTERIZED BY HYPERTROPHY, DIASTOLIC DYSFUNCTION, AND INTRACELLULAR LIPID ACCUMULATION, TERMED LIPOTOXICITY. DIABETIC HEARTS UTILIZE FATTY ACIDS AS A MAJOR ENERGY SOURCE, WHICH PRODUCES HIGH LEVELS OF OXIDATIVE STRESS, THEREBY INDUCING MITOCHONDRIAL DYSFUNCTION. OBJECTIVE: TO ELUCIDATE HOW MITOCHONDRIAL FUNCTION IS REGULATED IN DIABETIC CARDI…	RUTGERS NEW JERSEY MED SCH, DEPT CELL BIOL & MOL MED, 185 S ORANGE AVE,MSB G609, NEWARK, NJ 07103 USA.;	2022-06-24	AUTOPHAGY; DIABETIC CARDIOMYOPATHY; FATTY ACIDS; MITOCHONDRIA; OXIDATIVE STRESS	10.1161/CIRCRESAHA.118.314607	ARTICLE	SADOSHJU@NJMS.RUTGERS.EDU	US PUBLIC HEALTH SERVICE [HL67724, HL91469, HL112330, HL138720, AG23039]; FONDATION LEDUCQ TRANSATLANTIC NETWORK OF EXCELLENCE [15CBD04]; NATIONAL HEART, LUNG, AND BLOOD INSTITUTE [R01HL112330, R01HL138720, R01HL067724, R01HL091469] FUNDING SOURCE: NIH REPORTER; NATIONAL INSTITUTE ON AGING [R01AG023039] FUNDING SOURCE: NIH REPORTER	2013 ACCF/AHA GUIDELINE; ASSOCIATION TASK-FORCE; MITOCHONDRIAL AUTOPHAGY; AMERICAN-COLLEGE; HEART-FAILURE; DYSFUNCTION; MECHANISMS; MANAGEMENT; OBESITY; UPDATE	CIRC.RES.	ENGLISH	TWO COMMERCE SQ, 2001 MARKET ST, PHILADELPHIA, PA 19103 USA	APR 26	12	PHILADELPHIA	LIPPINCOTT WILLIAMS & WILKINS	2019	SADOSHIMA, J (通讯作者)，RUTGERS NEW JERSEY MED SCH, DEPT CELL BIOL & MOL MED, 185 S ORANGE AVE,MSB G609, NEWARK, NJ 07103 USA.	CARDIOVASCULAR SYSTEM & CARDIOLOGY; HEMATOLOGY	0009-7330	138	MITOPHAGY IS ESSENTIAL FOR MAINTAINING CARDIAC FUNCTION DURING HIGH FAT DIET-INDUCED DIABETIC CARDIOMYOPATHY	34.5	8.08528
PAPPRITZKATHLEEN;DONGFENGQUAN;MITEVAKAPKA;KOVACSARPAD;ELSHAFEEYMUHAMMAD;KERIMBAHTIYAR;O'FLYNNLISA;ELLIMANSTEPHENJOSEPH;O'BRIENTIMOTHY;HAMDANINAZHA;TSCHOEPECARSTEN;VANLINTHOUTSOPHIE	BACKGROUND: MESENCHYMAL STROMAL CELLS (MSCS) ARE AN ATTRACTIVE CELL TYPE FOR CELL THERAPY GIVEN THEIR IMMUNOMODULATORY, ANTI-FIBROTIC, AND ENDOTHELIAL-PROTECTIVE FEATURES. THE HEPARIN SULFATE PROTEOGLYCAN, SYNDECAN-2/CD362, HAS BEEN IDENTIFIED AS A FUNCTIONAL MARKER FOR MSC ISOLATION, ALLOWING ONE TO OBTAIN A HOMOGENEOUS CELL PRODUCT THAT MEETS REGULATORY REQUIREMENTS FOR CLINICAL USE. WE PREVIOU…	CHARITE UNIV MED BERLIN, BERLIN INST HLTH, BIH CTR REGENERAT THERAPIES BCRT, BERLIN, GERMANY.; CHARITE UNIV MED BERLIN, BERLIN BRANDENBURG CTR REGENERAT THERAPIES, BERLIN, GERMANY.; GERMAN CTR CARDIOVASC RES DZHK, PARTNER SITE BERLIN, BERLIN, GERMANY.; UNIV GENEVA, FAC MED, DEPT MED SPECIALIZED MED, DIV CARDIOL,FDN MED RES, GENEVA, SWITZERLAND.; RUHR UNIV BOCHUM, INST PHYSIOL, BOCHUM, GERMANY.; C…	2022-06-24	TYPE 2 DIABETES; DIABETIC CARDIOMYOPATHY; SYNDECAN-2/CD362(+)-SELECTED STROMAL CELLS; IMMUNOMODULATION; CARDIOMYOCYTE STIFFNESS; CARDIAC FIBROSIS; ANGIOGENESIS	10.3389/fcvm.2021.632728	ARTICLE	SOPHIE.VAN-LINTHOUT@CHARITE.DE	EUROPEAN 7TH FRAMEWORK CONSORTIUM REDDSTAR [HEALTH.2012.2.4.3-1]	PRESERVED EJECTION FRACTION; STEM-CELLS; HEART-FAILURE; DIASTOLIC DYSFUNCTION; MYOCARDIAL TITIN; CARDIAC FIBROSIS; INFLAMMATION; HYPERGLYCEMIA; ACTIVATION; STIFFNESS	FRONT. CARDIOVASC. MED.	ENGLISH	AVENUE DU TRIBUNAL FEDERAL 34, LAUSANNE, CH-1015, SWITZERLAND	MAY 21	13	LAUSANNE	FRONTIERS MEDIA SA	2021	VAN LINTHOUT, S (通讯作者)，CHARITE UNIV MED BERLIN, BERLIN INST HLTH, BIH CTR REGENERAT THERAPIES BCRT, BERLIN, GERMANY.; VAN LINTHOUT, S (通讯作者)，CHARITE UNIV MED BERLIN, BERLIN BRANDENBURG CTR REGENERAT THERAPIES, BERLIN, GERMANY.; VAN LINTHOUT, S (通讯作者)，GERMAN CTR CARDIOVASC RES DZHK, PARTNER SITE BERLIN, BERLIN, GERMANY.	CARDIOVASCULAR SYSTEM & CARDIOLOGY	2297-055X	1	IMPACT OF SYNDECAN-2-SELECTED MESENCHYMAL STROMAL CELLS ON THE EARLY ONSET OF DIABETIC CARDIOMYOPATHY IN DIABETIC DB/DB MICE	0.5	0.305634
ZHONGXIN;WANGLEIHONG;WANGYUWEN;DONGSHIYUN;LENGXIAONING;JIAJING;ZHAOYAJUN;LIHULUN;ZHANGXINYING;XUCHANGQING;YANGGUANGDONG;WULINGYUN;WANGRUI;LUFANGHAO;ZHANGWEIHUA	IN THE STUDY, WE INVESTIGATED HOW EXOGENOUS H2S (HYDROGEN SULFIDE) INFLUENCED STREPTOZOTOCIN (STZ)-INDUCED DIABETIC MYOCARDIAL INJURY THROUGH CARDIAC MITOCHONDRIAL PROTECTION AND NITRIC OXIDE (NO) SYNTHESIS IN INTACT RAT HEARTS AND PRIMARY NEONATAL RAT CARDIOMYOCYTES. DIABETES WAS INDUCED BY STZ (50 MG/KG) AND THE DAILY ADMINISTRATION OF 100 MU M NAHS (SODIUM HYDROSULFIDE, AN H2S DONOR) IN THE DI…	HARBIN MED UNIV, DEPT PATHOPHYSIOL, HARBIN 150086, PEOPLES R CHINA.; HARBIN MED UNIV, AFFILIATED HOSP 2, DEPT CLIN LAB, HARBIN 150086, PEOPLES R CHINA.; HARBIN MED UNIV, DEPT NEUROBIOL, HARBIN 150086, PEOPLES R CHINA.; HARBIN MED UNIV, BIOPHARMACEUT KEY LAB HEILONGJIANG PROV, HARBIN 150086, PEOPLES R CHINA.; LAKEHEAD UNIV, DEPT BIOL, THUNDER BAY, ON P7B 5E1, CANADA.; LAKEHEAD UNIV, SCH KINESIOL, …	2022-06-24	HYDROGEN SULFIDE; DIABETIC MYOCARDIAL INJURY; MITOCHONDRIAL; NITRIC OXIDE	10.1007/s11010-012-1435-3	ARTICLE	LUFANGHAO1973@YAHOO.COM.CN; ZHANGWH116@HOTMAIL.COM	NATIONAL NATURAL SCIENCE FOUNDATION OF CHINA [81170289, 81170218, 81170178]; YU WEIHAN GRANT FOR EXCELLENT YOUNGER SCIENTISTS OF HARBIN MEDICAL UNIVERSITY; SCIENTIFIC RESEARCH FOUNDATION FOR THE RETURNED OVERSEAS CHINESE SCHOLARS OF BASIC MEDICAL SCIENCE COLLEGE OF HARBIN MEDICAL UNIVERSITY [JCLX2012009]	NITRIC-OXIDE SYNTHASE; OXIDATIVE STRESS; PULMONARY-HYPERTENSION; RAT CARDIOMYOCYTES; INDUCED APOPTOSIS; CYTOCHROME-C; CARDIOMYOPATHY; SUPPRESSION; EXPRESSION; PATHWAY	MOL. CELL. BIOCHEM.	ENGLISH	VAN GODEWIJCKSTRAAT 30, 3311 GZ DORDRECHT, NETHERLANDS	DEC	12	DORDRECHT	SPRINGER	2012	LU, FH (通讯作者)，HARBIN MED UNIV, DEPT PATHOPHYSIOL, HARBIN 150086, PEOPLES R CHINA.	CELL BIOLOGY	0300-8177	32	EXOGENOUS HYDROGEN SULFIDE ATTENUATES DIABETIC MYOCARDIAL INJURY THROUGH CARDIAC MITOCHONDRIAL PROTECTION	2.91	0.858892
PENGMENG;LIUYUAN;XUYAWEI;LILI;LIYAN;YANGHAIBO	CATHELICIDIN-WA (CWA) IS A NOVEL CATHELICIDIN PEPTIDE ISOLATED FROM SNAKES THAT HAS BEEN SUGGESTED TO EXERT ANTI-INFLAMMATORY EFFECTS. THE AIM OF OUR STUDY WAS TO INVESTIGATE WHETHER CATHELICIDIN-WA (CWA) COULD PROTECT THE HEART FROM DIABETIC CARDIOMYOPATHY (DCM). STREPTOZOTOCIN (STZ) INJECTION WAS USED TO ESTABLISH A MOUSE MODEL OF DCM. CWA PEPTIDE (2 MG/KG OR 8 MG/KG) WAS CONTINUOUSLY ADMINISTE…	ZHENGZHOU UNIV, DEPT CARDIOL, AFFILIATED HOSP 1, ZHENGZHOU 450052, PEOPLES R CHINA.;	2022-06-24	CATHELICIDIN-WA; DIABETIC CARDIOMYOPATHY; NLRP3; THIOREDOXIN INTERACTING PROTEIN; NF-KAPPA B P65	10.1080/15384101.2021.1981631	ARTICLE	YHB160320@163.COM	NATIONAL NATURAL SCIENCE FOUNDATION OF CHINA [81172405, 81572490]; TIANJIN SCIENCE AND TECHNOLOGY COMMITTEE [18JCZDJC98600]; SCIENCE AND TECHNOLOGY FUND OF TIANJIN BINHAI NEW AREA HEALTH AND FAMILY PLANNING COMMISSION [2018BWKZ002]	GLYCATION END-PRODUCTS; MECHANISMS	CELL CYCLE	ENGLISH	530 WALNUT STREET, STE 850, PHILADELPHIA, PA 19106 USA	NOV 2	13	PHILADELPHIA	TAYLOR & FRANCIS INC	2021	YANG, HB (通讯作者)，ZHENGZHOU UNIV, DEPT CARDIOL, AFFILIATED HOSP 1, ZHENGZHOU 450052, PEOPLES R CHINA.	CELL BIOLOGY	1538-4101	0	CATHELICIDIN-WA AMELIORATES DIABETIC CARDIOMYOPATHY BY INHIBITING THE NLRP3 INFLAMMASOME	0	0
LUOWU;JINYIYI;WUGAOJUN;ZHUWEIWEI;QIANYUANYUAN;ZHANGYALI;LIJIELI;ZHUAISONG;LIANGGUANG	DIABETIC CARDIOMYOPATHY (DCM) IS A COMMON AND SEVERE COMPLICATION OF DIABETES. A MULTITUDE OF FACTORS ARE INVOLVED IN THE PATHOGENESIS OF DCM INCLUDING CHRONIC INFLAMMATION AND OXIDATIVE STRESS. WE HAVE RECENTLY SHOWN THAT COMPOUND LF10 PREVENTS INFLAMMATORY RESPONSES IN AN ANIMAL MODEL OF LUNG INJURY. IN THE PRESENT STUDY, WE EXPLORED THE PROTECTIVE EFFECTS AND MECHANISM OF LF10 AGAINST DCM USIN…	WENZHOU MED UNIV, SCH PHARMACEUT SCI, CHEM BIOL RES CTR, WENZHOU 325035, ZHEJIANG, PEOPLES R CHINA.; WENZHOU MED UNIV, AFFILIATED HOSP 1, DEPT CARDIOL, WENZHOU, ZHEJIANG, PEOPLES R CHINA.; LIAONING UNIV TRADIT CHINESE MED, SCH BASIC MED, SHENYANG, LIAONING, PEOPLES R CHINA.;	2022-06-24	DIABETIC CARDIOMYOPATHY; THIAZOLONES; MARK; SIRT1; INFLAMMATION; OXIDATIVE STRESS	10.1016/j.taap.2019.03.005	ARTICLE	WZMCLIANGGUANG@163.COM	NATIONAL KEY RESEARCH PROJECT [2017YFA0506000]; NATIONAL NATURAL SCIENCE FOUNDATION OF CHINA [81770825, 81500291, 81700335]; NATURAL SCIENCE FOUNDATION OF ZHEJIANG PROVINCE [LY18H310011]	ENDOPLASMIC-RETICULUM STRESS; OXIDATIVE STRESS; CARDIAC DYSFUNCTION; MOUSE MODEL; MITOCHONDRIAL; MECHANISMS; ACTIVATION; INHIBITION; APOPTOSIS; PATHWAYS	TOXICOL. APPL. PHARMACOL.	ENGLISH	525 B ST, STE 1900, SAN DIEGO, CA 92101-4495 USA	MAY 1	12	SAN DIEGO	ACADEMIC PRESS INC ELSEVIER SCIENCE	2019	LIANG, G (通讯作者)，WENZHOU MED UNIV, SCH PHARMACEUT SCI, CHEM BIOL RES CTR, WENZHOU 325035, ZHEJIANG, PEOPLES R CHINA.	PHARMACOLOGY & PHARMACY; TOXICOLOGY	0041-008X	19	BLOCKAGE OF ROS AND MAPKS-MEDIATED INFLAMMATION VIA RESTORING SIRT1 BY A NEW COMPOUND LF10 PREVENTS TYPE 1 DIABETIC CARDIOMYOPATHY	4.75	1.11319
LIHUI;LIXIAOYAN;GUOJIAN;WUGUIFU;DONGCHUNPING;PANGYALING;GAOSHAN;WANGYANGWEI	BACKGROUND: THE STUDY AIMED TO UNCOVER THE REGULATION MECHANISMS OF DIABETIC CARDIOMYOPATHY (DCM) AND PROVIDE NOVEL PROGNOSTIC BIOMARKERS. METHODS: THE DATASET GSE62203 DOWNLOADED FROM THE GENE EXPRESSION OMNIBUS DATABASE WAS UTILIZED IN THE PRESENT STUDY. AFTER PRETREATMENT USING THE AFFY PACKAGE, DIFFERENTIALLY EXPRESSED GENES (DEGS) WERE IDENTIFIED BY THE LIMMA PACKAGE, FOLLOWED BY FUNCTIONAL …	SHAANXI PROV PEOPLES HOSP, DEPT ENDOCRINOL, 256 YOUYI WEST RD, XIAN 710068, PEOPLES R CHINA.;	2022-06-24	DIABETIC CARDIOMYOPATHY; EXPRESSION PROFILE; DIFFERENTIAL ANALYSIS; MODULE ANALYSIS; GLYCOLYSIS; RIBOSOME BIOGENESIS	10.5603/CJ.a2018.0113	ARTICLE	YANGWEIWANG15@HOTMAIL.COM	NATIONAL NATURAL SCIENCE FOUNDATION OF CHINA [81100208]	GENE-EXPRESSION; LACTATE-DEHYDROGENASE; OVEREXPRESSION; METABOLISM; PREVENTION; MELLITUS; STRESS; BRAIN; CELLS	CARDIOL. J.	ENGLISH	UL SWIETOKRZYSKA 73, 80-180 GDANSK, POLAND	NOV	10	GDANSK	VIA MEDICA	2020	WANG, YW (通讯作者)，SHAANXI PROV PEOPLES HOSP, DEPT ENDOCRINOL, 256 YOUYI WEST RD, XIAN 710068, PEOPLES R CHINA.	CARDIOVASCULAR SYSTEM & CARDIOLOGY	1897-5593	3	IDENTIFICATION OF BIOMARKERS AND MECHANISMS OF DIABETIC CARDIOMYOPATHY USING MICROARRAY DATA	1	0.290546
IDARIGHOLAMREZA;KARIMIPOURAN;GHAFFARISAMAD;HASHEMYSEYEDISAAC;MASHKANIBARATALI	DIABETIC CARDIOMYOPATHY (DC) IS ASSOCIATED WITH IMPAIRED ENDOPLASMIC RETICULUM (ER) FUNCTION, DEVELOPMENT OF ER STRESS, AND INDUCTION OF CARDIAC CELL APOPTOSIS. PREVENTIVE EFFECTS OF BIP INDUCER X (BIX) WERE INVESTIGATED AGAINST DC CHARACTERISTIC CHANGES IN A TYPE 2 DIABETES RAT MODEL. TO ESTABLISH DIABETES, A HIGH-FAT DIET AND A SINGLE DOSE OF STREPTOZOTOCIN WERE ADMINISTERED. THEN, ANIMALS WERE…	MASHHAD UNIV MED SCI, FAC MED, DEPT CLIN BIOCHEM, MASHHAD, RAZAVI KHORASAN, IRAN.; TABRIZ UNIV MED SCI, CARDIOVASC RES CTR, TABRIZ, IRAN.; MASHHAD UNIV MED SCI, SURG ONCOL RES CTR, MASHHAD, RAZAVI KHORASAN, IRAN.;	2022-06-24	DIABETIC CARDIOMYOPATHY; ER STRESS; BIX; APOPTOSIS; FIBROSIS	10.1139/cjpp-2020-0419	ARTICLE	POURAN.KARIMI@YAHOO.COM; MASHKANIBA@MUMS.AC.IR	MASHHAD UNIVERSITY OF MEDICAL SCIENCES (MUMS) [961709]	ENDOPLASMIC-RETICULUM STRESS; HIGH-FAT DIET; ER STRESS; MOLECULAR CHAPERONE; MYOCARDIAL FIBROSIS; OXIDATIVE STRESS; APOPTOSIS; EXPRESSION; COMBINATION; ACTIVATION	CAN. J. PHYSIOL. PHARMACOL.	ENGLISH	65 AURIGA DR, SUITE 203, OTTAWA, ON K2E 7W6, CANADA	JUN	10	OTTAWA	CANADIAN SCIENCE PUBLISHING	2021	MASHKANI, B (通讯作者)，MASHHAD UNIV MED SCI, FAC MED, DEPT CLIN BIOCHEM, MASHHAD, RAZAVI KHORASAN, IRAN.; KARIMI, P (通讯作者)，TABRIZ UNIV MED SCI, CARDIOVASC RES CTR, TABRIZ, IRAN.	PHARMACOLOGY & PHARMACY; PHYSIOLOGY	0008-4212	1	PROTECTIVE EFFECTS OF BIP INDUCER X (BIX) AGAINST DIABETIC CARDIOMYOPATHY IN RATS	0.5	0.305634
WANGJINXIN;BAIJING;DUANPENG;WANGHAO;LIYANG;ZHUQINGLEI	PREVIOUS STUDIES HAVE SHOWN THAT THE EXPRESSION OF INWARDLY RECTIFYING POTASSIUM CHANNEL 6.1 (KIR6.1) IN HEART MITOCHONDRIA IS SIGNIFICANTLY REDUCED IN TYPE 1 DIABETES. HOWEVER, WHETHER ITS EXPRESSION AND FUNCTION ARE CHANGED AND WHAT ROLE IT PLAYS IN TYPE 2 DIABETIC CARDIOMYOPATHY (DCM) HAVE NOT BEEN REPORTED. THIS STUDY INVESTIGATED THE ROLE AND MECHANISM OF KIR6.1 IN DCM. WE FOUND THAT THE CAR…	CHINESE PEOPLES LIBERAT ARMY GEN HOSP, DEPT CARDIOL, BEIJING 100853, PEOPLES R CHINA.; CHINESE PEOPLES LIBERAT ARMY GEN HOSP, DEPT GERIATR CARDIOL, NATL CLIN RES CTR GERIATR DIS, BEIJING, PEOPLES R CHINA.; CHINESE PLA 371 HOSP, DEPT CARDIOL, XINGXIANG, HENAN, PEOPLES R CHINA.;	2022-06-24	AKT; CARDIAC DYSFUNCTION; DIABETIC CARDIOMYOPATHY; FOXO1; KIR6; 1	10.1111/jcmm.16346	ARTICLE	QLZHU@YAHOO.COM	NATIONAL NATURAL SCIENCE FOUNDATION OF CHINA [81570349, 81200157]		J. CELL. MOL. MED.	ENGLISH	111 RIVER ST, HOBOKEN 07030-5774, NJ USA	APR	15	HOBOKEN	WILEY	2021	ZHU, QL (通讯作者)，CHINESE PEOPLES LIBERAT ARMY GEN HOSP, DEPT CARDIOL, BEIJING 100853, PEOPLES R CHINA.	CELL BIOLOGY; RESEARCH & EXPERIMENTAL MEDICINE	1582-1838	1	KIR6.1 IMPROVES CARDIAC DYSFUNCTION IN DIABETIC CARDIOMYOPATHY VIA THE AKT-FOXO1 SIGNALLING PATHWAY	0.5	0.305634
NIRUI;ZHENGDONG;XIONGSIDONG;HILLDAVIDJ;SUNTAO;GARDINERRICHARDB;FANGUOCHANG;LUYANRONG;ABELEDALE;GREERPETERA;PENGTIANQING	CALPAIN PLAYS A CRITICAL ROLE IN CARDIOMYOPATHIC CHANGES IN TYPE 1 DIABETES (T1D). THIS STUDY INVESTIGATED HOW CALPAIN REGULATES MITOCHONDRIAL REACTIVE OXYGEN SPECIES (ROS) GENERATION IN THE DEVELOPMENT OF DIABETIC CARDIOMYOPATHY. T1D WAS INDUCED IN TRANSGENIC MICE OVEREXPRESSING CALPASTATIN, IN MICE WITH CARDIOMYOCYTE-SPECIFIC CAPN4 DELETION, OR IN THEIR WILD-TYPE LITTERMATES BY INJECTION OF STR…	SOOCHOW UNIV, INST BIOL, SUZHOU, JIANGSU, PEOPLES R CHINA.; SOOCHOW UNIV, INST MED SCI, SUZHOU, JIANGSU, PEOPLES R CHINA.; UNIV WESTERN ONTARIO, DEPT MED, LAWSON HLTH RES INST, LONDON, ON, CANADA.; UNIV WESTERN ONTARIO, DEPT PATHOL, LAWSON HLTH RES INST, LONDON, ON, CANADA.; UNIV WESTERN ONTARIO, DEPT BIOL, LAWSON HLTH RES INST, LONDON, ON, CANADA.; UNIV CINCINNATI, COLL MED, DEPT PHARMACOL & CEL…	2022-06-24		10.2337/db15-0963	ARTICLE	TPENG2@UWO.CA	CANADIAN INSTITUTES OF HEALTH RESEARCH [MOP-133657]; NATIONAL NATURAL SCIENCE FOUNDATION OF CHINA [81470499]; WESTERN DEPARTMENT OF MEDICINE PROGRAM OF EXPERIMENTAL MEDICINE RESEARCH AWARD; NATIONAL INSTITUTES OF HEALTH [R01-HL-087861]; CANADIAN INSTITUTES OF HEALTH RESEARCH; NATIONAL HEART, LUNG, AND BLOOD INSTITUTE [R01HL087861] FUNDING SOURCE: NIH REPORTER; NATIONAL INSTITUTE OF GENERAL MEDICA…	MYOCARDIAL-INFARCTION; MU-CALPAIN; OXIDATIVE STRESS; OVER-EXPRESSION; DYSFUNCTION; ACTIVATION; CALPASTATIN; INHIBITION; PROTEINS; MUSCLE	DIABETES	ENGLISH	1701 N BEAUREGARD ST, ALEXANDRIA, VA 22311-1717 USA	JAN	14	ALEXANDRIA	AMER DIABETES ASSOC	2016	PENG, TQ (通讯作者)，SOOCHOW UNIV, INST BIOL, SUZHOU, JIANGSU, PEOPLES R CHINA.	ENDOCRINOLOGY & METABOLISM	0012-1797	80	MITOCHONDRIAL CALPAIN-1 DISRUPTS ATP SYNTHASE AND INDUCES SUPEROXIDE GENERATION IN TYPE 1 DIABETIC HEARTS: A NOVEL MECHANISM CONTRIBUTING TO DIABETIC CARDIOMYOPATHY	11.43	3.09189
XUYINGYING;FANGHAIYANG;XUQIN;XUCONGCONG;YANGLU;HUANGCHAHUA	LONG NONCODING RNA GAS5 IS DOWN-REGULATED IN CARDIOMYOCYTES IN DIABETIC CARDIOMYOPATHY (DCM). HERE, WE STUDIED THE INVOLVEMENT OF GAS5 IN DCM BY ANALYZING ITS EXPRESSION IN DCM MOUSE MODEL AND CARDIAC MUSCLE CELL LINE (HL-1 CELLS). COMPARED WITH NORMAL MICE, GAS5 WAS SEVERELY DOWN-REGULATED IN HEART TISSUES OF DCM MICE. GAS5 OVEREXPRESSION IMPROVED CARDIAC FUNCTION AND MYOCARDIAL HYPERTROPHY IN D…	NANCHANG UNIV, DEPT CARDIOVASC MED, AFFILIATED HOSP 2, NANCHANG, JIANGXI, PEOPLES R CHINA.; NANCHANG UNIV, DEPT HEPATOBILIARY SURG, AFFILIATED HOSP 2, NANCHANG, JIANGXI, PEOPLES R CHINA.;	2022-06-24	GAS5; MIR-34B-3P; AHR; NLRP3 INFLAMMASOME; PYROPTOSIS; DIABETIC CARDIOMYOPATHY	10.1080/15384101.2020.1831245	ARTICLE	HUANGCHA51@163.COM		DIASTOLIC DYSFUNCTION; GASDERMIN D; CASPASES; SILENCE; CELLS	CELL CYCLE	ENGLISH	530 WALNUT STREET, STE 850, PHILADELPHIA, PA 19106 USA	NOV 16	12	PHILADELPHIA	TAYLOR & FRANCIS INC	2020	HUANG, CH (通讯作者)，NANCHANG UNIV, DEPT CARDIOVASC MED, AFFILIATED HOSP 2, NANCHANG, JIANGXI, PEOPLES R CHINA.	CELL BIOLOGY	1538-4101	17	LNCRNA GAS5 INHIBITS NLRP3 INFLAMMASOME ACTIVATION-MEDIATED PYROPTOSIS IN DIABETIC CARDIOMYOPATHY BY TARGETING MIR-34B-3P/AHR	5.67	1.64643
ZHAOLIANGCAI;DONGMINJIAN;XUCUICUI;ZHENGHONG;WEITINGTING;LIUKUN;YANZHIHAN;GAOHONGCHANG	BACKGROUND/AIMS: DIABETIC CARDIOMYOPATHY (DCM) IS A SERIOUS COMPLICATION OF DIABETES. IT IS THEREFORE CRUCIAL TO ELUCIDATE THE CHARACTERISTIC METABOLIC CHANGES THAT OCCUR DURING THE DEVELOPMENT OF DIABETES TO GAIN AN UNDERSTANDING THE PATHOGENESIS OF THIS DISEASE AND IDENTIFY POTENTIAL DRUG TARGETS INVOLVED. METHODS: NUCLEAR MAGNETIC RESONANCE-BASED METABONOMICS COMBINED WITH HPLC MEASUREMENTS WE…	WENZHOU MED UNIV, SCH PHARMACEUT SCI, WENZHOU, ZHEJIANG, PEOPLES R CHINA.; WENZHOU MED UNIV, AFFILIATED HOSP 2, RADIOL DEPT, WENZHOU, PEOPLES R CHINA.;	2022-06-24	DIABETIC CARDIOMYOPATHY; NUCLEAR MAGNETIC RESONANCE; ATP; METABONOMICS	10.1159/000491960	ARTICLE	GAOHC27@WMU.EDU.CN	NATIONAL NATURAL SCIENCE FOUNDATION OF CHINA [81770830, 21575105, 81400863]; ZHEJIANG PROVINCIAL NATURAL SCIENCE FOUNDATION [LY17H160049, LQ18H160027]; SCIENCE AND TECHNOLOGY PROGRAM OF WENZHOU MUNICIPAL [Y20160524]	CHAIN AMINO-ACIDS; HEART; PATHWAY; DISEASE; STREPTOZOTOCIN; METABOLOMICS; ACTIVATION; PROTECTS; THIAZOLIDINEDIONES; HYPERTROPHY	CELL. PHYSIOL. BIOCHEM.	ENGLISH	ALLSCHWILERSTRASSE 10, CH-4009 BASEL, SWITZERLAND		13	BASEL	KARGER	2018	GAO, HC (通讯作者)，WENZHOU MED UNIV, SCH PHARMACEUT SCI, INST METABON & MED NMR, WENZHOU 325035, PEOPLES R CHINA.	CELL BIOLOGY; PHYSIOLOGY	1015-8987	8	IDENTIFICATION OF ENERGY METABOLISM CHANGES IN DIABETIC CARDIOMYOPATHY RATS USING A METABONOMIC APPROACH	1.6	0.356352
ZHUHANZHAO;ZHANGLIYUN;ZHAIMENGEN;XIALIN;CAOYU;XULU;LIKAIFENG;JIANGLIQING;SHIHENG;LIXIANG;ZHOUYENONG;DINGWEI;WANGDONGXU;GAOERHE;LIUJINCHENG;YUSHIQIANG;DUANWEIXUN	GROWTH DIFFERENTIATION FACTOR 11 (GDF11) IS A MEMBER OF THE TRANSFORMING GROWTH FACTOR BETA SUPERFAMILY THAT ALLEVIATES CARDIAC HYPERTROPHY, MYOCARDIAL INFARCTION, AND VASCULAR INJURY BY REGULATING OXIDATIVE STRESS, INFLAMMATION, AND CELL SURVIVAL. HOWEVER, THE ROLES AND UNDERLYING MECHANISMS OF GDF11 IN DIABETIC CARDIOMYOPATHY (DCM) REMAIN LARGELY UNKNOWN. IN THIS STUDY, WE SOUGHT TO DETERMINE W…	AIR FORCE MED UNIV, AFFILIATED HOSP 1, DEPT CARDIOVASC SURG, XIAN, PEOPLES R CHINA.; GEN HOSP NORTHERN THEATER COMMAND, DEPT CARDIOVASC SURG, SHENYANG, PEOPLES R CHINA.; AIR FORCE MED UNIV, SCH PHARM, DEPT CHINESE MAT MED & NAT MED, XIAN, PEOPLES R CHINA.; AIR FORCE MED UNIV, BASIC MED COLL, BASIC MED TEACHING EXPT CTR, XIAN, PEOPLES R CHINA.; TEMPLE UNIV, CTR TRANSLAT MED, SCH MED, PHILADELPHIA,…	2022-06-24	GROWTH DIFFERENTIATION FACTOR 11; DIABETIC CARDIOMYOPATHY; SIRTUIN 1; OXIDATIVE STRESS; APOPTOSIS	10.3389/fcell.2021.686848	ARTICLE	YUSHIQ@FMMU.EDU.CN; DUANWEIXUN@126.COM	NATIONAL NATURAL SCIENCE FOUNDATION OF CHINA [81770373, 81870218, 82070503]	DIFFERENTIATION FACTOR 11; HEART-FAILURE; INJURY; MYOSTATIN; PROTECTS; FIBROSIS; AGE	FRONT. CELL. DEV. BIOL.	ENGLISH	AVENUE DU TRIBUNAL FEDERAL 34, LAUSANNE, CH-1015, SWITZERLAND	JUN 28	15	LAUSANNE	FRONTIERS MEDIA SA	2021	YU, SQ; DUAN, WX (通讯作者)，AIR FORCE MED UNIV, AFFILIATED HOSP 1, DEPT CARDIOVASC SURG, XIAN, PEOPLES R CHINA.	CELL BIOLOGY; DEVELOPMENTAL BIOLOGY	2296-634X	3	GDF11 ALLEVIATES PATHOLOGICAL MYOCARDIAL REMODELING IN DIABETIC CARDIOMYOPATHY THROUGH SIRT1-DEPENDENT REGULATION OF OXIDATIVE STRESS AND APOPTOSIS	1.5	0.916901
WANGJING;FUJIE;LIJING;WANGYANG;TANGLONG;BAISUWEN;ZHANGQIU;DUJUAN;SHENBING;TANGSHENGXING	THE IMBALANCE OF INTRACELLULAR CA2+ HOMEOSTASIS IS A MAJOR PROBLEM IN DIABETIC CARDIOMYOPATHY. STORE-OPERATED CA2+ ENTRY (SOCE) IS AN IMPORTANT CA2+ SIGNALLING PATHWAY IN EXCITABLE AND NON-EXCITABLE CELLS, AND MEDIATES CA2+ INFLUX CONTRIBUTING TO THE MAINTENANCE OF INTRACELLULAR CA2+ HOMEOSTASIS. OUR STUDY AIMED TO EXPLORE THE SOCE CHANGES AND ITS CONTRIBUTION ON CA2+ OVERLOADING IN THE VENTRICUL…	WANNAN MED COLL, DEPT CARDIOVASC MED, YIJISHAN HOSP, 24 ZHESHAN WEST RD, WUHU 241000, ANHUI, PEOPLES R CHINA.; ANHUI MED UNIV, SCH BASIC MED SCI, 81 MEISHAN RD, HEFEI 230032, ANHUI, PEOPLES R CHINA.; ANHUI MED UNIV, DEPT GASTROENTEROL & HEPATOL, AFFILIATED HOSP 4, HEFEI 230032, ANHUI, PEOPLES R CHINA.; ANHUI MED UNIV, DEPT ENDOCRINOL, AFFILIATED HOSP 1, HEFEI 230022, PEOPLES R CHINA.;	2022-06-24	DIABETIC CARDIOMYOPATHY; VENTRICULAR MUSCLE; STORE-OPERATED CA2+ ENTRY; ORAI; STROMAL INTERACTION MOLECULE		ARTICLE	SHENBING@AHMU.EDU.CN; TSX2229@163.COM	NATIONAL NATURAL SCIENCE FOUNDATION OF CHINA [81570403, 81371284]; OUTSTANDING YOUNG INVESTIGATOR OF ANHUI MEDICAL UNIVERSITY; SUPPORTING PROGRAM FOR EXCELLENT YOUNG TALENTS IN UNIVERSITIES OF ANHUI PROVINCE	CALCIUM-ENTRY; MESANGIAL CELLS; SARCOPLASMIC-RETICULUM; VENTRICULAR MYOCYTES; SMOOTH-MUSCLE; STIM1; CARDIOMYOPATHY; EXPRESSION; CHANNEL; HYPERTROPHY	INT. J. CLIN. EXP. PATHOL.	ENGLISH	40 WHITE OAKS LN, MADISON, WI 53711 USA		13	MADISON	E-CENTURY PUBLISHING CORP	2017	TANG, SX (通讯作者)，WANNAN MED COLL, DEPT CARDIOVASC MED, YIJISHAN HOSP, 24 ZHESHAN WEST RD, WUHU 241000, ANHUI, PEOPLES R CHINA.; SHEN, B (通讯作者)，ANHUI MED UNIV, SCH BASIC MED SCI, 81 MEISHAN RD, HEFEI 230032, ANHUI, PEOPLES R CHINA.	ONCOLOGY; PATHOLOGY	1936-2625	3	ENHANCED STORE-OPERATED CA2+ ENTRY IN HIGH GLUCOSE-CULTURED NEONATAL AND ADULT DIABETIC RAT CARDIOMYOCYTES	0.5	0.111419
ZHANGXIAOHUI;FUYU;LIHUI;SHENLI;CHANGQING;PANLIYA;HONGSITING;YINXINHUA	EXCESSIVE PRODUCTION OF REACTIVE OXYGEN SPECIES (ROS) AND P2X7R ACTIVATION INDUCED BY HIGH GLUCOSE INCREASES NLRP3 INFLAMMASOME ACTIVATION, WHICH CONTRIBUTES TO THE PATHOGENESIS OF DIABETIC CARDIOMYOPATHY. ALTHOUGH H3 RELAXIN HAS BEEN SHOWN TO INHIBIT CARDIAC FIBROSIS INDUCED BY ISOPROTERENOL, THE MECHANISM HAS NOT BEEN WELL STUDIED. HERE, WE DEMONSTRATED THAT HIGH GLUCOSE (HG) INDUCED THE COLLAG…	HARBIN MED UNIV, AFFILIATED HOSP 1, DEPT CARDIOL, HARBIN, HEILONGJIANG, PEOPLES R CHINA.; FIFTH HOSP HARBIN, DEPT CARDIOL, HARBIN, HEILONGJIANG, PEOPLES R CHINA.;	2022-06-24	CARDIAC FIBROSIS; HIGH GLUCOSE; NLRP3 INFLAMMASOME; P2X7R; ROS	10.1111/jcmm.13464	ARTICLE	XINHUA_YIN@163.COM	NATURAL SCIENCE FOUNDATION OF CHINA [81500288]; POSTDOCTORAL RESEARCH FUND OF CHINA [2015M571442]; FOUNDATION OF THE FIRST AFFILIATED HOSPITAL OF HARBIN MEDICAL UNIVERSITY [201513012]; INNOVATION OF FOUNDATION OF HARBIN MEDICAL UNIVERSITY [2016LCZX66, 2016LCZX15]; POSTDOCTORAL RESEARCH FUND OF HEILONGJIANG PROVINCE [LBH-Z15156]; COLLEGE STUDENTS' INNOVATIVE AND ENTREPRENEURIAL PROJECT IN HEILONGJ…	P2X7 RECEPTOR; DIABETIC CARDIOMYOPATHY; INJURY; MICE; EXPRESSION; MECHANISM; APOPTOSIS; MYOCYTES	J. CELL. MOL. MED.	ENGLISH	111 RIVER ST, HOBOKEN 07030-5774, NJ USA	MAR	10	HOBOKEN	WILEY	2018	YIN, XH (通讯作者)，HARBIN MED UNIV, AFFILIATED HOSP 1, DEPT CARDIOL, HARBIN, HEILONGJIANG, PEOPLES R CHINA.	CELL BIOLOGY; RESEARCH & EXPERIMENTAL MEDICINE		35	H3 RELAXIN INHIBITS THE COLLAGEN SYNTHESIS VIA ROS- AND P2X7R-MEDIATED NLRP3 INFLAMMASOME ACTIVATION IN CARDIAC FIBROBLASTS UNDER HIGH GLUCOSE	7	1.55904
XUXUEJUN;LUOZICHEN;HEYU;SHANJINJUN;GUOJIANMING;LIJIANPING	DIABETIC CARDIOMYOPATHY (DCM) IS A DISTINCT FORM OF HEART DISEASE CAUSED BY DIABETES. LIPID ACCUMULATION HAS BEEN REPORTED TO PRESENT IN THE HEARTS OF DCM ANIMALS, HOWEVER CHARACTERIZATION OF DISORDERED LIPIDS, AND THEIR ROLES IN THE ETIOLOGY AND PROGRESS OF DCM REMAIN LARGELY UNDEFINED. IN PRESENT STUDY, AN UNTARGETED LIPIDOMICS BASED ON ULTRA-HIGH PERFORMANCE LIQUID CHROMATOGRAPHY COUPLED WITH …	NANJING UNIV CHINESE MED, SCH PHARM, 138 XIANLIN AVE, NANJING 210023, JIANGSU, PEOPLES R CHINA.; NANJING UNIV CHINESE MED, INST PEDIAT, JIANGSU KEY LAB PEDIAT RESP DIS, NANJING 210023, PEOPLES R CHINA.;	2022-06-24	LIPIDOMICS; DIABETIC CARDIOMYOPATHY; LIPID ACCUMULATION; LIPOTOXICITY	10.1016/j.jpba.2020.113525	ARTICLE	JIANPINGLI@NJUCM.EDU.CN	NATIONAL NATURAL SCIENCE FOUNDATION OF CHINA [81803795]; NATURAL SCIENCE FOUNDATION OF JIANGSU PROVINCE OF CHINA [BK20180823]; NATURAL SCIENCE FOUNDATION OF THE JIANGSU HIGHER EDUCATION INSTITUTIONS OF CHINA [18KJB360003]	INSULIN-RESISTANCE; INHIBITION; OUTCOMES	J. PHARM. BIOMED. ANAL.	ENGLISH	RADARWEG 29, 1043 NX AMSTERDAM, NETHERLANDS	OCT 25	8	AMSTERDAM	ELSEVIER	2020	LI, JP (通讯作者)，NANJING UNIV CHINESE MED, SCH PHARM, 138 XIANLIN AVE, NANJING 210023, JIANGSU, PEOPLES R CHINA.	CHEMISTRY; PHARMACOLOGY & PHARMACY	0731-7085	3	APPLICATION OF UNTARGETED LIPIDOMICS BASED ON UHPLC-HIGH RESOLUTION TANDEM MS ANALYSIS TO PROFILE THE LIPID METABOLIC DISTURBANCES IN THE HEART OF DIABETIC CARDIOMYOPATHY MICE	1	0.290546
LICHENG;MIAOXIAO;LOUYAN;LUZHENGYANG;ADHIKARIBINAYKUMAR;WANGYANGWEI;LIUQUAN;SUNJIAN;WANGYONGGANG	AIM DIABETIC CARDIOMYOPATHY IS AN INDEPENDENT CARDIAC INJURY THAT CAN DEVELOP IN DIABETIC INDIVIDUALS. OUR PREVIOUS STUDY SHOWED THAT C66, A CURCUMIN ANALOGUE, PROTECTS AGAINST DIABETES-INDUCED CARDIAC DAMAGE. THE PRESENT STUDY SOUGHT TO REVEAL THE UNDERLYING MECHANISMS OF C66-MEDIATED CARDIOPROTECTION. METHODS RESULTS AN EXPERIMENTAL DIABETIC MODEL WAS ESTABLISHED USING JNK2(-/-) AND WILD-TYPE (…	JILIN UNIV, DEPT CARDIOVASC CTR, HOSP 1, CHANGCHUN, JILIN, PEOPLES R CHINA.; JILIN UNIV, HOSP 2, CHANGCHUN, JILIN, PEOPLES R CHINA.;	2022-06-24	APOPTOSIS; C66; CURCUMIN; DIABETIC CARDIOMYOPATHY; JNK2; OXIDATIVE STRESS	10.1111/jcmm.13924	ARTICLE	SUNJIANEMAIL@126.COM; XIAOGANG94@163.COM	NATIONAL NATURAL SCIENCE FOUNDATION OF CHINA [81400279, 81770374, 81670343, 81600572]; JILIN PROVINCE SCIENCE AND TECHNOLOGY PROJECT [20170520012JH]	JUN NH2-TERMINAL KINASE; TRANSCRIPTION FACTORS; OXIDATIVE STRESS; PATHWAY; FOXO3A	J. CELL. MOL. MED.	ENGLISH	111 RIVER ST, HOBOKEN 07030-5774, NJ USA	DEC	13	HOBOKEN	WILEY	2018	SUN, J; WANG, YG (通讯作者)，JILIN UNIV, DEPT CARDIOVASC CTR, HOSP 1, CHANGCHUN, JILIN, PEOPLES R CHINA.	CELL BIOLOGY; RESEARCH & EXPERIMENTAL MEDICINE		8	CARDIOPROTECTIVE EFFECTS OF THE NOVEL CURCUMIN ANALOGUE C66 IN DIABETIC MICE IS DEPENDENT ON JNK2 INACTIVATION	1.6	0.356352
JIYUQIANG;ZHAOZHAO;CAITIANZHI;YANGPENGKANG;CHENGMANLI	CLINICALLY, DIABETES MELLITUS IS CLOSELY ASSOCIATED WITH AND INDUCES CERTAIN CARDIOVASCULAR DISEASES. THE AIM OF THIS STUDY WAS TO INVESTIGATE ENDOPLASMIC RETICULUM (ER) STRESS-ASSOCIATED APOPTOSIS OF DIABETIC CARDIOMYOPATHY (DCM), AND EXPLORE THE PROTECTIVE MECHANISM OF LIRAGLUTIDE. THE DCM MODEL WAS ESTABLISHED WITH A HIGH-FAT DIET AND STREPTOZOTOCIN (STZ). CARDIAC FUNCTION WAS DETECTED BY ECHO…	FIRST HOSP XIAN, DEPT CARDIOVASC MED, XIAN 710002, SHAANXI, PEOPLES R CHINA.; XIAN MED UNIV, AFFILIATED HOSP, DEPT CARDIOVASC MED, XIAN 710077, SHAANXI, PEOPLES R CHINA.;	2022-06-24	APOPTOSIS; LIRAGLUTIDE; ENDOPLASMIC RETICULUM STRESS; CARDIAC FUNCTION; DIABETIC CARDIOMYOPATHY	10.3892/mmr.2014.1956	ARTICLE	CHENGMANLIXA@YEAH.NET	SCIENCE AND TECHNOLOGY RESEARCH AND DEVELOPMENT PROGRAM OF SHAANXI PROVINCE OF CHINA [2011K14-08-04]	RETICULUM; STRESS; EXPRESSION; MELLITUS; GENES; CELLS	MOL. MED. REP.	ENGLISH	POB 18179, ATHENS, 116 10, GREECE	APR	5	ATHENS	SPANDIDOS PUBL LTD	2014	CHENG, ML (通讯作者)，FIRST HOSP XIAN, DEPT CARDIOVASC MED, FEN RD 30,SOUTH ST, XIAN 710002, SHAANXI, PEOPLES R CHINA.	ONCOLOGY; RESEARCH & EXPERIMENTAL MEDICINE	1791-2997	24	LIRAGLUTIDE ALLEVIATES DIABETIC CARDIOMYOPATHY BY BLOCKING CHOP-TRIGGERED APOPTOSIS VIA THE INHIBITION OF THE IRE-ALPHA PATHWAY	2.67	0.6875
YANDAN;CAIYIN;LUOJIERONG;LIUJINGJIN;LIXIA;YINGFAN;XIEXIANG;XUAIMIN;MAXIAOSONG;XIAZHENGYUAN	FORKHEAD BOX PROTEIN O1 (FOXO1), A NUCLEAR TRANSCRIPTION FACTOR, IS PREFERABLY ACTIVATED IN THE MYOCARDIUM OF DIABETIC MICE. HOWEVER, ITS ROLE AND MECHANISM IN THE DEVELOPMENT OF DIABETIC CARDIOMYOPATHY IN NON-OBESE INSULIN-DEFICIENT DIABETES ARE UNCLEAR. WE HYPOTHESIZED THAT CARDIAC FOXO1 OVER-ACTIVATION WAS ATTRIBUTABLE TO THE IMBALANCED MYOCARDIAL OXIDATIVE METABOLISM AND MITOCHONDRIAL AND CAR…	UNIV HONG KONG, DEPT ANESTHESIOL, HONG KONG, PEOPLES R CHINA.; SHENZHEN UNIV, DIABET CTR, SHENZHEN, PEOPLES R CHINA.; HUAZHONG UNIV SCI & TECHNOL, UNION HOSP, TONGJI MED COLL, INST ANESTHESIOL & CRIT CARE MED,DEPT ANESTHESIOL, WUHAN, PEOPLES R CHINA.; UNIV HONG KONG, DEPT MED, HONG KONG, PEOPLES R CHINA.;	2022-06-24	DIABETIC CARDIOMYOPATHY; FOXO1; OXIDATIVE METABOLISM	10.1111/jcmm.15418	ARTICLE	XSMA@SZU.EDU.CN; ZYXIA@HKU.HK	NATIONAL NATURAL SCIENCE FOUNDATION OF CHINA [NSFC 81670770]; HONG KONG RESEARCH GRANTS COUNCIL (RGC)/GRF GRANTS [17124614M, 7158616M, 17118619]	PYRUVATE-DEHYDROGENASE KINASE-4; INDUCED CARDIAC-HYPERTROPHY; GLUCOSE-OXIDATION; CHANNEL ACTIVITY; HEART; DYSFUNCTION; ACTIVATION; EXPRESSION; INHIBITORS; IMPAIRS	J. CELL. MOL. MED.	ENGLISH	111 RIVER ST, HOBOKEN 07030-5774, NJ USA	JUL	12	HOBOKEN	WILEY	2020	XIA, ZY (通讯作者)，UNIV HONG KONG, DEPT ANESTHESIOL, HONG KONG, PEOPLES R CHINA.; MA, XS (通讯作者)，SHENZHEN UNIV, DIABET CTR, SHENZHEN, PEOPLES R CHINA.	CELL BIOLOGY; RESEARCH & EXPERIMENTAL MEDICINE	1582-1838	15	FOXO1 CONTRIBUTES TO DIABETIC CARDIOMYOPATHY VIA INDUCING IMBALANCED OXIDATIVE METABOLISM IN TYPE 1 DIABETES	5	1.45273
BODIGAVIJAYALAKSHMI;EDASASIDHARREDDY;BODIGASREEDHAR	INCREASING EVIDENCE DEMONSTRATES THAT ADVANCED GLYCATION END PRODUCTS (AGES) PLAY A PIVOTAL ROLE IN THE DEVELOPMENT AND PROGRESSION OF DIABETIC HEART FAILURE, ALTHOUGH THERE ARE NUMEROUS OTHER FACTORS THAT MEDIATE THE DISEASE RESPONSE. AGES ARE GENERATED INTRA- AND EXTRACELLULARLY AS A RESULT OF CHRONIC HYPERGLYCEMIA. THEN, FOLLOWING THE INTERACTION WITH RECEPTORS FOR ADVANCED GLYCATION END PRODU…	KRISHNA UNIV, DEPT BIOTECHNOL, MACHILIPATNAM, ANDHRA PRADESH, INDIA.; KL UNIV, DEPT BIOTECHNOL, CTR BIOMED RES, VADDESWARAM, ANDHRA PRADESH, INDIA.;	2022-06-24	GLYCATION; DIABETES; CARDIOMYOPATHY; ADVANCED GLYCATION END PRODUCTS; RAGE; HEART FAILURE; AGE BREAKERS	10.1007/s10741-013-9374-y	ARTICLE	SBODIGA@GMAIL.COM		CROSS-LINK BREAKER; LOW-DENSITY-LIPOPROTEIN; SARCOPLASMIC-RETICULUM CA2+-ATPASE; GLUT-1 GLUCOSE-TRANSPORTER; CALCIUM-RELEASE CHANNELS; CELL-SURFACE RECEPTOR; INSULIN-RESISTANCE; GLYOXALASE-I; SERUM-LEVELS; ENDOTHELIAL-CELLS	HEART FAIL. REV.	ENGLISH	VAN GODEWIJCKSTRAAT 30, 3311 GZ DORDRECHT, NETHERLANDS	JAN	15	DORDRECHT	SPRINGER	2014	BODIGA, S (通讯作者)，KL UNIV, DEPT BIOTECHNOL, CTR BIOMED RES, VADDESWARAM, ANDHRA PRADESH, INDIA.	CARDIOVASCULAR SYSTEM & CARDIOLOGY	1382-4147	120	ADVANCED GLYCATION END PRODUCTS: ROLE IN PATHOLOGY OF DIABETIC CARDIOMYOPATHY	13.33	3.4375
YAORUI;CAOYU;JIANGRUIBIN;ZHANGXUAN;LIFENG;WANGSIWANG	HYDROXYSAFFLOR YELLOW A (HSYA), A MAJOR ACTIVE WATER-SOLUBLE COMPONENT IN CORTHOMUS TINCTORIUS L, IS CONSIDERED A POTENTIAL ANTIOXIDANT WITH PROTECTIVE EFFECTS AGAINST MYOCARDIAL INJURY. HOWEVER, ITS PHARMACOKINETIC CHARACTERISTICS IN NORMAL AND DIABETIC CARDIOMYOPATHY (DCM) MICE REMAIN UNKNOWN. THIS STUDY WAS DESIGNED TO INVESTIGATE THE DIFFERENCES IN THE PHARMACOKINETICS OF HSYA BETWEEN NORMAL …	AIR FORCE MED UNIV, AFFILIATED HOSP 1, DEPT TRADIT CHINESE MED, XIAN 710032, SHANXI, PEOPLES R CHINA.; AIR FORCE MED UNIV, SCH PHARM, DEPT CHINESE MAT MED & NAT MED, XIAN 710032, SHANXI, PEOPLES R CHINA.;	2022-06-24	DIABETIC CARDIOMYOPATHY; HYDROXYSAFFLOR YELLOW A; LC-MS/MS; PHARMACOKINETICS	10.1002/bmc.5173	ARTICLE	LIFENG@FMMU.EDU.CN; WANGSIW@FMMU.EDU.CN	SHAANXI INNOVATIVE DRUG RESEARCH CENTER PROVINCE IN CHINA [2015SF2-08-01]	OXIDATIVE STRESS; EXTRACT; TISSUES; INFLAMMATION; APOPTOSIS; SAFFLOWER; PLASMA; DAMAGE	BIOMED. CHROMATOGR.	ENGLISH	111 RIVER ST, HOBOKEN 07030-5774, NJ USA	OCT	10	HOBOKEN	WILEY	2021	LI, F (通讯作者)，AIR FORCE MED UNIV, AFFILIATED HOSP 1, DEPT TRADIT CHINESE MED, XIAN 710032, SHANXI, PEOPLES R CHINA.; WANG, SW (通讯作者)，AIR FORCE MED UNIV, SCH PHARM, DEPT CHINESE MAT MED & NAT MED, XIAN 710032, SHANXI, PEOPLES R CHINA.	BIOCHEMISTRY & MOLECULAR BIOLOGY; CHEMISTRY; PHARMACOLOGY & PHARMACY	0269-3879	1	PHARMACOKINETIC CHARACTERISTICS OF HYDROXYSAFFLOR YELLOW A IN NORMAL AND DIABETIC CARDIOMYOPATHY MICE	0.5	0.305634
TAOSHULIANG;CHENLIUYIN;SONGJINGMEI;ZHUNINGNING;SONGXUEYI;SHIRUOLI;GEGANGFENG;ZHANGYUEMING	DIABETIC CARDIOMYOPATHY (DCM), ONE OF THE COMMON DIABETIC COMPLICATIONS, CAUSES A HIGH RATE OF MORTALITY IN PATIENTS WITH DIABETES. TANSHINONE IIA (TSIIA), ONE OF THE COMPONENTS OF SALVIA MILTIORRHIZA (DANSHEN), HAS ANTI-OXIDATIVE STRESS ACTIVITY AND IS WIDELY USED TO TREAT DIABETES-ASSOCIATED DISEASES. HOWEVER, ITS EFFICACY ON DCM REMAINS UNCLEAR. THE PRESENT STUDY AIMED TO INVESTIGATE THE POTEN…	ZHEJIANG CHINESE MED UNIV, BASIC MED COLL, 548 BINWEN RD, HANGZHOU 310053, ZHEJIANG, PEOPLES R CHINA.; ZHEJIANG CHINESE MED UNIV, CLIN MED COLL 4, HANGZHOU 310053, ZHEJIANG, PEOPLES R CHINA.; ZHEJIANG CHINESE MED UNIV, CLIN MED COLL 1, HANGZHOU 310053, ZHEJIANG, PEOPLES R CHINA.; ZHEJIANG CHINESE MED UNIV, CLIN MED COLL 2, HANGZHOU 310053, ZHEJIANG, PEOPLES R CHINA.; COMMUNITY HLTH SERV CTR, SIJI…	2022-06-24	DIABETIC CARDIOMYOPATHY; TANSHINONE IIA; GLUCOSE-REGULATED PROTEIN 78; C; EBP HOMOLOGOUS PROTEIN	10.3892/etm.2019.7580	ARTICLE	ZYUEMING@VIP.SINA.COM	NATURAL SCIENCE FOUNDATION OF ZHEJIANG PROVINCE, CHINA [LY 16H270003]	ENDOPLASMIC-RETICULUM STRESS; ISCHEMIA-REPERFUSION INJURY; ER STRESS; CARDIAC DYSFUNCTION; APOPTOSIS; MYOCARDIUM; ACTIVATION; MECHANISMS; PROTECTS; DISEASE	EXP. THER. MED.	ENGLISH	POB 18179, ATHENS, 116 10, GREECE	JUL	6	ATHENS	SPANDIDOS PUBL LTD	2019	ZHANG, YM (通讯作者)，ZHEJIANG CHINESE MED UNIV, BASIC MED COLL, 548 BINWEN RD, HANGZHOU 310053, ZHEJIANG, PEOPLES R CHINA.	RESEARCH & EXPERIMENTAL MEDICINE	1792-0981	10	TANSHINONE IIA AMELIORATES DIABETIC CARDIOMYOPATHY BY INHIBITING GRP78 AND CHOP EXPRESSION IN STZ-INDUCED DIABETES RATS	2.5	0.58589
DUANPENG;WANGJINXIN;LIYANG;WEISHIQIANG;SUFENG;ZHANGSANLIN;DUANYUHUI;WANGLIN;ZHUQINGLEI	DECREASING PHOSPHORYLATION OF AKT-FOXO1 IS CLOSELY ASSOCIATED WITH THE ONSET OF INSULIN RESISTANCE AND APOPTOSIS DURING DIABETIC CARDIOMYOPATHY (DCM). OPENING OF MITOCHONDRIAL ATP-SENSITIVE POTASSIUM CHANNELS (MITOK(ATP)) INCREASES THE EXPRESSION OF P-AKT IN THE PROCESS OF REPERFUSION INJURY. IT WAS THEREFORE HYPOTHESIZED THAT OPENING OF MITOK(ATP) MAY REGULATE THE AKT-FOXO1 SIGNALING PATHWAY AND…	CHINESE PEOPLES LIBERAT ARMY GEN HOSP, DEPT CARDIOL, 28 FUXING RD, BEIJING 100853, PEOPLES R CHINA.; CHINESE PLA 371 HOSP, DEPT CARDIOL, XINXIANG 453000, HENAN, PEOPLES R CHINA.; CHINESE PLA 371 HOSP, DEPT MED ADM, XINXIANG 453000, HENAN, PEOPLES R CHINA.;	2022-06-24	DIABETIC CARDIOMYOPATHY; MITOCHONDRIAL MEMBRANE POTENTIAL; INSULIN RESISTANCE; DIAZOXIDE	10.3892/ijmm.2018.3832	ARTICLE	ZHUQINGLEI@301HOSPITAL.COM.CN	NATIONAL NATURAL SCIENCE FOUNDATION OF CHINA [81570349, 81200157]	K-ATP CHANNEL; SENSITIVE POTASSIUM CHANNELS; FOXO TRANSCRIPTION FACTORS; PROGENITOR CELLS; HEART-FAILURE; RAT; MITOCHONDRIA; MECHANISMS; INJURY; CARDIOMYOCYTES	INT. J. MOL. MED.	ENGLISH	POB 18179, ATHENS, 116 10, GREECE	NOV	11	ATHENS	SPANDIDOS PUBL LTD	2018	ZHU, QL (通讯作者)，CHINESE PEOPLES LIBERAT ARMY GEN HOSP, DEPT CARDIOL, 28 FUXING RD, BEIJING 100853, PEOPLES R CHINA.	RESEARCH & EXPERIMENTAL MEDICINE	1107-3756	10	OPENING OF MITOK(ATP) IMPROVES CARDIAC FUNCTION AND INHIBITS APOPTOSIS VIA THE AKT-FOXO1 SIGNALING PATHWAY IN DIABETIC CARDIOMYOPATHY	2	0.44544
MALIN;LIXIANGPENG;JIHENGSHENG;LIUYUEFEN;LIENZE	BACKGROUND: THE AIM OF THIS STUDY WAS TO EXPLORE THE EFFECT OF BAICALEIN ON DIABETIC CARDIOMYOPATHY (DCM) RATS AND THE MECHANISMS INVOLVED, AND TO DETERMINE THE THEORETICAL BASIS FOR CLINICAL ANTI-TUMOR THERAPY. MATERIAL/METHODS: DCM RAT MODEL WAS INDUCED WITH A SINGLE INJECTION OF STREPTOZOTOCIN. THEN, DCM RATS WERE TREATED WITH BAICALEIN ALONE OR CO-TREATED WITH BAICALEIN AND PI3K/AKT INHIBITOR…	QINGDAO UNIV, AFFILIATED HOSP, DEPT PHARM, QINGDAO, SHANDONG, PEOPLES R CHINA.;	2022-06-24	DIABETIC CARDIOMYOPATHIES; INFLAMMATION; OXIDATIVE STRESS	10.12659/MSM.911455	ARTICLE	JINGCHU03@YEAH.NET		CARDIAC DYSFUNCTION; SIGNALING PATHWAYS; SPINAL-CORD; FIBROSIS; INHIBITION; DELETION; THERAPY; TARGET; MICE	MED. SCI. MONITOR	ENGLISH	361 FOREST LANE, SMITHTOWN, NY 11787 USA	AUG 2	8	SMITHTOWN	INT SCIENTIFIC LITERATURE, INC	2018	LI, EZ (通讯作者)，QINGDAO UNIV, AFFILIATED HOSP, DEPT PHARM, QINGDAO, SHANDONG, PEOPLES R CHINA.	RESEARCH & EXPERIMENTAL MEDICINE	1643-3750	17	BAICALEIN PROTECTS RATS WITH DIABETIC CARDIOMYOPATHY AGAINST OXIDATIVE STRESS AND INFLAMMATION INJURY VIA PHOSPHATIDYLINOSITOL 3-KINASE (PI3K)/AKT PATHWAY	3.4	0.757248
XINGYUJIE;LIUBIAOHU;WANSHUJUN;CHENGYI;ZHOUSIMIN;SUNYUE;YAOXINMING;HUAQIANG;MENGXIANGJIAN;CHENGJINHAN;ZHONGMIN;ZHANGYAN;LVKUN;KONGXIANG	DIABETIC CARDIOMYOPATHY (DCM) IS A SERIOUS COMPLICATION OF DIABETES MELLITUS (DM). ONE OF THE HALLMARKS OF THE DCM IS ENHANCED OXIDATIVE STRESS IN MYOCARDIUM. THE AIM OF THIS STUDY WAS TO RESEARCH THE UNDERLYING MECHANISMS INVOLVED IN THE EFFECTS OF DAPAGLIFLOZIN (DAP) ON MYOCARDIAL OXIDATIVE STRESS BOTH IN STREPTOZOTOCIN-INDUCED DCM RATS AND RAT EMBRYONIC CARDIAC MYOBLASTS H9C2 CELLS EXPOSED TO …	WANNAN MED COLL, TRANSFORMAT RES ANHUI HIGHER EDUC INST, KEY LAB NONCODING RNA, WUHU, PEOPLES R CHINA.; YIJISHAN HOSP, WANNAN MED COLL, DEPT ENDOCRINOL, AFLLIATED HOSP 1, WUHU, PEOPLES R CHINA.; YIJISHAN HOSP, WANNAN MED COLL, DEPT ULTRASOUND MED, AFLLIATED HOSP 1, WUHU, PEOPLES R CHINA.; YIJISHAN HOSP, CTR LAB, WUHU, PEOPLES R CHINA.;	2022-06-24	DIABETIC CARDIOMYOPATHY; DAPAGLIFLOZIN; OXIDATIVE STRESS; NICOTINAMIDE ADENINE DINUCLEOTIDE PHOSPHATE OXIDASE; MYOCARDIAL APOPTOSIS	10.3389/fphar.2021.708177	ARTICLE	LVKUN315@126.COM; WNMCYAOLIKX@SINA.COM	NATIONAL NATURAL SCIENCE FOUNDATION OF CHINA [81970699]; KEY UNIVERSITY SCIENCE RESEARCH PROJECT OF ANHUI PROVINCE [KJ 2020A0594]; "PEAK" TRAINING PROGRAM FOR SCIENTIFIC RESEARCH OF YIJISHAN HOSPITAL, WANNAN MEDICAL COLLEGE [GF 2019J04]	CHRONIC KIDNEY-DISEASE; NADPH OXIDASE; DOWN-REGULATION; CELL-DEATH; ACTIVATION; HEART; HYPERTROPHY; DYSFUNCTION; HYDROGEN; FAILURE	FRONT. PHARMACOL.	ENGLISH	AVENUE DU TRIBUNAL FEDERAL 34, LAUSANNE, CH-1015, SWITZERLAND	JUL 12	12	LAUSANNE	FRONTIERS MEDIA SA	2021	LV, K; KONG, X (通讯作者)，WANNAN MED COLL, TRANSFORMAT RES ANHUI HIGHER EDUC INST, KEY LAB NONCODING RNA, WUHU, PEOPLES R CHINA.; KONG, X (通讯作者)，YIJISHAN HOSP, WANNAN MED COLL, DEPT ENDOCRINOL, AFLLIATED HOSP 1, WUHU, PEOPLES R CHINA.; LV, K; KONG, X (通讯作者)，YIJISHAN HOSP, CTR LAB, WUHU, PEOPLES R CHINA.	PHARMACOLOGY & PHARMACY		2	A SGLT2 INHIBITOR DAPAGLIFLOZIN ALLEVIATES DIABETIC CARDIOMYOPATHY BY SUPPRESSING HIGH GLUCOSE-INDUCED OXIDATIVE STRESS IN VIVO AND IN VITRO	1	0.611268
YOUPENGHUA;CHENGZHENG;HEXIAOMIN;DENGJIZHAO;DIAOJIAYU;CHENHAICHAO;CHENGGONG	LIN28A HAS BEEN FOUND TO ENHANCE GLUCOSE UPTAKE AND INSULIN SENSITIVITY. LIN28A ALLEVIATES CARDIAC DYSFUNCTION UNDER VARIOUS PATHOLOGICAL CONDITIONS. HOWEVER, THE EFFECTS AND UNDERLYING MECHANISMS OF LIN28A ON DIABETIC CARDIOMYOPATHY (DCM) ARE NOT WELL-UNDERSTOOD. THE AIM OF THIS STUDY WAS TO DETERMINE WHETHER LIN28A PROTECTS AGAINST DCM AND THE POTENTIAL MECHANISMS. TWO TO THREE DAYS OLD MOUSE N…	FOURTH MIL MED UNIV, DEPT CARDIOL, TANGDU HOSP, 127 WEST CHANGLE RD, XIAN 710032, SHAANXI, PEOPLES R CHINA.; SHAANXI PROV PEOPLES HOSP, DEPT CARDIOL, 256 YOUYI WEST RD, XIAN 710068, SHAANXI, PEOPLES R CHINA.; HOSP XIAN UNIV TECHNOL, DEPT INTERNAL MED, XIAN, SHAANXI, PEOPLES R CHINA.;	2022-06-24	APOPTOSIS; AUTOPHAGY; DIABETIC CARDIOMYOPATHY; LIN28A; MST1	10.1002/jcp.29321	ARTICLE	13593737568@139.COM; XNKCGYS@126.COM	FOURTH MILITARY MEDICAL UNIVERSITY	CARDIAC DYSFUNCTION; APOPTOSIS; AUTOPHAGY	J. CELL. PHYSIOL.	ENGLISH	111 RIVER ST, HOBOKEN 07030-5774, NJ USA	MAY	11	HOBOKEN	WILEY	2020	CHENG, Z (通讯作者)，FOURTH MIL MED UNIV, DEPT CARDIOL, TANGDU HOSP, 127 WEST CHANGLE RD, XIAN 710032, SHAANXI, PEOPLES R CHINA.; CHENG, G (通讯作者)，SHAANXI PROV PEOPLES HOSP, DEPT CARDIOL, 256 YOUYI WEST RD, XIAN 710068, SHAANXI, PEOPLES R CHINA.	CELL BIOLOGY; PHYSIOLOGY	0021-9541	5	LIN28A PROTECTS AGAINST DIABETIC CARDIOMYOPATHY THROUGH MST1 INHIBITION	1.67	0.484243
ZHANGYANG;WANGJINGHAO;ZHANGYIYUAN;WANGYINGZHE;WANGJIN;ZHAOYUE;JINXUEXIN;XUEGENLONG;LIPENGHUI;SUNYILIN;HUANGQIHE;SONGXIAOTONG;ZHANGZHIREN;GAOXU;YANGBAOFENG;DUZHIMIN;PANZHENWEI	INTERLEUKIN 6 (IL-6) HAS BEEN SHOWN TO BE AN IMPORTANT REGULATOR OF CARDIAC INTERSTITIAL FIBROSIS. IN THIS STUDY, WE EXPLORED THE ROLE OF INTERLEUKIN-6 IN THE DEVELOPMENT OF DIABETIC CARDIOMYOPATHY AND THE UNDERLYING MECHANISMS. CARDIAC FUNCTION OF IL-6 KNOCKOUT MICE WAS SIGNIFICANTLY IMPROVED AND INTERSTITIAL FIBROSIS WAS APPARENTLY ALLEVIATED IN COMPARISON WITH WILDTYPE (WT) DIABETIC MICE INDUC…	HARBIN MED UNIV, KEY LAB CARDIOVASC MED RES, STATE PROV KEY LABS BIOMED PHARMACEUT CHINA, DEPT PHARMACOL,MINIST EDUC, HARBIN 150081, HEILONGJIANG, PEOPLES R CHINA.; HARBIN MED UNIV, AFFILIATED HOSP 2, INST CLIN PHARMACOL, XUEFU RD, HARBIN, HEILONGJIANG, PEOPLES R CHINA.; HARBIN MED UNIV, DEPT BIOCHEM & MOL BIOL, HARBIN 150081, HEILONGJIANG, PEOPLES R CHINA.; HARBIN MED UNIV, HEILONGJIANG ACAD MED…	2022-06-24		10.1038/srep23010	ARTICLE	PANZW@EMS.HRBMU.EDU.CN	FUNDS FOR CREATIVE RESEARCH GROUPS OF THE NATIONAL NATURAL SCIENCE FOUNDATION OF CHINA [81421063]; KEY PROJECT OF CHINESE NATIONAL PROGRAM FOR FUNDAMENTAL RESEARCH AND DEVELOPMENT [2014CB542401]; NATIONAL NATURAL SCIENCE FOUNDATION OF CHINA [81230081, 81470463]; PROGRAM FOR NEW CENTURY EXCELLENT TALENTS IN UNIVERSITY; YU WEIHAN EXCELLENT YOUTH FOUNDATION OF HARBIN MEDICAL UNIVERSITY [001000004]	MYOCARDIAL-INFARCTION; CARDIAC FIBROSIS; DIASTOLIC DYSFUNCTION; UP-REGULATION; ACUTE-PHASE; RATS; INHIBITION; EXPRESSION; MICRORNAS; SURVIVAL	SCI REP	ENGLISH	MACMILLAN BUILDING, 4 CRINAN ST, LONDON N1 9XW, ENGLAND	MAR 14	11	LONDON	NATURE PUBLISHING GROUP	2016	PAN, ZW (通讯作者)，HARBIN MED UNIV, KEY LAB CARDIOVASC MED RES, STATE PROV KEY LABS BIOMED PHARMACEUT CHINA, DEPT PHARMACOL,MINIST EDUC, HARBIN 150081, HEILONGJIANG, PEOPLES R CHINA.	SCIENCE & TECHNOLOGY - OTHER TOPICS	2045-2322	45	DELETION OF INTERLEUKIN-6 ALLEVIATED INTERSTITIAL FIBROSIS IN STREPTOZOTOCIN-INDUCED DIABETIC CARDIOMYOPATHY OF MICE THROUGH AFFECTING TGF BETA 1 AND MIR-29 PATHWAYS	6.43	1.73919
NANDISHYAMSUNDAR;SHAHSHAHANHAMIDREZA;SHANGQUANLIANG;KUTTYSHELBY;BOSKAMICHAEL;MISHRAPARASKUMAR	DIABETIC CARDIOMYOPATHY IS A LEADING CAUSE OF HEART FAILURE. DEVELOPING A NOVEL THERAPEUTIC STRATEGY FOR DIABETIC CARDIOMYOPATHY AND CHARACTERIZING ANIMAL MODELS USED FOR DIABETES MELLITUS (DM) ARE IMPORTANT. INSULIN 2 MUTANT (INS2(+/-)) AKITA IS A SPONTANEOUS, GENETIC, MOUSE MODEL FOR T1DM, WHICH IS RELEVANT TO HUMANS. THERE ARE CONTRASTING REPORTS ON SYSTOLIC DYSFUNCTION AND PATHOLOGICAL REMODE…	UNIV NEBRASKA MED CTR, DEPT CELLULAR & INTEGRAT PHYSIOL, OMAHA, NE 68198 USA.; CHILDRENS HOSP, DEPT PEDIAT CARDIOL, OMAHA, NE USA.; UNIV NEBRASKA MED CTR, DEPT RADIOL, OMAHA, NE USA.; UNIV NEBRASKA MED CTR, DEPT ANESTHESIOL, OMAHA, NE 68198 USA.;	2022-06-24	INS2(+/- )AKITA; MIR-133A; CARDIAC DYSFUNCTION; MRI; FIBROSIS; HYPERTROPHY	10.3389/fphys.2018.01275	ARTICLE	PARASKUMAR.MISHRA@UNMC.EDU	AMERICAN HEART ASSOCIATION [16POST30180003]; NATIONAL INSTITUTES OF HEALTH [HL-113281, HL-116205]; NATIONAL HEART, LUNG, AND BLOOD INSTITUTE [R01HL113281, R01HL116205] FUNDING SOURCE: NIH REPORTER	DIABETIC CARDIOMYOPATHY; HEART-FAILURE; CARDIAC MRI; MOUSE MODEL; HYPERTROPHY; DISEASE; PROJECTIONS; PREVALENCE; EXPRESSION; MICRORNAS	FRONT. PHYSIOL.	ENGLISH	AVENUE DU TRIBUNAL FEDERAL 34, LAUSANNE, CH-1015, SWITZERLAND	OCT 10	11	LAUSANNE	FRONTIERS MEDIA SA	2018	MISHRA, PK (通讯作者)，UNIV NEBRASKA MED CTR, DEPT CELLULAR & INTEGRAT PHYSIOL, OMAHA, NE 68198 USA.; MISHRA, PK (通讯作者)，UNIV NEBRASKA MED CTR, DEPT ANESTHESIOL, OMAHA, NE 68198 USA.	PHYSIOLOGY	1664-042X	14	MIR-133A MIMIC ALLEVIATES T1DM-INDUCED SYSTOLIC DYSFUNCTION IN AKITA: AN MRI-BASED STUDY	2.8	0.623616
RENBINCHENG;ZHANGYUFEI;LIUSHANSHAN;CHENGXIAOJING;YANGXIN;CUIXIAOGUANG;ZHAOXINRUI;ZHAOHUI;HAOMINFENG;LIMENGDAN;TIEYUANYUAN;QULI;LIXUEYI	DIABETES IS A DISORDER OF GLUCOSE METABOLISM, AND OVER 90% ARE TYPE 2 DIABETES. DIABETIC CARDIOMYOPATHY (DCM) IS ONE OF THE TYPE 2 DIABETES COMPLICATIONS, USUALLY ACCOMPANIED BY CHANGES IN MYOCARDIAL STRUCTURE AND FUNCTION, TOGETHER WITH CARDIOMYOCYTE APOPTOSIS. OUR STUDY INVESTIGATED THE EFFECT OF CURCUMIN ON REGULATING OXIDATIVE STRESS (OS) AND APOPTOSIS IN DCM. IN VIVO, DIABETES WAS INDUCED IN…	XI AN JIAO TONG UNIV, DEPT RHEUMATOL & IMMUNOL, AFFILIATED HOSP 2, XIAN, SHAANXI, PEOPLES R CHINA.; NORTHWEST A&F UNIV, STATE KEY LAB CROP STRESS BIOL ARID AREAS, YANGLING, SHAANXI, PEOPLES R CHINA.; NORTHWEST A&F UNIV, COLL LIFE SCI, YANGLING, SHAANXI, PEOPLES R CHINA.; XIAN CENT HOSP, DEPT NEUROL, XIAN, PEOPLES R CHINA.; XI AN JIAO TONG UNIV, DEPT CARDIOVASC MED, AFFILIATED HOSP 2, XIAN, PEOPLE…	2022-06-24	APOPTOSIS; CURCUMIN; OXIDATIVE STRESS; PI3K-AKT; SIRT1; TYPE 2 DIABETES	10.1111/jcmm.15725	ARTICLE	13992891987@139.COM	NATIONAL NATURAL SCIENCE FOUNDATION OF CHINA (NSFC) [81373200]	MOLECULAR-MECHANISMS; CARDIAC DYSFUNCTION; HEART-FAILURE; SIRT1; RATS; MELLITUS; OXIDASES; SIRTUINS; FIBROSIS	J. CELL. MOL. MED.	ENGLISH	111 RIVER ST, HOBOKEN 07030-5774, NJ USA	NOV	13	HOBOKEN	WILEY	2020	LI, XY (通讯作者)，XI AN JIAO TONG UNIV, DEPT RHEUMATOL & IMMUNOL, AFFILIATED HOSP 2, XIAN, SHAANXI, PEOPLES R CHINA.	CELL BIOLOGY; RESEARCH & EXPERIMENTAL MEDICINE	1582-1838	30	CURCUMIN ALLEVIATES OXIDATIVE STRESS AND INHIBITS APOPTOSIS IN DIABETIC CARDIOMYOPATHY VIA SIRT1-FOXO1 AND PI3K-AKT SIGNALLING PATHWAYS	10	2.90546
XUEJINTAO;ZHOUNANQIAN;YANGYUPING;JINYUN;QIUYUE;LIUYANHUA;LUJUNXIU;TIANXINQIAO;YINYALING;LIPENG	IN THIS STUDY, A PUERARIN-LOADED ULTRASOUND SULFUR HEXAFLUORIDE MICROBUBBLE CONTRAST AGENT AS A SONODYNAMIC THERAPY (SDT) WAS DEVELOPED TO IMPROVE TARGETED DRUG DELIVERY AND PHARMACODYNAMIC EFFECTS IN DIABETIC CARDIOMYOPATHY (DCM) TREATMENT. FLUORESCENCE MICROSCOPE MORPHOLOGY WAS APPLIED TO CONFIRM THE FABRICATION OF THE PUERARIN - MICROBUBBLES (PMBS). THE AVERAGE SIZE DISTRIBUTION AND ZETA POTEN…	XINXIANG MED UNIV, SCH PHARM, XINXIANG 453002, HENAN, PEOPLES R CHINA.; ZHENGZHOU UNIV, PEOPLES HOSP, HENAN PROV PEOPLES HOSP, FUWAI HOSP CENT CHINA,DEPT ULTRASONOG, ZHENGZHOU 450003, HENAN, PEOPLES R CHINA.; XINXIANG MED UNIV, SCH BASIC MED SCI, XINXIANG 453002, HENAN, PEOPLES R CHINA.;	2022-06-24	TARGETED DRUG DELIVERY; SONODYNAMIC THERAPY; PUERARIN; ULTRASOUND MICROBUBBLE CONTRAST; DIABETIC CARDIOMYOPATHY	10.1016/j.colsurfb.2020.110887	ARTICLE	3212603455@QQ.COM; X591728004@FOXMAIL.COM; LPTOUGAO@163.COM	NATIONAL NATURAL SCIENCE FOUNDATION OF CHINA FOR YOUTH PROGRAM [81703458]; UNIVERSITY KEY RESEARCH PROJECTS OF HENAN PROVINCE [17A360026, 15A350012]; NATIONAL NATURAL SCIENCE FOUNDATION OF CHINA [81874312, U1804197, 81571696, U1704175]; RESEARCH FOUNDATION OF HENAN PROVINCE [18HASTIT047, 2018GGJS102, 2017GGJS108, 17IRTSTHN022]; RESEARCH FOUNDATION OF XINXIANG MEDICAL UNIVERSITY [XYBSKYZZ201626, X…	NANOPARTICLES; ANGIOGENESIS	COLLOID SURF. B-BIOINTERFACES	ENGLISH	RADARWEG 29, 1043 NX AMSTERDAM, NETHERLANDS	JUN	7	AMSTERDAM	ELSEVIER	2020	LI, P (通讯作者)，XINXIANG MED UNIV, SCH PHARM, XINXIANG 453002, HENAN, PEOPLES R CHINA.; TIAN, XQ (通讯作者)，ZHENGZHOU UNIV, PEOPLES HOSP, HENAN PROV PEOPLES HOSP, FUWAI HOSP CENT CHINA,DEPT ULTRASONOG, ZHENGZHOU 450003, HENAN, PEOPLES R CHINA.; YIN, YL (通讯作者)，XINXIANG MED UNIV, SCH BASIC MED SCI, XINXIANG 453002, HENAN, PEOPLES R CHINA.	BIOPHYSICS; CHEMISTRY; MATERIALS SCIENCE	0927-7765	2	PUERARIN-LOADED ULTRASOUND MICROBUBBLE CONTRAST AGENT USED AS SONODYNAMIC THERAPY FOR DIABETIC CARDIOMYOPATHY RATS	0.67	0.193697
YOUSHENGBAN;QIANJIANCHANG;SUNCHUCHU;ZHANGHAILING;YESHIJU;CHENTAIWEI;XUZHENG;WANGJINGYING;HUANGWEIJIAN;LIANGGUANG	INFLAMMATION AND OXIDATIVE STRESS PLAY A CRUCIAL ROLE IN THE DEVELOPMENT OF DIABETIC CARDIOMYOPATHY (DCM). WE PREVIOUSLY HAD SYNTHESIZED AN AZA RESVERATROL-CHALCONE DERIVATIVE 6B, OF WHICH EFFECTIVELY SUPPRESSING LIPOPOLYSACCHARIDE (LPS)-INDUCED INFLAMMATORY RESPONSE IN MACROPHAGES. THIS STUDY AIMED TO INVESTIGATE THE POTENTIAL PROTECTIVE EFFECT OF 6B ON DCM AND UNDERLYING MECHANISM. IN H9C2 MYOC…	WENZHOU MED UNIV, SCH PHARMACEUT SCI, CHEM BIOL RES CTR, WENZHOU, ZHEJIANG, PEOPLES R CHINA.; WENZHOU MED UNIV, AFFILIATED HOSP 1, DEPT CARDIOL, WENZHOU, ZHEJIANG, PEOPLES R CHINA.; WENZHOU MED UNIV, AFFILIATED YUEQING HOSP, TRANSLAT MED CTR, WENZHOU, ZHEJIANG, PEOPLES R CHINA.; WENZHOU MED UNIV, AFFILIATED HOSP 1, DEPT ENDOCRINOL, WENZHOU, ZHEJIANG, PEOPLES R CHINA.;	2022-06-24	INFLAMMATION; OXIDATIVE STRESS; DIABETIC CARDIOMYOPATHY; NF-KAPPA B; NRF2	10.1111/jcmm.13477	ARTICLE	WEIJIANHUANG69@126.COM; WZMCLIANGGUANG@163.COM	NATIONAL NATURAL SCIENCE FOUNDATION OF CHINA [81622043, 81600341, 81570347]; NATURAL SCIENCE FUNDING OF ZHEJIANG PROVINCE [LR16H310001]	PROMOTES CARDIAC DYSFUNCTION; FIBROSIS; APOPTOSIS; CARDIOMYOCYTES; HYPERTROPHY; INHIBITION; TRIPTOLIDE; PREVENTION; OXIDASE; HEART	J. CELL. MOL. MED.	ENGLISH	111 RIVER ST, HOBOKEN 07030-5774, NJ USA	MAR	13	HOBOKEN	WILEY	2018	LIANG, G (通讯作者)，WENZHOU MED UNIV, SCH PHARMACEUT SCI, CHEM BIOL RES CTR, WENZHOU, ZHEJIANG, PEOPLES R CHINA.; HUANG, WJ (通讯作者)，WENZHOU MED UNIV, AFFILIATED HOSP 1, DEPT CARDIOL, WENZHOU, ZHEJIANG, PEOPLES R CHINA.; LIANG, G (通讯作者)，WENZHOU MED UNIV, AFFILIATED YUEQING HOSP, TRANSLAT MED CTR, WENZHOU, ZHEJIANG, PEOPLES R CHINA.	CELL BIOLOGY; RESEARCH & EXPERIMENTAL MEDICINE	1582-1838	25	AN AZA RESVERATROL-CHALCONE DERIVATIVE 6B PROTECTS MICE AGAINST DIABETIC CARDIOMYOPATHY BY ALLEVIATING INFLAMMATION AND OXIDATIVE STRESS	5	1.1136
ZHANGYAN;TIANXIAOQIN;SONGXIANGXIN;GEJIAPU;XUYANCHENG	THE AIM OF THE CURRENT INVESTIGATION WAS TO SCRUTINIZE THE PROTECTIVE EFFECT OF LUTEOLIN AGAINST THE STZ INDUCED DIABETIC CARDIOMYOPATHY (DCM) IN RATS. THE TYPE II DIABETES MODEL WAS SELECTED FOR THE DCM STUDY. IN THAT STUDY, WE HAVE USED THE LOW DOSE OF THE STREPTOZOTOCIN (STZ) ALONG WITH THE HIGH ENERGY INTAKE. THE RATS WERE DIVIDED INTO FOLLOWING GROUPS VIZ., NORMAL CONTROL; STZ INDUCED DCM GR…	WUHAN UNIV, ZHONGNAN HOSP, DEPT ENDOCRINOL, WUHAN, PEOPLES R CHINA.; PEOPLES HOSP XINJIANG UYGUR AUTONOMOUS REG, DEPT ENDOCRINOL, URUMQI, PEOPLES R CHINA.;	2022-06-24	LUTEOLIN; TOTAL CHOLESTEROL; FASTING BLOOD GLUCOSE; DIABETIC CARDIOMYOPATHY; AKT/GSK-3 BETA		ARTICLE			GLOBAL BURDEN; EMODIN	BIOMED. RES.-INDIA	ENGLISH	40 BLOOMSBURY WAY, LOWER GROUND FLR, LONDON, WC1A 2SE, ENGLAND		5	LONDON	ALLIED ACAD	2017	XU, YC (通讯作者)，WUHAN UNIV, ZHONGNAN HOSP, DEPT ENDOCRINOL, WUHAN, PEOPLES R CHINA.	ENGINEERING; RESEARCH & EXPERIMENTAL MEDICINE	0970-938X	6	LUTEOLIN PROTECT AGAINST DIABETIC CARDIOMYOPATHY IN RAT MODEL VIA REGULATING THE AKT/GSK-3 BETA SIGNALLING PATHWAY.	1	0.222839
YINZHONGWEI;ZHAOYANRU;HEMENGYING;LIHUAPING;FANJIAHUI;NIEXIANG;YANMENGWEN;CHENCHEN;WANGDAOWEN	BACKGROUNDMETABOLIC ABNORMALITIES HAVE BEEN IMPLICATED AS A CAUSAL EVENT IN DIABETIC CARDIOMYOPATHY (DCM). HOWEVER, THE MECHANISMS UNDERLYING CARDIAC METABOLIC DISORDER IN DCM WERE NOT FULLY UNDERSTOOD.RESULTSDB/DB MICE, PALMITATE TREATED H9C2 CELLS AND PRIMARY NEONATAL RAT CARDIOMYOCYTES WERE EMPLOYED IN THE CURRENT STUDY. MICROARRAY DATA ANALYSIS REVEALED THAT PGC-1 MAY PLAY AN IMPORTANT ROLE I…	HUAZHONG UNIV SCI & TECHNOL, TONGJI HOSP, TONGJI MED COLL, DIV CARDIOL, WUHAN 430030, HUBEI, PEOPLES R CHINA.; HUAZHONG UNIV SCI & TECHNOL, TONGJI HOSP, TONGJI MED COLL, HUBEI KEY LAB GENET & MOL MECH CARDIOL DISORDERS, WUHAN 430030, HUBEI, PEOPLES R CHINA.; CHINA JAPAN FRIENDSHIP HOSP, DEPT CARDIOL, 2 YINGHUA DONGJIE, BEIJING 100029, PEOPLES R CHINA.;	2022-06-24	PGC-1 BETA; MIR-30C; DIABETIC CARDIOMYOPATHY; CARDIAC METABOLISM	10.1186/s12933-019-0811-7	ARTICLE	CHENCHEN@TJH.TJMU.EDU.CN; DWWANG@TJH.TJMU.EDU.CN	NATIONAL NATURAL SCIENCE FOUNDATION OF CHINA [81822002, 91439203, 81630010, 81790624, 31771264, 31800973, 81700262]	MYOCARDIAL SUBSTRATE METABOLISM; ENDOPLASMIC-RETICULUM STRESS; DIASTOLIC DYSFUNCTION; RECEPTOR-GAMMA; INSULIN-RESISTANCE; UP-REGULATION; HEART; MICE; PGC-1; OVEREXPRESSION	CARDIOVASC. DIABETOL.	ENGLISH	CAMPUS, 4 CRINAN ST, LONDON N1 9XW, ENGLAND	JAN 11	15	LONDON	BMC	2019	CHEN, C; WANG, DW (通讯作者)，HUAZHONG UNIV SCI & TECHNOL, TONGJI HOSP, TONGJI MED COLL, DIV CARDIOL, WUHAN 430030, HUBEI, PEOPLES R CHINA.; CHEN, C; WANG, DW (通讯作者)，HUAZHONG UNIV SCI & TECHNOL, TONGJI HOSP, TONGJI MED COLL, HUBEI KEY LAB GENET & MOL MECH CARDIOL DISORDERS, WUHAN 430030, HUBEI, PEOPLES R CHINA.	CARDIOVASCULAR SYSTEM & CARDIOLOGY; ENDOCRINOLOGY & METABOLISM		40	MIR-30C/PGC-1 BETA PROTECTS AGAINST DIABETIC CARDIOMYOPATHY VIA PPAR ALPHA	10	2.34356
RAUTSATISHK;KUMARAKHILESH;SINGHGURINDERB;NAHARUMA;SHARMAVIBHUTI;MITTALANUPAM;SHARMARAJNI;KHULLARMADHU	AIMCARDIAC HYPERTROPHY AND MYOCARDIAL FIBROSIS SIGNIFICANTLY CONTRIBUTE TO THE PATHOGENESIS OF DIABETIC CARDIOMYOPATHY (DCM). ALTERED EXPRESSION OF SEVERAL GENES AND THEIR REGULATION BY MICRORNAS HAS BEEN REPORTED IN HYPERTROPHIED FAILING HEARTS.THIS STUDY AIMS TO EXAMINE THE ROLE OF CDC42, PAK1, AND MIR-30C IN THE PATHOGENESIS OF CARDIAC HYPERTROPHY IN DCM. METHODSDCM WAS INDUCED IN WISTAR RATS …	POST GRAD INST MED EDUC & RES, DEPT EXPT MED & BIOTECHNOL, CHANDIGARH, INDIA.; POST GRAD INST MED EDUC & RES, DEPT HISTOPATHOL, CHANDIGARH, INDIA.; POST GRAD INST MED EDUC & RES, DEPT CARDIOL, CHANDIGARH, INDIA.;	2022-06-24	CARDIAC HYPERTROPHY; CDC42; DIABETIC CARDIOMYOPATHY; MIR-30C; PAK1	10.1111/1755-5922.12113	ARTICLE	MADHU.KHULLAR@GMAIL.COM	DEPARTMENT OF SCIENCE AND TECHNOLOGY [SR/SO/HS-0049/2010]; INDIAN COUNCIL OF MEDICAL EDUCATION AND RESEARCH, NEW DELHI, INDIA [3/1/2(13)/CVD/2010/NCD-II]	CARDIAC-HYPERTROPHY; HEART; KINASE; P21-ACTIVATED-KINASE-1; CARDIOMYOCYTES; ACTIVATION; MICRORNAS; MYOCYTES; RAC1	CARDIOVASC. THER.	ENGLISH	111 RIVER ST, HOBOKEN 07030-5774, NJ USA	JUN	9	HOBOKEN	WILEY-BLACKWELL	2015	KHULLAR, M (通讯作者)，POSTGRAD INST MED EDUC & RES, DEPT EXPT MED & BIOTECHNOL, CHANDIGARH 160012, INDIA.	CARDIOVASCULAR SYSTEM & CARDIOLOGY; PHARMACOLOGY & PHARMACY	1755-5914	42	MIR-30C MEDIATES UPREGULATION OF CDC42 AND PAK1 IN DIABETIC CARDIOMYOPATHY	5.25	1.312
WANGLIJUN;LIJUAN;LIDAJUN	PURPOSE: THIS STUDY WAS DESIGNED TO INVESTIGATE THE EFFECT OF LOSARTAN ON THE MYOCARDIAL INTERSTITIAL FIBROSIS IN DIABETIC CARDIOMYOPATHY (DCM) RATS. METHODS: IN THIS STUDY, A TOTAL OF 48 MALE WISTER RATS (3 GROUPS OF 16 ANIMALS EACH) WERE EXAMINED, INCLUDING THE CONTROL GROUP, DCM GROUP AND LOSARTAN-TREATED (DCM + L) GROUP. CONTROL GROUP WAS FED WITH STANDARD DIET (14 KJ/G); DCM GROUP AND LOSART…	TIANJIN HOSP, DEPT GEN SURG, TIANJIN 300211, PEOPLES R CHINA.; TIANJIN HLTH HUMAN RESOURCES SERV, TIANJIN MED EXAMINAT SERV, TIANJIN, PEOPLES R CHINA.; TIANJIN UNIV TRADIT CHINESE MED, TEACHING HOSP 1, TIANJIN, PEOPLES R CHINA.;	2022-06-24	DIABETES MELLITUS; DIABETIC CARDIOMYOPATHY; MYOCARDIAL INTERSTITIAL FIBROSIS; LOSARTAN; JAK; STAT		ARTICLE	WANG99LIJ@163.COM		RENIN-ANGIOTENSIN SYSTEM; HEART-FAILURE; MECHANISMS; TRANSDUCTION; HYPERTROPHY; MELLITUS	INT. J. CLIN. EXP. PATHOL.	ENGLISH	40 WHITE OAKS LN, MADISON, WI 53711 USA		8	MADISON	E-CENTURY PUBLISHING CORP	2015	WANG, LJ (通讯作者)，TIANJIN HOSP, DEPT GEN SURG, 406 JIEFANG SOUTH RD, TIANJIN 300211, PEOPLES R CHINA.	ONCOLOGY; PATHOLOGY	1936-2625	29	LOSARTAN REDUCES MYOCARDIAL INTERSTITIAL FIBROSIS IN DIABETIC CARDIOMYOPATHY RATS BY INHIBITING JAK/STAT SIGNALING PATHWAY	3.62	0.905906
LICHENG;MIAOXIAO;WANGSHUDONG;LIUYUCHENG;SUNJIAN;LIUQUAN;CAILU;WANGYONGGANG	DIABETIC CARDIOMYOPATHY-PATHOPHYSIOLOGICAL HEART REMODELLING AND DYSFUNCTION THAT OCCURS IN ABSENCE OF CORONARY ARTERY DISEASE, HYPERTENSION AND/OR VALVULAR HEART DISEASE-IS A COMMON DIABETIC COMPLICATION. ELABELA, A NEW PEPTIDE THAT ACTS VIA APELIN RECEPTOR, HAS SIMILAR FUNCTIONS AS APELIN, PROVIDING BENEFICIAL EFFECTS ON BODY FLUID HOMEOSTASIS, CARDIOVASCULAR HEALTH AND RENAL INSUFFICIENCY, AS …	FIRST HOSP JILIN UNIV, DEPT CARDIOVASC CTR, 71 XINMIN ST, CHANGCHUN 130021, JILIN, PEOPLES R CHINA.; JILIN UNIV, HOSP 2, CHANGCHUN, JILIN, PEOPLES R CHINA.; AT STILL UNIV, SCH OSTEOPATH MED ARIZONA, MESA, AZ 85206 USA.; UNIV LOUISVILLE, SCH MED, DEPT PEDIAT, PEDIAT RES INST, LOUISVILLE, KY 40292 USA.; NORTON CHILDREN HOSP, LOUISVILLE, KY USA.;	2022-06-24	APOPTOSIS; DIABETIC CARDIOMYOPATHY; ELABELA; OXIDATIVE STRESS; SIRT3	10.1111/jcmm.16052	ARTICLE	XIAOGANG94@163.COM	NATIONAL NATURAL SCIENCE FOUNDATION OF CHINA [81770374, 81670343, 82000347]; DEPARTMENT OF SCIENCE AND TECHNOLOGY OF JILIN PROVINCE [20190701066GH]; EDUCATION DEPARTMENT OF JILIN PROVINCE [JJKH20201046KJ]	THERAPEUTIC TARGET; APELIN/APJ SYSTEM; CARDIOMYOPATHY; SIRTUINS; SIRT3; GENE	J. CELL. MOL. MED.	ENGLISH	111 RIVER ST, HOBOKEN 07030-5774, NJ USA	JAN	10	HOBOKEN	WILEY	2021	WANG, YG (通讯作者)，FIRST HOSP JILIN UNIV, DEPT CARDIOVASC CTR, 71 XINMIN ST, CHANGCHUN 130021, JILIN, PEOPLES R CHINA.	CELL BIOLOGY; RESEARCH & EXPERIMENTAL MEDICINE	1582-1838	9	ELABELA MAY REGULATE SIRT3-MEDIATED INHIBITION OF OXIDATIVE STRESS THROUGH FOXO3A DEACETYLATION PREVENTING DIABETIC-INDUCED MYOCARDIAL INJURY	4.5	2.7507
XUCHAORUI;FANGQIUJU	BACKGROUND: IT IS WELL-KNOWN THAT INSULIN RESISTANCE AND HYPERGLYCEMIA ARE IMPORTANT PATHOLOGICAL CAUSES FOR THE DEVELOPMENT OF DIABETIC CARDIOMYOPATHY (DCM). HOWEVER, ITS PRECISE MOLECULAR MECHANISMS IN THE PATHOGENESIS OF DCM REMAIN UNCLEAR. OBJECTIVES: RECENT STUDIES REVEAL THAT MICRORNAS (MIRNA) PLAY ESSENTIAL ROLES IN THE PATHOGENESIS OF DCM. THIS PROJECT AIMED TO DETERMINE THE ROLES OF MIR-…	HEILONGJIANG PROV HOSP, HARBIN, PEOPLES R CHINA.; HEILONGJIANG PROV HOSP, DEPT CARDIOL ELDERLY, 405 GUOGELI ST, HARBIN 150001, HEILONGJIANG, PEOPLES R CHINA.;	2022-06-24	HIPERGLYCEMIA; GLICOSE METABOLISM DISORDES; CELL DEATH; DIABETIC CARDIOMYOPATHIES; MYOCYTES; CARDIAC; RATS	10.36660/abc.20190529	ARTICLE	FANGQIUJU_MED@163.COM		DIABETIC CARDIOMYOPATHY; GLYCOLYSIS; MICRORNA	ARQ. BRAS. CARDIOL.	ENGLISH	AVENIDA MARECHAL CAMARA 160-330 CENTRO, RIO DE JANEIRO, RJ 20 020-907, BRAZIL	MAR	8	RIO DE JANEIRO	ARQUIVOS BRASILEIROS CARDIOLOGIA	2021	FANG, QJ (通讯作者)，HEILONGJIANG PROV HOSP, DEPT CARDIOL ELDERLY, 405 GUOGELI ST, HARBIN 150001, HEILONGJIANG, PEOPLES R CHINA.	CARDIOVASCULAR SYSTEM & CARDIOLOGY	0066-782X	1	INHIBITING GLUCOSE METABOLISM BY MIR-34A AND MIR-125B PROTECTS AGAINST HYPERGLYCEMIA-INDUCED CARDIOMYOCYTE CELL DEATH	0.5	0.305634
TATEMITCHEL;PRAKOSODARNEL;WILLISANDREWM;PENGCHENG;DEOMINH;QINCHENGXUE;WALSHJESSEL;NASHDAVIDM;COHENCHARLESD;ROFEALEXK;SHARMAARPEETA;KIRIAZISHELEN;DONNERDANIELG;DEHAANJUDYB;WATSONANNAMD;DEBLASIOMILESJ;RITCHIEREBECCAH	THE INCREASING BURDEN OF HEART FAILURE GLOBALLY CAN BE PARTLY ATTRIBUTED TO THE INCREASED PREVALENCE OF DIABETES, AND THE SUBSEQUENT DEVELOPMENT OF A DISTINCT FORM OF HEART FAILURE KNOWN AS DIABETIC CARDIOMYOPATHY. DESPITE THIS, EFFECTIVE TREATMENT OPTIONS HAVE REMAINED ELUSIVE, DUE PARTLY TO THE LACK OF AN EXPERIMENTAL MODEL THAT ADEQUATELY MIMICS HUMAN DISEASE. IN THE CURRENT STUDY, WE COMBINED…	BAKER HEART & DIABET INST, HEART FAILURE PHARMACOL, MELBOURNE, VIC, AUSTRALIA.; MONASH UNIV, CENT CLIN SCH, DEPT DIABET, MELBOURNE, VIC, AUSTRALIA.; UNIV MELBOURNE, SCH BIOSCI, MELBOURNE, VIC, AUSTRALIA.; BAKER HEART & DIABET INST, OXIDAT STRESS LAB, MELBOURNE, VIC, AUSTRALIA.; BAKER HEART & DIABET INST, PRECLIN CARDIOL, MICROSURG & IMAGING PLATFORM, MELBOURNE, VIC, AUSTRALIA.; UNIV MELBOURNE, DE…	2022-06-24	DIABETES; TYPE 2 DIABETES; DIABETIC CARDIOMYOPATHY; CARDIAC; EXPERIMENTAL MODEL	10.3389/fphys.2019.01395	ARTICLE	REBECCA.RITCHIE@BAKER.EDU.AU	CASS FOUNDATION; VICTORIAN GOVERNMENT OF AUSTRALIA; UNIVERSITY OF MELBOURNE MIRS (MELBOURNE INTERNATIONAL RESEARCH SCHOLARSHIP); MIFRS (MELBOURNE INTERNATIONAL FEE REMISSION SCHOLARSHIP); ALBERT SHIMMINS FUND; LA TROBE UNIVERSITY POSTGRADUATE RESEARCH SCHOLARSHIP (LTUPRS); RESEARCH TRAINING PROGRAM FEES OFFSET (RTP-FO) SCHOLARSHIP; BAKER INSTITUTE 'BRIGHT SPARKS' SCHOLARSHIP; NATIONAL HEALTH AND …	DIASTOLIC DYSFUNCTION; CARDIAC FIBROSIS; MOUSE MODEL; MOLECULAR-MECHANISMS; OXIDATIVE STRESS; HEART-FAILURE; RISK-FACTORS; COLLAGEN; RAT; EXPRESSION	FRONT. PHYSIOL.	ENGLISH	AVENUE DU TRIBUNAL FEDERAL 34, LAUSANNE, CH-1015, SWITZERLAND	NOV 14	15	LAUSANNE	FRONTIERS MEDIA SA	2019	RITCHIE, RH (通讯作者)，BAKER HEART & DIABET INST, HEART FAILURE PHARMACOL, MELBOURNE, VIC, AUSTRALIA.; RITCHIE, RH (通讯作者)，MONASH UNIV, CENT CLIN SCH, DEPT DIABET, MELBOURNE, VIC, AUSTRALIA.; RITCHIE, RH (通讯作者)，UNIV MELBOURNE, DEPT PHARMACOL & THERAPEUT, MELBOURNE, VIC, AUSTRALIA.	PHYSIOLOGY	1664-042X	17	CHARACTERISING AN ALTERNATIVE MURINE MODEL OF DIABETIC CARDIOMYOPATHY	4.25	0.996013
CASTANLAURELLI;DRAYC;VALETP	APELIN, A PEPTIDE WITH SEVERAL ACTIVE ISOFORMS RANGING FROM 36 TO 12 AMINO ACIDS AND ITS RECEPTOR APJ, A GPROTEIN-COUPLED RECEPTOR, ARE WIDELY DISTRIBUTED. HOWEVER, APELIN HAS EMERGED AS AN ADIPOKINE MORE THAN FIFTEEN YEARS AGO, INTEGRATING THE FIELD OF INTER-ORGANS INTERACTIONS. THE APELIN/APJ SYSTEM PLAYS IMPORTANT ROLES IN SEVERAL PHYSIOLOGICAL FUNCTIONS BOTH IN RODENT AND HUMANS SUCH AS FLUID…	UNIV PAUL SABATIER, RESTORE INSERM UMR1301, CNRS 5070, 4 BIS AVE HUBERT CURIEN, F-31100 TOULOUSE, FRANCE.;	2022-06-24	APELIN; APJ; OBESITY; TYPE 2 DIABETES; ENERGY METABOLISM; CARDIOMYOPATHY	10.1016/j.mce.2021.111278	ARTICLE	ISABELLE.CASTAN@INSERM.FR	INSERM	ADIPOSE-TISSUE EXPRESSION; DIET-INDUCED OBESITY; UP-REGULATES APELIN; SKELETAL-MUSCLE; GENE-EXPRESSION; PLASMA APELIN; DIABETIC CARDIOMYOPATHY; RESISTANT MICE; WEIGHT-LOSS; APJ	MOL. CELL. ENDOCRINOL.	ENGLISH	ELSEVIER HOUSE, BROOKVALE PLAZA, EAST PARK SHANNON, CO, CLARE, 00000, IRELAND	JUN 1	7	CLARE	ELSEVIER IRELAND LTD	2021	CASTAN-LAURELL, I (通讯作者)，UNIV PAUL SABATIER, RESTORE INSERM UMR1301, CNRS 5070, 4 BIS AVE HUBERT CURIEN, F-31100 TOULOUSE, FRANCE.	CELL BIOLOGY; ENDOCRINOLOGY & METABOLISM	0303-7207	3	THE THERAPEUTIC POTENTIALS OF APELIN IN OBESITY-ASSOCIATED DISEASES	1.5	0.916901
[truncated: 1,645 more rows]
